# Supplementary material for: The Streptococcus agalactiae Stringent Response Enhances Virulence and Persistence in Human Blood
Source: Infect Immun. 2017 Dec 19;86(1):e00612-17. doi: 10.1128/IAI.00612-17 (PMC5736797; doi:10.1128/IAI.00612-17)
Supplement: Supplemental material [file IAI.00612-17_zii999092272s1.xlsx]

## Sheet: ESSENTIALS_OP_Merged
	Gene Locus	logFC	P value	Adj P value	Start	Stop	Strand	Gene	Product
1262	SAK_1262	-7.342	7.17227e-22	1.02277e-18	1232457	1233914	-	-	regulatory protein CpsA
1255	SAK_1255	-6.24294	1.17193e-19	5.57058e-17	1226719	1227858	-	cpsH	capsular polysaccharide synthesis protein CpsH
1251	SAK_1251	-5.64552	5.1597e-17	1.47155e-14	1222327	1223727	-	cpsL	polysaccharide biosynthesis protein CpsL
483	SAK_0483	-5.63762	2.77819e-20	1.98085e-17	426637	427458	+	-	R3H domain-containing protein
1254	SAK_1254	-5.41633	1.23651e-15	2.93877e-13	1225745	1226719	-	cpsI	capsular polysaccharide biosynthesis protein
1259	SAK_1259	-5.22881	1.64055e-15	3.34204e-13	1230310	1231008	-	cpsD	tyrosine-protein kinase CpsD
1260	SAK_1260	-5.1497	2.03196e-13	2.89757e-11	1231019	1231711	-	cpsC	capsular polysaccharide biosynthesis protein cpsC
1249	SAK_1249	-5.03142	9.22524e-12	1.01194e-09	1220071	1221225	-	neuC	UDP-N-acetylglucosamine-2-epimerase NeuC
1900	SAK_1900	-4.97491	3.52635e-18	1.25714e-15	1901627	1903843	-	relA	GTP pyrophosphokinase
1895	SAK_1895	-4.92029	1.17984e-13	1.8694e-11	1895647	1896111	-	-	PTS system transporter subunit IIA
1258	SAK_1258	-4.83247	1.64161e-09	1.23207e-07	1228909	1230297	-	cpsE	glycosyl transferase CpsE
1253	SAK_1253	-4.75994	3.16987e-15	5.65029e-13	1224764	1225711	-	-	capsular polysaccharide biosynthesis protein CpsJ
1248	SAK_1248	-4.69894	3.45716e-13	4.48173e-11	1219445	1220074	-	neuD	neuD protein
186	SAK_0186	-4.38383	1.31139e-09	1.03891e-07	145690	149184	-	bag	IgA-binding beta antigen
1256	SAK_1256	-4.35865	2.26619e-10	2.01974e-08	1227954	1228436	-	-	polysaccharide biosynthesis protein CpsG
1257	SAK_1257	-4.32049	2.67626e-11	2.72596e-09	1228436	1228885	-	cpsF	polysaccharide biosynthesis protein CpsF
1250	SAK_1250	-3.98411	4.81877e-08	2.98764e-06	1221302	1222327	-	neuB	N-acetyl neuramic acid synthetase NeuB
835	SAK_0835	-3.94848	6.69826e-13	7.95976e-11	780699	781697	+	-	glycoside hydrolase
1261	SAK_1261	-3.7097	1.16652e-09	9.78508e-08	1231720	1232451	-	cpsB	protein-tyrosine-phosphatase
1252	SAK_1252	-3.63858	3.42993e-08	2.22322e-06	1223724	1224680	-	-	capsular polysaccharide biosynthesis protein CpsK
357	SAK_0357	-3.6211	1.0321e-10	9.81186e-09	304000	304947	+	mraW	S-adenosyl-methyltransferase MraW
1649	SAK_1649	-3.55946	5.89405e-08	3.50205e-06	1639611	1640819	-	ygjU	serine/threonine transporter SstT
1002	SAK_1002	-3.42279	4.36146e-07	2.3921e-05	964624	965622	+	-	acetoin dehydrogenase, TPP-dependent, E1 component subunit beta
1726	SAK_1726	-3.36618	1.29354e-06	5.95029e-05	1714563	1714949	-	-	-
688	SAK_0688	-3.35119	9.73354e-08	5.55201e-06	623359	624381	+	add	adenosine deaminase
1599	SAK_1599	-3.31422	3.54061e-09	2.52445e-07	1593956	1594201	-	-	hypothetical protein
189	SAK_0189	-3.24577	4.72925e-07	2.49774e-05	151237	151890	-	-	DNA-binding response regulator
681	SAK_0681	-3.23999	1.20725e-06	5.91753e-05	615833	616723	+	-	hypothetical protein
2098	SAK_2098	-3.22704	1.04863e-08	7.12069e-07	2088909	2089361	-	rplI	50S ribosomal protein L9
1004	SAK_1004	-3.20411	7.32656e-06	0.000274939	967197	968954	+	-	acetoin dehydrogenase, TPP-dependent, E3 component, dihydrolipoamide dehydrogenase
1247	SAK_1247	-3.18443	1.71075e-06	7.17507e-05	1218193	1219434	-	neuA	N-acylneuraminate cytidylyltransferase
1003	SAK_1003	-3.10807	2.37205e-06	9.6644e-05	965749	967137	+	-	branched-chain alpha-keto acid dehydrogenase subunit E2
558	SAK_0558	-3.01052	1.24492e-06	5.91753e-05	500561	501139	+	-	hypothetical protein
1162	SAK_1162	-2.9905	3.79573e-06	0.00014629	1140349	1141179	-	-	HemK family modification methylase
1195	SAK_1195	-2.86175	2.81162e-06	0.000111371	1173488	1174282	-	potB	spermidine/putrescine ABC transporter permease PotB
274	SAK_0274	-2.82803	5.36302e-07	2.73131e-05	238618	239478	+	-	DegV family protein
1657	SAK_1657	-2.8247	8.6372e-06	0.000315811	1648741	1649430	-	-	glutamine amidotransferase class I
1794	SAK_1794	-2.81232	1.47598e-06	6.57732e-05	1787058	1787870	-	purR	pur operon repressor
196	SAK_0196	-2.74604	1.62644e-06	7.02819e-05	157867	158706	+	uppP	undecaprenyl pyrophosphate phosphatase
1444	SAK_1444	-2.72728	8.24867e-05	0.00250268	1427213	1427485	-	-	hypothetical protein
1193	SAK_1193	-2.67608	1.63048e-05	0.000581265	1171649	1172722	-	potD	spermidine/putrescine ABC transporter spermidine/putrescine-binding protein
1753	SAK_1753	-2.63568	0.000116754	0.00330563	1745884	1746807	-	-	hypothetical protein
1177	SAK_1177	-2.6287	0.000120542	0.00330563	1155758	1156750	-	eutD	phosphotransacetylase
1194	SAK_1194	-2.61482	6.74081e-05	0.00213609	1172715	1173491	-	potC	spermidine/putrescine ABC transporter permease PotC
1196	SAK_1196	-2.51614	0.000113393	0.00330563	1174266	1175420	-	potA	spermidine/putrescine ABC transporter ATP-binding protein
676	SAK_0676	-2.49605	2.64222e-05	0.000918977	610883	612076	+	-	aspartate aminotransferase
526	SAK_0526	-2.47625	0.00130577	0.0273827	468206	469543	+	-	PTS system galactitol-specific transporter subunit IIC
4	SAK_0004	-2.47021	0.00174015	0.0344646	3714	3911	+	-	hypothetical protein
637	SAK_0637	-2.46976	0.000744034	0.0173933	569231	570133	+	-	prophage LambdaSa03, structural protein
1656	SAK_1656	-2.45998	0.000706667	0.0167951	1647806	1648639	-	-	amino acid ABC transporter amino acid-binding protein
881	SAK_0881	-2.45664	4.09244e-05	0.00138948	825766	826614	-	-	glycosyl hydrolase
1265	SAK_1265	-2.44113	0.000369829	0.00976623	1235827	1236537	-	deoD	purine nucleoside phosphorylase
510	SAK_0510	-2.4171	0.000120033	0.00330563	453222	453617	-	-	cupin
1001	SAK_1001	-2.41577	0.000408738	0.0105975	963581	964549	+	-	acetoin dehydrogenase, TPP-dependent, E1 component subunit alpha
1973	SAK_1973	-2.38137	0.00262943	0.0486956	1961878	1962366	-	-	acetyltransferase
1974	SAK_1974	-2.37212	0.00126123	0.0272502	1962535	1963296	-	-	hypothetical protein
1699	SAK_1699	-2.35894	5.53649e-05	0.00183605	1687283	1689811	-	secA	preprotein translocase subunit SecA
840	SAK_0840	-2.34971	0.00335563	0.0583552	787644	788210	+	-	peptidase propeptide/YPEB domain-containing protein
808	SAK_0808	-2.30234	0.000918878	0.0207987	749732	750751	+	-	hypothetical protein
482	SAK_0482	-2.30166	6.456e-05	0.00209233	425814	426629	+	-	membrane protein OxaA
1555	SAK_1555	-2.28283	7.40305e-05	0.00229495	1553049	1553765	-	mtsB	metal ABC transporter ATP-binding protein
715	SAK_0715	-2.27473	0.000129079	0.00347297	648187	649470	+	aroA	3-phosphoshikimate 1-carboxyvinyltransferase
846	SAK_0846	-2.26719	0.000116961	0.00330563	792239	793588	+	-	sensory box histidine kinase
1887	SAK_1887	-2.24567	0.00297367	0.0541858	1888031	1889008	-	lacD	tagatose 1,6-diphosphate aldolase
792	SAK_0792	-2.13821	0.00179982	0.0351582	728978	729700	+	cylG	cylG protein
258	SAK_0258	-2.12735	0.00300188	0.0541858	222341	223966	+	-	alpha amylase
619	SAK_0619	-2.10129	0.00632675	0.0985301	556553	558106	+	-	bacteriophage resistance protein
1182	SAK_1182	-2.07821	0.00352781	0.0597223	1160015	1160989	+	prs	ribose-phosphate pyrophosphokinase
282	SAK_0282	-2.06498	0.0076758	0.114542	244006	244332	+	-	replication initiation factor
909	SAK_0909	-2.05618	0.00139031	0.0287331	859052	859996	+	-	LacI family sugar-binding transcriptional regulator
1946	SAK_1946	-2.04889	0.00809708	0.11663	1943447	1943866	-	-	hypothetical protein
188	SAK_0188	-2.02578	0.000458056	0.0116641	149900	151240	-	-	sensor histidine kinase
1588	SAK_1588	-2.00933	0.00122306	0.026832	1584168	1585031	-	-	tetrapyrrole methylase
255	SAK_0255	-2.00833	0.00714081	0.109492	218393	219196	+	-	peptide/opine/nickel uptake ABC transporter ATP-binding protein
1628	SAK_1628	-1.99972	0.000641544	0.0157731	1616988	1618790	-	-	hypothetical protein
250	SAK_0250	-1.9655	0.00736913	0.111791	213417	213872	+	-	hypothetical protein
1869	SAK_1869	-1.96357	0.0119192	0.157377	1864458	1868864	-	polC	DNA polymerase III PolC
1638	SAK_1638	-1.96324	0.000799887	0.0183974	1628902	1630407	-	-	sensor histidine kinase CsrS
979	SAK_0979	-1.95401	0.00173373	0.0344646	935824	937254	+	glgA	glycogen synthase
1889	SAK_1889	-1.94627	0.00991324	0.138591	1889953	1890468	-	lacB	galactose-6-phosphate isomerase subunit LacB
155	SAK_0155	-1.93112	0.000679287	0.016418	113294	114577	+	tig	trigger factor
1701	SAK_1701	-1.92242	0.00562506	0.0901274	1690985	1691866	-	scrK	fructokinase
80	SAK_0080	-1.89047	0.00225415	0.042859	62382	63680	+	purB	adenylosuccinate lyase
84	SAK_0084	-1.8558	0.00248366	0.0466012	66536	66916	+	-	MORN repeat-containing protein
214	SAK_0214	-1.85458	0.00351877	0.0597223	179974	180089	+	rrfD	5S ribosomal RNA
1305	SAK_1305	-1.85133	0.00355989	0.0597223	1282176	1283582	-	pepV	dipeptidase PepV
385	SAK_0385	-1.84752	0.00330504	0.058185	332720	335110	+	priA	primosome assembly protein PriA
1975	SAK_1975	-1.83694	0.0173044	0.201774	1963293	1964195	-	-	ABC transporter ATP-binding protein
562	SAK_0562	-1.82988	0.00164602	0.0335318	504742	506481	+	-	ABC transporter permease/ATP-binding protein
1605	SAK_1605	-1.82468	0.00490701	0.0795158	1599339	1600688	+	trkA	potassium transporter peripheral membrane protein
1925	SAK_1925	-1.74894	0.0105539	0.144711	1928608	1929486	-	pstA	phosphate ABC transporter permease
1570	SAK_1570	-1.74803	0.0139691	0.176283	1563620	1565032	-	-	glycosyl transferase
1120	SAK_1120	-1.74795	0.0175573	0.201774	1091407	1092693	-	-	hypothetical protein
333	SAK_0333	-1.73806	0.00958292	0.1353	277493	278590	-	-	ABC transporter permease
1374	SAK_1374	-1.73504	0.00812679	0.11663	1360336	1360716	-	-	hypothetical protein
54	SAK_0054	-1.73257	0.00817884	0.11663	33415	34266	+	-	CAAX amino terminal protease
699	SAK_0699	-1.72601	0.017177	0.201774	632126	632782	+	-	ABC transporter ATP-binding protein
1692	SAK_1692	-1.72502	0.012918	0.164474	1678762	1679640	-	aroE	shikimate 5-dehydrogenase
1671	SAK_1671	-1.72407	0.00615762	0.097564	1658621	1658977	-	-	iojap-like protein
429	SAK_0429	-1.7207	0.012419	0.160995	377180	377812	+	-	hypothetical protein
226	SAK_0226	-1.7197	0.00810885	0.11663	197209	198180	+	comGA	competence protein ComGA
2002	SAK_2002	-1.70225	0.0361137	0.31211	1995857	1996456	-	-	pathogenicity protein, interuption N-terminus
192	SAK_0192	-1.69668	0.0172607	0.201774	153000	153170	-	-	hypothetical protein
2064	SAK_2064	-1.68735	0.0209177	0.222602	2056947	2057873	-	arcC	carbamate kinase
828	SAK_0828	-1.68483	0.0266356	0.267482	771919	772965	+	uxuA	mannonate dehydratase
1716	SAK_1716	-1.67922	0.0242027	0.250094	1703455	1704954	-	-	drug:H+ antiporter-2 (DHA2) family protein
859	SAK_0859	-1.67641	0.0108627	0.146134	807824	808252	+	-	hypothetical protein
1556	SAK_1556	-1.64246	0.0120759	0.157984	1553936	1554862	-	mtsA	metal ABC transporter substrate-binding protein
1130	SAK_1130	-1.63472	0.029322	0.290369	1103770	1104552	-	-	hypothetical protein
1831	SAK_1831	-1.62644	0.0250695	0.253539	1825984	1826847	-	-	L-xylulose 5-phosphate 3-epimerase
568	SAK_0568	-1.60011	0.0316	0.30178	510964	512079	+	-	acetyl-CoA acetyltransferase
1009	SAK_1009	-1.58152	0.0176871	0.201774	973271	974230	+	-	hypothetical protein
1685	SAK_1685	-1.58151	0.0146371	0.181641	1671622	1672755	+	-	3-hydroxybutyryl-CoA dehydrogenase
1099	SAK_1099	-1.57224	0.019531	0.21424	1071349	1072050	-	-	ABC transporter ATP-binding protein
1134	SAK_1134	-1.57012	0.0377488	0.322334	1109302	1110225	-	pyrB	aspartate carbamoyltransferase
2058	SAK_2058	-1.55294	0.0181443	0.202501	2049856	2050461	+	-	plasmid replication protein
1540	SAK_1540	-1.55229	0.0151244	0.185925	1534578	1535339	-	nikC	nickel ABC transporter permease
1996	SAK_1996	-1.55026	0.00635678	0.0985301	1990319	1991566	+	-	major facilitator family protein
908	SAK_0908	-1.54365	0.0157892	0.19244	858232	859041	+	-	Cof-like hydrolase
818	SAK_0818	-1.53017	0.0179494	0.202501	760390	761208	+	-	hypothetical protein
1410	SAK_1410	-1.52931	0.0077111	0.114542	1392874	1394040	-	aroC	chorismate synthase
754	SAK_0754	-1.52739	0.0405028	0.328164	687274	687693	+	-	hypothetical protein
278	SAK_0278	-1.52251	0.0127557	0.16387	241346	242500	-	-	phage integrase site specific recombinase
59	SAK_0059	-1.49756	0.040738	0.328205	40530	41984	+	purF	amidophosphoribosyltransferase
663	SAK_0663	-1.49367	0.0146485	0.181641	593818	594204	+	-	hypothetical protein
923	SAK_0923	-1.48956	0.0204524	0.220547	874902	875582	+	-	hypothetical protein
639	SAK_0639	-1.48743	0.0181768	0.202501	570359	570790	+	-	hypothetical protein
1534	SAK_1534	-1.48349	0.0174124	0.201774	1530094	1530603	-	msrA	methionine sulfoxide reductase A
2041	SAK_2041	-1.48186	0.016707	0.201774	2034215	2034652	-	argR	arginine repressor ArgR
2054	SAK_2054	-1.47835	0.055194	0.39551	2046975	2047424	+	-	hypothetical protein
32	SAK_0032	-1.47646	0.0192179	0.21244	27038	27153	+	rrfB	5S ribosomal RNA
544	SAK_0544	-1.47026	0.042742	0.338612	485614	485925	+	-	hypothetical protein
539	SAK_0539	-1.46905	0.0395828	0.328164	483167	484036	+	-	hypothetical protein
283	SAK_0283	-1.46541	0.0650943	0.426126	244336	244977	+	-	hypothetical protein
1236	SAK_1236	-1.459	0.0317441	0.30178	1208372	1208443	-	-	tRNA-Arg
1905	SAK_1905	-1.45345	0.0316272	0.30178	1908884	1909921	-	-	ABC transporter substrate-binding protein
121	SAK_0121	-1.45148	0.0216342	0.226841	95729	95844	+	rrfC	5S ribosomal RNA
998	SAK_0998	-1.44015	0.010849	0.146134	959067	959984	+	-	magnesium/cobalt transporter CorA
551	SAK_0551	-1.43645	0.020359	0.220547	493900	494964	+	-	hypothetical protein
1129	SAK_1129	-1.43011	0.0837568	0.485517	1103363	1103653	-	-	hypothetical protein
177	SAK_0177	-1.42516	0.0333917	0.307093	136584	137972	+	argH	argininosuccinate lyase
532	SAK_0532	-1.41262	0.0468906	0.359495	473979	475256	+	-	sugar ABC transporter sugar-binding protein
867	SAK_0867	-1.38529	0.0110194	0.146856	812037	812948	+	-	U32 family peptidase
1878	SAK_1878	-1.38427	0.0432061	0.340397	1877174	1878337	-	-	malate dehydrogenase
292	SAK_0292	-1.38229	0.083135	0.483879	251056	251616	+	-	hypothetical protein
598	SAK_0598	-1.3806	0.0871198	0.493967	542103	542318	+	xseB	exodeoxyribonuclease VII small subunit
1691	SAK_1691	-1.3785	0.0205699	0.220547	1677765	1678727	+	-	asparaginase
1762	SAK_1762	-1.37715	0.0357266	0.31211	1756641	1758530	-	-	PRD domain/PTS system IIA domain-containing protein
2065	SAK_2065	-1.37306	0.0345446	0.307879	2057885	2058883	-	argF	ornithine carbamoyltransferase
645	SAK_0645	-1.37274	0.0586091	0.405618	572842	574854	+	-	prophage LambdaSa03, pblA protein, internal deletion
545	SAK_0545	-1.37227	0.0360822	0.31211	486193	486771	+	-	acetyltransferase
1774	SAK_1774	-1.37128	0.0322533	0.302587	1767695	1768231	-	-	hypothetical protein
1850	SAK_1850	-1.37064	0.0555975	0.39641	1846248	1846709	+	-	hypothetical protein
349	SAK_0349	-1.35788	0.033625	0.307093	293697	295127	+	-	hypothetical protein
150	SAK_0150	-1.35468	0.0220408	0.229418	109721	110497	+	truA	tRNA pseudouridine synthase A
263	SAK_0263	-1.34008	0.0611723	0.416219	228730	229659	+	-	transketolase
730	SAK_0730	-1.3382	0.05888	0.405618	668561	670846	+	-	prophage LambdaSa04, DNA primase
73	SAK_0073	-1.33642	0.0760077	0.462934	54827	55708	+	-	ROK family protein
242	SAK_0242	-1.33211	0.0454572	0.350389	207477	207761	+	-	hypothetical protein
1498	SAK_1498	-1.32739	0.0245231	0.251182	1494759	1495499	+	-	polar amino acid ABC transporter ATP-binding protein
2123	SAK_2123	-1.32419	0.0376663	0.322334	2113442	2114455	+	argF	ornithine carbamoyltransferase
1098	SAK_1098	-1.32373	0.0295705	0.29081	1068707	1071337	-	-	ABC transporter permease
1992	SAK_1992	-1.31773	0.0667004	0.434314	1984579	1985265	+	-	DNA-binding response regulator
1101	SAK_1101	-1.31159	0.0312134	0.30178	1074402	1075244	-	-	DNA processing protein DprA
387	SAK_0387	-1.30795	0.0176208	0.201774	336082	337404	+	sun	sun protein
1669	SAK_1669	-1.30595	0.0637008	0.420544	1657547	1657798	-	-	hypothetical protein
1127	SAK_1127	-1.30541	0.0356924	0.31211	1099807	1102824	-	-	phage infection protein
1132	SAK_1132	-1.30499	0.0322217	0.302587	1104999	1108181	-	carB	carbamoyl phosphate synthase large subunit
1830	SAK_1830	-1.29088	0.051921	0.377751	1825266	1825982	-	araD	L-ribulose-5-phosphate 4-epimerase
1090	SAK_1090	-1.28833	0.0471821	0.359795	1062626	1062907	-	-	hypothetical protein
911	SAK_0911	-1.28606	0.0398156	0.328164	861223	861951	+	-	hypothetical protein
166	SAK_0166	-1.27975	0.0515396	0.3769	125779	126747	-	rbsB	ribose ABC transporter ribose-binding protein
910	SAK_0910	-1.27675	0.0443285	0.343546	860055	861047	-	-	hypothetical protein
63	SAK_0063	-1.27151	0.0486647	0.365242	44545	46092	+	purH	bifunctional phosphoribosylaminoimidazolecarboxamide formyltransferase/IMP cyclohydrolase
2020	SAK_2020	-1.27066	0.0588492	0.405618	2014759	2015490	+	-	hypothetical protein
1879	SAK_1879	-1.26616	0.0627852	0.418372	1878362	1879699	-	-	citrate, cation symporter (CCS) family protein
1231	SAK_1231	-1.26552	0.0398256	0.328164	1203540	1204886	+	-	amino acid carrier protein
1645	SAK_1645	-1.26122	0.0329732	0.307093	1635672	1636343	+	-	Trk family potassium uptake protein
1349	SAK_1349	-1.25725	0.02929	0.290369	1333259	1333708	+	-	hypothetical protein
1943	SAK_1943	-1.25714	0.0384487	0.326321	1941036	1942166	-	-	phage integrase site specific recombinase
1682	SAK_1682	-1.25367	0.0475753	0.360864	1667473	1670118	-	ppdK	pyruvate phosphate dikinase
744	SAK_0744	-1.24392	0.0593322	0.406768	681525	681830	+	-	prophage LambdaSa04, RelE/ParE family protein
1849	SAK_1849	-1.24309	0.0822611	0.480755	1845611	1846075	-	ctsR	CtsR family transcriptional regulator
1694	SAK_1694	-1.23289	0.0731185	0.455314	1680943	1682958	-	recG	ATP-dependent DNA helicase RecG
450	SAK_0450	-1.23254	0.0846782	0.4869	395439	395526	+	-	tRNA-Ser
345	SAK_0345	-1.23111	0.0809456	0.478956	288221	289729	+	glpK	glycerol kinase
404	SAK_0404	-1.22787	0.0403762	0.328164	354031	354957	-	-	cysteine synthase/cystathionine beta-synthase
557	SAK_0557	-1.22623	0.0501958	0.370175	499158	500492	+	-	Ser/Thr protein phosphatase
529	SAK_0529	-1.22094	0.108074	0.536979	471008	472339	+	-	PTS system galactitol-specific transporter subunit IIC
1412	SAK_1412	-1.21675	0.0704002	0.444207	1395202	1395879	-	aroD	3-dehydroquinate dehydratase
1845	SAK_1845	-1.20988	0.0340287	0.307093	1840703	1841680	+	-	tRNA-dihydrouridine synthase
1698	SAK_1698	-1.20782	0.034241	0.307093	1686150	1687157	-	-	phospho-2-dehydro-3-deoxyheptonate aldolase
949	SAK_0949	-1.20611	0.0776313	0.469077	903173	904255	-	-	DEAD/DEAH box helicase
1735	SAK_1735	-1.20564	0.0418267	0.335084	1724456	1726768	+	pflB	formate acetyltransferase 1
1554	SAK_1554	-1.20269	0.0442818	0.343546	1552214	1553047	-	mtsC	metal ABC transporter permease
1633	SAK_1633	-1.19533	0.0335621	0.307093	1621589	1624687	-	-	Snf2 family protein
1580	SAK_1580	-1.19465	0.0800982	0.47742	1577503	1578345	+	-	hypothetical protein
572	SAK_0572	-1.18761	0.04993	0.370175	514597	514806	+	-	hypothetical protein
590	SAK_0590	-1.18751	0.0300474	0.293477	532502	534763	-	clpE	ATP-dependent Clp protease, ATP-binding subunit ClpE
1112	SAK_1112	-1.18283	0.0399764	0.328164	1085005	1086744	-	-	sensor histidine kinase
1579	SAK_1579	-1.17923	0.0386734	0.326321	1576302	1577519	+	-	PTS system lactose/cellobiose family transporter subunit IIC
1993	SAK_1993	-1.17291	0.0349858	0.309874	1985262	1986650	+	-	sensor histidine kinase
806	SAK_0806	-1.16853	0.0983638	0.51759	746690	748634	+	-	-
362	SAK_0362	-1.16778	0.0651441	0.426126	310141	310953	+	-	polar amino acid ABC transporter amino acid-binding protein
2080	SAK_2080	-1.16577	0.120143	0.576847	2073227	2073589	-	-	hypothetical protein
179	SAK_0179	-1.15792	0.0741477	0.455753	139079	139996	-	-	L-2-hydroxyisocaproate dehydrogenase
868	SAK_0868	-1.15787	0.0338719	0.307093	813078	814364	+	-	U32 family peptidase
825	SAK_0825	-1.15221	0.07629	0.462934	769079	769750	+	-	GntR family transcriptional regulator
381	SAK_0381	-1.14856	0.0883512	0.493967	330169	330759	+	-	LuxR family transcriptional regulator
839	SAK_0839	-1.14716	0.100936	0.521502	786457	787476	+	-	hypothetical protein
735	SAK_0735	-1.13583	0.0707526	0.444463	673376	673477	+	-	-
1190	SAK_1190	-1.12418	0.082063	0.480755	1167577	1168398	-	-	Cof-like hydrolase
1176	SAK_1176	-1.12133	0.071637	0.448046	1154935	1155696	-	-	short chain dehydrogenase/reductase oxidoreductase
886	SAK_0886	-1.12022	0.141078	0.64687	832636	833904	+	-	cell cycle protein FtsW
1343	SAK_1343	-1.11935	0.062076	0.416219	1327699	1328925	-	clpX	ATP-dependent protease ATP-binding subunit ClpX
1312	SAK_1312	-1.11396	0.0876391	0.493967	1290853	1291350	-	-	hypothetical protein
348	SAK_0348	-1.1135	0.0620179	0.416219	292369	293706	+	-	pyridine nucleotide-disulfide oxidoreductase
1999	SAK_1999	-1.10546	0.0803512	0.47742	1993337	1995052	-	-	-
1361	SAK_1361	-1.10467	0.0694502	0.443242	1343193	1344947	-	-	ABC transporter permease
1648	SAK_1648	-1.10128	0.0585556	0.405618	1638894	1639442	-	-	hypothetical protein
307	SAK_0307	-1.09176	0.0865631	0.493967	264561	264676	+	rrfE	5S ribosomal RNA
1473	SAK_1473	-1.09065	0.0568487	0.401318	1456970	1458466	-	malQ	4-alpha-glucanotransferase
331	SAK_0331	-1.09004	0.0954781	0.513633	275790	276281	-	-	ECF subfamily RNA polymerase sigma factor
476	SAK_0476	-1.08821	0.109894	0.544127	420889	421416	+	-	5-formyltetrahydrofolate cyclo-ligase
70	SAK_0070	-1.08751	0.103706	0.528158	52771	53214	+	-	hypothetical protein
2057	SAK_2057	-1.08739	0.147451	0.658749	2049045	2049650	+	-	hypothetical protein
738	SAK_0738	-1.07952	0.188247	0.727255	675788	677026	+	-	prophage LambdaSa04, DNA methylase
1672	SAK_1672	-1.07618	0.0752996	0.460847	1658979	1659500	-	-	isochorismatase
1881	SAK_1881	-1.06837	0.081808	0.480755	1881381	1882061	+	-	response regulator
550	SAK_0550	-1.06655	0.0922543	0.501809	492838	493740	+	-	magnesium/cobalt transporter CorA
1606	SAK_1606	-1.06219	0.0587107	0.405618	1600693	1602132	+	-	K+ transporter (Trk) family protein TrkH
959	SAK_0959	-1.06105	0.115772	0.559631	914210	914764	+	-	hypothetical protein
1139	SAK_1139	-1.05906	0.0503604	0.370175	1114522	1116063	-	-	ABC transporter ATP-binding protein
190	SAK_0190	-1.05208	0.0672124	0.435658	152094	152483	-	-	IS1381 transposase B
1151	SAK_1151	-1.04673	0.106385	0.536058	1128433	1129266	-	-	hypothetical protein
742	SAK_0742	-1.04287	0.108023	0.536979	679575	681167	+	-	prophage LambdaSa04, terminase, large subunit
1932	SAK_1932	-1.04212	0.114027	0.554959	1934189	1934905	+	-	MerR family transcriptional regulator
541	SAK_0541	-1.04191	0.0696341	0.443242	484457	484846	+	-	IS1381 transposase B
19	SAK_0019	-1.03632	0.0941946	0.508793	21206	21321	+	rrfA	5S ribosomal RNA
1956	SAK_1956	-1.03161	0.163822	0.683531	1951499	1951789	+	-	hypothetical protein
807	SAK_0807	-1.02452	0.171273	0.694682	748666	749697	+	-	hypothetical protein
1971	SAK_1971	-1.01851	0.104524	0.528549	1960419	1961027	-	-	hypothetical protein
549	SAK_0549	-1.01188	0.0881339	0.493967	491718	492677	+	-	Gfo/Idh/MocA family oxidoreductase
1917	SAK_1917	-1.0083	0.0916472	0.501809	1919379	1920713	-	rgfC	histidine kinase
764	SAK_0764	-1.00639	0.099553	0.51974	700361	701707	+	-	prophage LambdaSa04, site-specific recombinase resolvase
1994	SAK_1994	-0.995482	0.164039	0.683531	1986743	1987351	+	-	hypothetical protein
1049	SAK_1049	-0.992721	0.100855	0.521502	1017165	1018214	+	-	Bmp family membrane protein
2083	SAK_2083	-0.981358	0.212076	0.742113	2075461	2076903	-	-	prophage Sa05, P4 family DNA primase
1051	SAK_1051	-0.967249	0.0887654	0.493967	1019887	1020948	+	-	carbohydrate ABC transporter permease
608	SAK_0608	-0.966274	0.191459	0.727255	550234	550443	-	-	hypothetical protein
592	SAK_0592	-0.965761	0.158241	0.677632	535433	536125	+	-	polar amino acid ABC transporter permease
902	SAK_0902	-0.960604	0.0965314	0.513633	851463	853049	+	-	DEAD/DEAH box helicase
1414	SAK_1414	-0.957312	0.0904786	0.498156	1397171	1399315	+	-	sulfatase
1886	SAK_1886	-0.954157	0.0981142	0.51759	1887081	1887977	-	-	lactose operon protein LacX
517	SAK_0517	-0.947359	0.0794866	0.476252	459256	462318	+	-	C protein alpha-antigen
1926	SAK_1926	-0.943628	0.143392	0.651201	1929488	1930333	-	pstC	phosphate ABC transporter permease
1494	SAK_1494	-0.939454	0.135744	0.636746	1487831	1489323	+	-	-
1208	SAK_1208	-0.939132	0.0964062	0.513633	1184888	1185277	-	-	IS1381 transposase B
1061	SAK_1061	-0.938663	0.0964608	0.513633	1031449	1031838	+	-	IS1381 transposase B
898	SAK_0898	-0.938254	0.206779	0.740729	848492	848872	+	-	hypothetical protein
442	SAK_0442	-0.932618	0.0978044	0.51759	388920	390227	+	-	hypothetical protein
2001	SAK_2001	-0.93002	0.0990794	0.519438	1995471	1995860	+	-	IS1381 transposase B
710	SAK_0710	-0.927848	0.122296	0.583258	643666	644307	+	serB	phosphoserine phosphatase SerB
1987	SAK_1987	-0.927494	0.102644	0.526514	1973807	1975651	-	-	bifunctional homocysteine S-methyltransferase/5,10-methylenetetrahydrofolate reductase
1969	SAK_1969	-0.927109	0.0998659	0.51974	1959323	1959712	-	-	IS1381 transposase B
1406	SAK_1406	-0.926316	0.0920957	0.501809	1389043	1390188	-	-	class V aminotransferase
900	SAK_0900	-0.918816	0.137493	0.639372	849720	850382	+	-	amino acid ABC transporter permease
1909	SAK_1909	-0.917903	0.201361	0.740353	1913321	1914130	-	-	PTS system mannose/fructose/sorbose family transporter subunit IIC
683	SAK_0683	-0.917742	0.112521	0.55063	617691	618602	+	-	hypothetical protein
1675	SAK_1675	-0.917709	0.148581	0.658749	1660909	1661226	-	-	hypothetical protein
1276	SAK_1276	-0.915988	0.107751	0.536979	1246501	1247505	-	-	hypothetical protein
500	SAK_0500	-0.915448	0.175985	0.704927	444087	444500	+	nrdI	ribonucleotide reductase stimulatory protein
1383	SAK_1383	-0.914814	0.0925496	0.501809	1369959	1371029	-	-	hypothetical protein
1693	SAK_1693	-0.911867	0.124492	0.591751	1679738	1680652	-	-	aldo/keto reductase
1988	SAK_1988	-0.911527	0.161501	0.68136	1975696	1977933	-	metE	5-methyltetrahydropteroyltriglutamate-- homocysteine S-methyltransferase
2024	SAK_2024	-0.898013	0.199888	0.740353	2017982	2018125	-	-	hypothetical protein
1867	SAK_1867	-0.895539	0.11982	0.576847	1863159	1863773	-	-	nitroreductase
520	SAK_0520	-0.892184	0.155903	0.67574	463652	463957	-	-	hypothetical protein
1292	SAK_1292	-0.886603	0.112363	0.55063	1265294	1265812	-	apt	adenine phosphoribosyltransferase
441	SAK_0441	-0.882233	0.170485	0.694682	388390	388911	+	-	acetyltransferase
508	SAK_0508	-0.877281	0.226646	0.755134	452633	452794	-	-	hypothetical protein
567	SAK_0567	-0.868597	0.107464	0.536979	510460	510954	+	-	hypothetical protein
1610	SAK_1610	-0.863858	0.102389	0.526514	1603700	1604407	-	scpA	segregation and condensation protein A
787	SAK_0787	-0.863516	0.179665	0.715648	724603	725595	+	-	ABC transporter ATP-binding protein
1880	SAK_1880	-0.859958	0.121331	0.580599	1879853	1881379	+	-	sensor histidine kinase
1539	SAK_1539	-0.845929	0.241718	0.772001	1533802	1534590	-	nikD	nickel ABC transporter ATP-binding protein
174	SAK_0174	-0.832342	0.159856	0.678697	133487	134158	+	-	DNA-binding response regulator
522	SAK_0522	-0.828776	0.166829	0.687567	464318	465082	-	-	hypothetical protein
1488	SAK_1488	-0.82756	0.139138	0.644189	1477840	1478715	-	-	glycosyl transferase
1937	SAK_1937	-0.827087	0.189134	0.727255	1936894	1937475	+	-	acetyltransferase
633	SAK_0633	-0.826506	0.151017	0.661969	565752	566972	+	-	hypothetical protein
58	SAK_0058	-0.826054	0.193289	0.727255	36685	40296	+	-	phosphoribosylformylglycinamidine synthase
1050	SAK_1050	-0.825634	0.114902	0.557315	1018359	1019894	+	-	carbohydrate ABC transporter periplasmic-binding protein
707	SAK_0707	-0.822251	0.142846	0.650792	639241	639801	+	-	HAD-superfamily hydrolase
1497	SAK_1497	-0.819717	0.146163	0.655435	1492576	1494759	+	-	polar amino acid ABC transporter permease/substrate-binding protein
1667	SAK_1667	-0.81961	0.145183	0.653938	1655635	1656348	-	-	MerR family transcriptional regulator
1214	SAK_1214	-0.817842	0.226504	0.755134	1190350	1191693	+	-	-
1577	SAK_1577	-0.808071	0.149674	0.658749	1574238	1575113	+	-	tellurite resistance protein TehB
925	SAK_0925	-0.807052	0.253775	0.788417	876506	877462	-	-	glutathione S-transferase domain-containing protein
2066	SAK_2066	-0.805469	0.182013	0.722983	2058986	2060281	+	-	sensor histidine kinase
1620	SAK_1620	-0.804174	0.149345	0.658749	1610352	1610855	-	-	hypothetical protein
931	SAK_0931	-0.795183	0.145371	0.653938	883252	883923	+	-	O-methyltransferase
916	SAK_0916	-0.793507	0.280077	0.811767	866797	868224	+	-	glycosyl hydrolase
1308	SAK_1308	-0.791824	0.157412	0.677632	1286225	1288006	-	uvrC	excinuclease ABC subunit C
1899	SAK_1899	-0.791778	0.158977	0.678697	1901174	1901617	-	dtd	D-tyrosyl-tRNA(Tyr) deacylase
1825	SAK_1825	-0.7898	0.213371	0.742114	1819683	1821134	-	-	PTS system transporter subunit IIC
1550	SAK_1550	-0.789522	0.142451	0.650792	1546064	1546897	+	-	IS861, transposase orfB
1470	SAK_1470	-0.788614	0.202644	0.740353	1452446	1452751	+	-	hypothetical protein
335	SAK_0335	-0.786473	0.164493	0.683531	279573	280256	-	-	hypothetical protein
69	SAK_0069	-0.784876	0.220563	0.752726	51928	52758	+	-	carbohydrate ABC transporter permease
830	SAK_0830	-0.78432	0.256804	0.790935	774081	774893	+	-	hypothetical protein
1379	SAK_1379	-0.782263	0.167324	0.68762	1364924	1365667	-	-	DeoR family transcriptional regulator
1487	SAK_1487	-0.780304	0.140128	0.646676	1476583	1477779	-	-	hypothetical protein
700	SAK_0700	-0.777839	0.145306	0.653938	632782	634158	+	-	ABC transporter permease
85	SAK_0085	-0.771913	0.157807	0.677632	66913	68691	+	-	hypothetical protein
246	SAK_0246	-0.770115	0.251654	0.785247	209591	209986	+	ssb2	single-stranded DNA-binding protein
505	SAK_0505	-0.769542	0.151334	0.661969	450887	451720	+	-	IS861, transposase orfB
1221	SAK_1221	-0.769508	0.251654	0.785247	1195548	1196099	-	-	alkaline shock protein 23
2013	SAK_2013	-0.767993	0.226146	0.755134	2007549	2009171	-	groEL	molecular chaperone GroEL
758	SAK_0758	-0.765808	0.1954	0.728808	691829	694744	+	-	prophage LambdaSa04, minor structural protein
1906	SAK_1906	-0.765735	0.243368	0.773591	1909933	1910706	-	-	AraC family transcriptional regulator
883	SAK_0883	-0.760987	0.207163	0.740729	827279	827668	+	-	lipoprotein
1977	SAK_1977	-0.755359	0.228158	0.756636	1964400	1965476	-	-	DNA-binding protein
1976	SAK_1976	-0.753765	0.25936	0.79118	1964192	1964398	-	-	hypothetical protein
930	SAK_0930	-0.751961	0.195066	0.728808	882516	883142	+	-	HAD-superfamily hydrolase
779	SAK_0779	-0.749364	0.225821	0.755134	715000	715851	+	-	sortase
1502	SAK_1502	-0.749309	0.190816	0.727255	1497956	1499197	+	pepS	aminopeptidase
286	SAK_0286	-0.747309	0.18465	0.723551	246939	248195	+	pre	plasmid recombination enzyme
1476	SAK_1476	-0.745985	0.155876	0.67574	1461216	1462586	+	-	cyclodextrin ABC transporter permease
1066	SAK_1066	-0.744035	0.148263	0.658749	1036779	1037627	+	-	NPLA family lipoprotein
1324	SAK_1324	-0.737204	0.19146	0.727255	1305401	1307215	-	-	DNA polymerase III subunit epsilon
553	SAK_0553	-0.729989	0.166067	0.686408	496116	496565	-	-	hypothetical protein
2032	SAK_2032	-0.729717	0.260184	0.79118	2024132	2025229	-	recA	recombinase A
2099	SAK_2099	-0.729205	0.172453	0.694682	2089367	2091349	-	-	DHH family protein
990	SAK_0990	-0.727657	0.164038	0.683531	945541	945732	+	-	hypothetical protein
1337	SAK_1337	-0.725417	0.171754	0.694682	1322624	1323568	-	mmuM	homocysteine methyltransferase
152	SAK_0152	-0.723426	0.186229	0.725581	111228	111692	+	-	hypothetical protein
1364	SAK_1364	-0.72023	0.232857	0.765101	1347510	1349582	+	-	Ser/Thr protein phosphatase
1603	SAK_1603	-0.719699	0.237291	0.770373	1597060	1597608	-	-	RNA methyltransferase
921	SAK_0921	-0.718958	0.164891	0.683531	873197	873640	-	-	MarR family transcriptional regulator
1246	SAK_1246	-0.716604	0.187615	0.727008	1217594	1218079	-	-	hypothetical protein
240	SAK_0240	-0.714018	0.184296	0.723551	205825	206892	-	pepA	glutamyl aminopeptidase
180	SAK_0180	-0.713531	0.265595	0.800715	140235	140423	+	rpmB	50S ribosomal protein L28
554	SAK_0554	-0.711817	0.203187	0.740353	496697	497236	+	-	methyltransferase
168	SAK_0168	-0.709525	0.300745	0.833633	127743	129221	-	rbsA	ribose ABC transporter ATP-binding protein
670	SAK_0670	-0.704327	0.365774	0.888576	603296	604225	+	-	cell division protein FtsX
1409	SAK_1409	-0.703193	0.183122	0.723358	1392455	1392790	-	-	hypothetical protein
1934	SAK_1934	-0.702981	0.318025	0.853087	1935386	1935844	-	-	NUDIX family hydrolase
1838	SAK_1838	-0.701835	0.171418	0.694682	1831366	1832658	-	purA	adenylosuccinate synthetase
1509	SAK_1509	-0.695938	0.219222	0.751468	1505352	1506278	+	-	glycosyl transferase
1436	SAK_1436	-0.689179	0.195746	0.728808	1417758	1418342	-	-	hypothetical protein
1212	SAK_1212	-0.6832	0.193958	0.727853	1188130	1189137	-	-	hypothetical protein
917	SAK_0917	-0.677447	0.311933	0.852139	868293	869387	-	-	hypothetical protein
704	SAK_0704	-0.669586	0.26496	0.800492	637083	637262	+	-	CsbD family protein
1181	SAK_1181	-0.667894	0.240105	0.771147	1159249	1159839	+	-	hypothetical protein
2079	SAK_2079	-0.666464	0.215449	0.744598	2072866	2073252	-	-	prophage Sa05, ArpU family transcriptional regulator
2008	SAK_2008	-0.660844	0.209895	0.740729	2002262	2003473	-	deoB	phosphopentomutase
1493	SAK_1493	-0.660206	0.201496	0.740353	1483672	1487448	-	-	cell wall surface anchor family protein
293	SAK_0293	-0.653349	0.271425	0.806358	251589	252269	+	-	hypothetical protein
390	SAK_0390	-0.653012	0.203797	0.740353	340295	340990	+	-	hypothetical protein
1138	SAK_1138	-0.651873	0.204392	0.740353	1113250	1114470	-	-	hypothetical protein
439	SAK_0439	-0.650711	0.204558	0.740353	386573	387805	+	-	AzgA family purine transporter
499	SAK_0499	-0.644433	0.351504	0.871729	443076	444086	+	nrdF	ribonucleotide-diphosphate reductase subunit beta
1354	SAK_1354	-0.624642	0.225198	0.755134	1336645	1337640	-	fni	isopentenyl pyrophosphate isomerase
745	SAK_0745	-0.621849	0.264139	0.799708	681847	682119	+	-	hypothetical protein
2121	SAK_2121	-0.620949	0.350034	0.871079	2111757	2112989	+	arcA	arginine deiminase
234	SAK_0234	-0.619683	0.22244	0.752726	201987	203180	+	ackA	acetate kinase
298	SAK_0298	-0.618939	0.267883	0.801657	253798	254658	+	-	Rgg/GadR/MutR family transcriptional regulator
1443	SAK_1443	-0.610978	0.222554	0.752726	1426660	1427229	-	lepB	signal peptidase I
227	SAK_0227	-0.610855	0.257457	0.79118	198215	199117	+	-	competence protein ComG
1644	SAK_1644	-0.610713	0.222756	0.752726	1634280	1635659	+	-	K+ transporter (Trk) family protein
951	SAK_0951	-0.608034	0.26288	0.797589	905116	905613	+	-	GAF domain-containing protein
393	SAK_0393	-0.607928	0.224703	0.755134	342682	344082	+	-	Cof-like hydrolase/peptidyl-prolyl cis-trans isomerase domain-containing protein
1339	SAK_1339	-0.602698	0.299391	0.833633	1325079	1325729	-	-	hypothetical protein
1715	SAK_1715	-0.600879	0.325475	0.854747	1702737	1703453	-	-	hypothetical protein
249	SAK_0249	-0.599493	0.25853	0.79118	212507	213247	+	-	DNA-binding response regulator
788	SAK_0788	-0.598912	0.32144	0.853087	725598	726416	+	-	hypothetical protein
173	SAK_0173	-0.597417	0.230955	0.760604	132770	133456	+	-	ABC transporter ATP-binding protein
1041	SAK_1041	-0.596516	0.268156	0.801657	1011792	1012121	+	phnA	PhnA protein
696	SAK_0696	-0.595933	0.311511	0.852139	628946	629428	+	-	-
1597	SAK_1597	-0.593069	0.282621	0.812536	1591660	1592529	-	livH	hydrophobic amino acid uptake ABC transporter permease LivH
646	SAK_0646	-0.592553	0.304152	0.837299	574848	576380	+	-	prophage LambdaSa03, tail component
582	SAK_0582	-0.591029	0.230439	0.760604	525183	525857	+	-	hypothetical protein
1846	SAK_1846	-0.590773	0.241161	0.772001	1841801	1842442	+	-	deoxynucleoside kinase
1710	SAK_1710	-0.590599	0.26005	0.79118	1699881	1700051	-	-	hypothetical protein
67	SAK_0067	-0.585422	0.290875	0.824627	49627	50943	+	-	carbohydrate ABC transporter periplasmic-binding protein
412	SAK_0412	-0.579603	0.277547	0.810879	363463	363578	+	rrfF	5S ribosomal RNA
1559	SAK_1559	-0.576959	0.238425	0.770373	1556415	1556684	-	-	hypothetical protein
560	SAK_0560	-0.575303	0.236092	0.768647	502296	502811	+	-	VanZ family protein
1901	SAK_1901	-0.572002	0.239301	0.770373	1904103	1906505	+	cpdB	bifunctional 2',3'-cyclic nucleotide 2'-phosphodiesterase/3'-nucleotidase precursor protein
1353	SAK_1353	-0.564525	0.253467	0.788417	1336359	1336577	-	-	hypothetical protein
414	SAK_0414	-0.558156	0.246217	0.776781	363873	365225	-	-	aspartate kinase
978	SAK_0978	-0.557986	0.275737	0.809055	934694	935827	+	glgD	glucose-1-phosphate adenylyltransferase, GlgD subunit
2074	SAK_2074	-0.548708	0.271157	0.806358	2069932	2070471	+	-	prophage Sa05, transcriptional regulator
1582	SAK_1582	-0.541027	0.340356	0.870248	1579289	1579645	-	-	hypothetical protein
1679	SAK_1679	-0.536575	0.313993	0.853087	1664125	1665567	-	gatB	aspartyl/glutamyl-tRNA amidotransferase subunit B
272	SAK_0272	-0.534828	0.294152	0.828973	237255	238010	+	-	RNA methyltransferase
1123	SAK_1123	-0.532851	0.279127	0.811632	1093406	1097815	-	-	DNA translocase FtsK
1770	SAK_1770	-0.531506	0.301067	0.833633	1764492	1764791	+	-	hypothetical protein
1169	SAK_1169	-0.525531	0.285774	0.819946	1146247	1147035	+	-	formate/nitrite transporter family protein
2069	SAK_2069	-0.517446	0.289271	0.823128	2062058	2063572	+	-	glycine betaine/carnitine/choline ABC transporter permease/substrate-binding protein
1571	SAK_1571	-0.514653	0.336424	0.870248	1565172	1567331	-	-	hypothetical protein
1928	SAK_1928	-0.510726	0.28711	0.82167	1931360	1931920	-	-	hypothetical protein
546	SAK_0546	-0.509769	0.287527	0.82167	486768	487460	+	-	hypothetical protein
1789	SAK_1789	-0.509652	0.292967	0.827269	1781408	1782277	-	-	5'-nucleotidase
734	SAK_0734	-0.508421	0.390686	0.908081	672761	673258	+	-	hypothetical protein
1189	SAK_1189	-0.507171	0.342152	0.870248	1166862	1167476	-	-	GDSL family lipase/acylhydrolase
1371	SAK_1371	-0.5005	0.288409	0.822542	1356216	1358084	-	-	ABC transporter ATP-binding protein
1637	SAK_1637	-0.499043	0.316135	0.853087	1628274	1628753	-	nrdR	NrdR family transcriptional regulator
976	SAK_0976	-0.497757	0.416908	0.916042	931655	933523	+	glgB	glycogen branching protein
871	SAK_0871	-0.490836	0.295265	0.830469	815502	816842	-	-	Mn2+/Fe2+ transporter
396	SAK_0396	-0.487672	0.292906	0.827269	345384	346139	+	-	DeoR family transcriptional regulator
2012	SAK_2012	-0.484664	0.319699	0.853087	2006402	2007139	+	-	GntR family transcriptional regulator
1738	SAK_1738	-0.484581	0.297698	0.832387	1728204	1728959	-	-	hypothetical protein
208	SAK_0208	-0.483888	0.302213	0.835185	171745	172776	+	-	oligopeptide ABC transporter permease OppC
701	SAK_0701	-0.483587	0.407035	0.90903	634255	634908	+	vncR	DNA-binding response regulator VncR
158	SAK_0158	-0.482432	0.296587	0.832387	117327	118253	+	-	hypothetical protein
472	SAK_0472	-0.482325	0.317781	0.853087	416986	417525	+	-	BioY family protein
761	SAK_0761	-0.482185	0.410965	0.91141	697031	698041	+	-	prophage LambdaSa04, mannosyl-glycoprotein endo-beta-N-acetylglucosamidase
83	SAK_0083	-0.475492	0.315636	0.853087	66092	66529	+	-	low molecular weight phosphotyrosine protein phosphatase
1228	SAK_1228	-0.475195	0.399654	0.908081	1198715	1200994	-	pcrA	ATP-dependent DNA helicase PcrA
459	SAK_0459	-0.475058	0.31569	0.853087	403104	405338	+	copA	copper-translocating P-type ATPase
78	SAK_0078	-0.470664	0.376454	0.895572	59825	60916	+	purK	phosphoribosylaminoimidazole carboxylase ATPase subunit
1124	SAK_1124	-0.466329	0.473927	0.942565	1097822	1099099	-	-	hypothetical protein
1407	SAK_1407	-0.45643	0.348988	0.871079	1390435	1390887	+	-	hypothetical protein
1397	SAK_1397	-0.452845	0.329996	0.862826	1382218	1382739	-	pyrR	bifunctional pyrimidine regulatory protein PyrR/uracil phosphoribosyltransferase
1929	SAK_1929	-0.449501	0.43237	0.929356	1931917	1932657	-	-	16S ribosomal RNA methyltransferase RsmE
81	SAK_0081	-0.448072	0.342467	0.870248	63833	64741	+	-	DNA-binding protein
237	SAK_0237	-0.440203	0.345384	0.870969	203775	204230	+	-	hypothetical protein
243	SAK_0243	-0.436774	0.342059	0.870248	207758	208081	+	-	thioredoxin
1284	SAK_1284	-0.435203	0.344668	0.870969	1255748	1258993	+	hylB	hyaluronate lyase
1299	SAK_1299	-0.431707	0.453033	0.941476	1274549	1275439	-	miaA	tRNA delta(2)-isopentenylpyrophosphate transferase
1025	SAK_1025	-0.431584	0.442267	0.937108	993991	994455	+	-	acetyltransferase
446	SAK_0446	-0.431537	0.347582	0.871079	392151	392876	+	ecsA	ABC transporter ATP-binding protein
885	SAK_0885	-0.430659	0.334385	0.868548	829735	832530	+	ppc	phosphoenolpyruvate carboxylase
1965	SAK_1965	-0.427438	0.37801	0.89691	1955676	1956398	-	-	hypothetical protein
1072	SAK_1072	-0.427061	0.363185	0.888481	1042785	1043723	+	-	sensor histidine kinase
882	SAK_0882	-0.425252	0.344192	0.870969	826771	827295	+	-	hypothetical protein
2073	SAK_2073	-0.424412	0.373325	0.893224	2067475	2069793	-	-	hypothetical protein
1972	SAK_1972	-0.424331	0.340902	0.870248	1961014	1961349	-	-	PadR family transcriptional regulator
1683	SAK_1683	-0.420908	0.484875	0.945537	1670131	1670961	-	-	hypothetical protein
1223	SAK_1223	-0.418033	0.35375	0.873302	1196365	1196907	-	-	alkaline shock protein 23
602	SAK_0602	-0.417279	0.347196	0.871079	544482	546140	+	recN	DNA repair protein RecN
1746	SAK_1746	-0.402324	0.364769	0.888481	1736281	1737261	+	-	polyprenyl synthetase
1912	SAK_1912	-0.397442	0.4018	0.908081	1915327	1916379	-	-	hypothetical protein
1017	SAK_1017	-0.396814	0.365112	0.888481	980303	984415	+	-	hypothetical protein
176	SAK_0176	-0.395552	0.446063	0.93818	135375	136565	+	argG	argininosuccinate synthase
2072	SAK_2072	-0.394159	0.388048	0.908081	2067052	2067408	-	-	hypothetical protein
1568	SAK_1568	-0.394156	0.442267	0.937108	1562434	1562682	-	-	hypothetical protein
504	SAK_0504	-0.392757	0.372009	0.893224	450375	450911	+	-	IS861, transposase orfA
1083	SAK_1083	-0.392636	0.354788	0.873795	1056024	1056581	-	-	phosphate ABC transporter ATP-binding protein
1338	SAK_1338	-0.390487	0.3872	0.908081	1323573	1324949	-	-	amino acid permease
239	SAK_0239	-0.390449	0.380334	0.90003	204985	205755	-	proC	pyrroline-5-carboxylate reductase
206	SAK_0206	-0.3864	0.369065	0.893224	169047	170702	+	-	oligopeptide ABC transporter oligopeptide-binding protein
1642	SAK_1642	-0.384269	0.382315	0.902619	1632870	1633424	-	-	LemA family protein
1848	SAK_1848	-0.382842	0.372924	0.893224	1843167	1845614	-	clpC	ATP-dependent Clp protease, ATP-binding subunit ClpC
756	SAK_0756	-0.381105	0.376819	0.895572	687988	691107	+	-	prophage LambdaSa04, TP901 family tail tape measure protein
75	SAK_0075	-0.381012	0.408087	0.909268	56716	57519	-	-	RpiR family phosphosugar-binding transcriptional regulator
1897	SAK_1897	-0.380805	0.380588	0.90003	1897387	1899969	-	-	streptococcal histidine triad family protein
924	SAK_0924	-0.378184	0.389419	0.908081	875733	876434	+	nagB	glucosamine-6-phosphate isomerase
1584	SAK_1584	-0.366601	0.397191	0.908081	1580178	1581359	-	-	D-3-phosphoglycerate dehydrogenase
2068	SAK_2068	-0.363849	0.394135	0.908081	2061333	2062055	+	-	glycine betaine/carnitine/choline ABC transporter ATP-binding protein
975	SAK_0975	-0.363141	0.387959	0.908081	929149	931449	+	pulA	pullulanase
1175	SAK_1175	-0.36063	0.391705	0.908081	1152800	1154800	-	-	K+ uptake permease (KUP) family protein
1823	SAK_1823	-0.360248	0.396419	0.908081	1817089	1818606	-	-	carbohydrate kinase
1065	SAK_1065	-0.359883	0.397832	0.908081	1035903	1036646	+	-	acetyltransferase
1158	SAK_1158	-0.357394	0.396733	0.908081	1136826	1137428	-	-	hypothetical protein
2000	SAK_2000	-0.356686	0.401156	0.908081	1995055	1995438	+	-	IS1381 transposase A
1266	SAK_1266	-0.353922	0.397383	0.908081	1236521	1237777	-	-	chloride channel (ClC) family protein
1011	SAK_1011	-0.35013	0.404544	0.908081	975759	976130	+	-	hypothetical protein
1803	SAK_1803	-0.349516	0.515333	0.946319	1794704	1795270	-	-	primase-like protein
850	SAK_0850	-0.349484	0.403526	0.908081	795642	799181	+	smc	chromosome segregation protein SMC
823	SAK_0823	-0.347778	0.407198	0.90903	766209	767234	+	-	PfkB family kinase
716	SAK_0716	-0.346471	0.405007	0.908081	649463	649975	+	aroK	shikimate kinase
1549	SAK_1549	-0.345133	0.407342	0.90903	1545552	1546088	+	-	IS861, transposase orfA
1837	SAK_1837	-0.344034	0.424893	0.923552	1830888	1831343	+	-	hypothetical protein
719	SAK_0719	-0.343381	0.425542	0.923552	653383	653901	+	-	hypothetical protein
2043	SAK_2043	-0.341591	0.409978	0.91141	2036653	2036961	+	-	hypothetical protein
1611	SAK_1611	-0.34148	0.412606	0.911649	1604407	1605147	-	xerD	site-specific tyrosine recombinase XerD
674	SAK_0674	-0.340768	0.410717	0.91141	607413	608177	+	-	acetoin reductase
2059	SAK_2059	-0.337921	0.411719	0.911649	2050792	2052057	+	-	phage integrase site specific recombinase
330	SAK_0330	-0.337914	0.414676	0.912544	274846	275793	-	-	hypothetical protein
2135	SAK_2135	-0.335508	0.414019	0.912505	2125631	2126860	+	htrA	serine peptidase HtrA
172	SAK_0172	-0.335481	0.481383	0.945526	131682	132770	+	-	permease
1274	SAK_1274	-0.326776	0.423812	0.923552	1244864	1245625	-	-	ABC transporter ATP-binding protein
1631	SAK_1631	-0.323922	0.425309	0.923552	1620807	1621424	-	-	hypothetical protein
65	SAK_0065	-0.323777	0.425766	0.923552	47331	48635	+	sip	group B streptococcal surface immunogenic protein
207	SAK_0207	-0.32353	0.426158	0.923552	170821	171735	+	oppD	oligopeptide ABC transporter permease
487	SAK_0487	-0.322655	0.472593	0.942252	432606	432721	+	rrfG	5S ribosomal RNA
695	SAK_0695	-0.319426	0.436654	0.929356	628380	628784	+	-	hypothetical protein
1393	SAK_1393	-0.31928	0.429388	0.926334	1377279	1377989	-	-	ABC transporter ATP-binding protein
1135	SAK_1135	-0.31802	0.431191	0.928819	1110390	1111682	-	pyrC	dihydroorotase
1023	SAK_1023	-0.31664	0.564422	0.951121	991064	993223	+	-	hypothetical protein
406	SAK_0406	-0.313588	0.453033	0.941476	355748	357037	+	-	competence protein ComFA
1316	SAK_1316	-0.307315	0.455034	0.941768	1293687	1293977	+	-	hypothetical protein
597	SAK_0597	-0.305558	0.436617	0.929356	540785	542125	+	xseA	exodeoxyribonuclease VII large subunit
12	SAK_0012	-0.303387	0.441366	0.937108	10799	12085	+	-	hypothetical protein
1222	SAK_1222	-0.297538	0.447093	0.93896	1196121	1196318	-	-	hypothetical protein
1933	SAK_1933	-0.29485	0.448664	0.93987	1934944	1935414	-	-	acetyltransferase
1538	SAK_1538	-0.29065	0.526051	0.946319	1533135	1533815	-	nikE	nickel ABC transporter ATP-binding protein
1411	SAK_1411	-0.290123	0.45447	0.941768	1394041	1395108	-	aroB	3-dehydroquinate synthase
1149	SAK_1149	-0.288567	0.452318	0.941476	1126254	1127240	-	-	luciferase
778	SAK_0778	-0.286053	0.548906	0.951121	714126	715043	+	-	sortase
757	SAK_0757	-0.282837	0.498637	0.946319	691104	691829	+	-	prophage LambdaSa04, tail protein
1654	SAK_1654	-0.282722	0.457949	0.942252	1645331	1646707	-	-	hypothetical protein
52	SAK_0052	-0.279012	0.463711	0.942252	31399	32574	+	-	aromatic amino acid aminotransferase
257	SAK_0257	-0.278934	0.460187	0.942252	220089	222119	+	-	PTS system trehalose-specific transporter subunit IIBCA
1097	SAK_1097	-0.273812	0.466064	0.942252	1067723	1068601	-	-	CAAX amino terminal protease
514	SAK_0514	-0.27322	0.466217	0.942252	456105	456968	-	-	cation efflux transporter
832	SAK_0832	-0.27063	0.467707	0.942252	776757	777842	-	pepQ	Xaa-Pro dipeptidase
2075	SAK_2075	-0.265951	0.470097	0.942252	2070494	2070790	-	-	hypothetical protein
535	SAK_0535	-0.263053	0.473108	0.942252	477087	479288	+	-	alpha-galactosidase
1474	SAK_1474	-0.261695	0.472005	0.942252	1458587	1459615	-	-	maltose operon transcriptional repressor MalR
1492	SAK_1492	-0.260258	0.481354	0.945526	1482334	1483341	-	-	hypothetical protein
1504	SAK_1504	-0.257131	0.48017	0.945526	1499920	1501962	-	-	amidase
1164	SAK_1164	-0.251591	0.489155	0.945537	1142293	1142862	-	tdk	thymidine kinase
513	SAK_0513	-0.250408	0.466518	0.942252	455178	456020	-	-	aldo/keto reductase
288	SAK_0288	-0.250036	0.492327	0.945537	249138	249473	-	-	hypothetical protein
1269	SAK_1269	-0.249605	0.486768	0.945537	1239085	1240296	-	deoB	phosphopentomutase
791	SAK_0791	-0.247438	0.534389	0.951121	728133	728981	+	cylD	CylD protein
1542	SAK_1542	-0.245281	0.491228	0.945537	1536315	1537931	-	nikA	nickel ABC transporter nickel-binding protein
1983	SAK_1983	-0.244489	0.491925	0.945537	1969227	1969994	-	cfb	cAMP factor
540	SAK_0540	-0.244339	0.489844	0.945537	484041	484424	+	-	IS1381 transposase A
1060	SAK_1060	-0.241974	0.491115	0.945537	1031033	1031416	+	-	IS1381 transposase A
1512	SAK_1512	-0.24	0.511355	0.946319	1508349	1510754	-	rnr	ribonuclease R
1655	SAK_1655	-0.236734	0.498341	0.946319	1646841	1647665	-	-	NLPA family lipoprotein
1031	SAK_1031	-0.234139	0.468569	0.942252	1000406	1001017	+	-	hypothetical protein
1150	SAK_1150	-0.233071	0.502277	0.946319	1127237	1128436	-	-	FAD/FMN-binding oxidoreductase
1970	SAK_1970	-0.232046	0.499746	0.946319	1959745	1960128	-	-	IS1381 transposase A
10	SAK_0010	-0.231166	0.545885	0.951121	10291	10662	+	-	hypothetical protein
1535	SAK_1535	-0.229955	0.488779	0.945537	1530741	1531595	-	-	hypothetical protein
1793	SAK_1793	-0.227645	0.63644	0.976925	1786426	1786839	-	rpsL	30S ribosomal protein S12
1528	SAK_1528	-0.217978	0.502291	0.946319	1524153	1524959	-	-	tetracenomycin polyketide synthesis O-methyltransferase TcmP
1209	SAK_1209	-0.216984	0.51045	0.946319	1185310	1185693	-	-	IS1381 transposase A
1553	SAK_1553	-0.216073	0.517539	0.946319	1551359	1552162	+	-	cyclophilin type peptidyl-prolyl cis-trans isomerase
1018	SAK_1018	-0.214518	0.558569	0.951121	984417	985286	+	cas1	CRISPR-associated Cas1 family protein
1159	SAK_1159	-0.213581	0.522314	0.946319	1137430	1138407	-	-	hypothetical protein
1733	SAK_1733	-0.212858	0.515182	0.946319	1722624	1723106	+	-	hypothetical protein
1503	SAK_1503	-0.212005	0.517691	0.946319	1499232	1499810	-	-	cell wall surface anchor family protein
1704	SAK_1704	-0.210377	0.510431	0.946319	1695479	1696441	+	scrR	sucrose operon repressor ScrR
993	SAK_0993	-0.208678	0.525374	0.946319	948079	948600	+	-	acetyltransferase
2060	SAK_2060	-0.208462	0.523868	0.946319	2052557	2053087	+	-	peptidase propeptide/YPEB domain-containing protein
512	SAK_0512	-0.208049	0.526228	0.946319	454032	455068	-	-	-
1079	SAK_1079	-0.207647	0.522509	0.946319	1050503	1051816	-	ciaH	sensor histidine kinase CiaH
1966	SAK_1966	-0.207409	0.523541	0.946319	1956402	1957019	-	-	ABC transporter ATP-binding protein
559	SAK_0559	-0.206907	0.526274	0.946319	501190	502296	+	-	ribosomal RNA large subunit methyltransferase N
1088	SAK_1088	-0.2038	0.526052	0.946319	1060494	1061804	-	-	NOL1/NOP2/sun family RNA methylase
191	SAK_0191	-0.201459	0.525045	0.946319	152516	152899	-	-	IS1381 transposase A
601	SAK_0601	-0.199782	0.531164	0.946812	543997	544470	+	-	arginine repressor ArgR
1651	SAK_1651	-0.198677	0.524801	0.946319	1642475	1643530	+	-	zinc-containing alcohol dehydrogenase
1684	SAK_1684	-0.198539	0.535043	0.951121	1670972	1671469	-	-	hypothetical protein
86	SAK_0086	-0.197036	0.527924	0.946319	68961	71603	+	-	bifunctional acetaldehyde-CoA/alcohol dehydrogenase
1646	SAK_1646	-0.193293	0.540217	0.951121	1636378	1637208	-	-	nickel/cobalt ABC transporter permease
961	SAK_0961	-0.190456	0.586815	0.954414	916042	916710	+	-	hypothetical protein
1551	SAK_1551	-0.187508	0.543756	0.951121	1546946	1548661	-	pabB	para-aminobenzoate synthase, component I
2062	SAK_2062	-0.184136	0.544853	0.951121	2053828	2055192	+	-	sensor histidine kinase
222	SAK_0222	-0.180461	0.552451	0.951121	186394	188691	+	-	penicillin-binding protein 1B
1428	SAK_1428	-0.174795	0.628236	0.972682	1410384	1411385	+	-	iron ABC transporter permease
443	SAK_0443	-0.174309	0.552444	0.951121	390291	390587	-	-	hypothetical protein
630	SAK_0630	-0.173972	0.55899	0.951121	563613	563987	+	-	prophage LambdaSa03, HNH endonuclease
1325	SAK_1325	-0.171627	0.560657	0.951121	1307631	1308866	+	-	hypothetical protein
1341	SAK_1341	-0.170684	0.556611	0.951121	1326482	1327111	+	-	TetR family transcriptional regulator
780	SAK_0780	-0.168851	0.510055	0.946319	715933	718605	+	-	Cna B domain-containing protein
1146	SAK_1146	-0.167771	0.549191	0.951121	1124235	1125113	-	-	hypothetical protein
415	SAK_0415	-0.167575	0.558996	0.951121	365319	365969	+	-	HAD-superfamily hydrolase
1068	SAK_1068	-0.167114	0.624463	0.971085	1038313	1039275	+	-	nisin resistance protein Nsr
837	SAK_0837	-0.165239	0.591656	0.954414	783490	785433	+	thrS	threonyl-tRNA synthetase
355	SAK_0355	-0.16467	0.566452	0.951121	301851	302654	+	proB	gamma-glutamyl kinase
1033	SAK_1033	-0.163941	0.573655	0.953417	1001848	1002546	-	-	ABC transporter ATP-binding protein
1898	SAK_1898	-0.16389	0.687079	0.977002	1899996	1900919	-	-	laminin-binding surface protein
1739	SAK_1739	-0.16137	0.565713	0.951121	1729021	1729980	+	-	hypothetical protein
907	SAK_0907	-0.158262	0.577234	0.954233	855869	858106	+	-	DNA internalization-related competence protein ComEC/Rec2
495	SAK_0495	-0.158242	0.568724	0.951121	436296	437060	+	-	hypothetical protein
2070	SAK_2070	-0.157634	0.55994	0.951121	2063651	2066191	-	-	hypothetical protein
1981	SAK_1981	-0.157068	0.583394	0.954414	1967732	1968595	+	-	CAAX amino terminal protease
1517	SAK_1517	-0.155065	0.60657	0.96519	1514294	1514995	-	-	ABC transporter ATP-binding protein
1242	SAK_1242	-0.15242	0.572719	0.953417	1211510	1213969	-	parC	DNA topoisomerase IV subunit A
1820	SAK_1820	-0.150299	0.56111	0.951121	1813155	1814246	-	-	L-ascorbate 6-phosphate lactonase
1751	SAK_1751	-0.147736	0.578361	0.954233	1743355	1744563	-	-	pyridine nucleotide-disulfide oxidoreductase
1578	SAK_1578	-0.146385	0.589737	0.954414	1575271	1575966	-	-	hypothetical protein
1310	SAK_1310	-0.145808	0.586673	0.954414	1288992	1290332	-	-	MATE efflux family protein
251	SAK_0251	-0.141212	0.590401	0.954414	213874	214602	+	-	hypothetical protein
371	SAK_0371	-0.135562	0.654276	0.976987	320085	320684	-	recU	Holliday junction-specific endonuclease
1653	SAK_1653	-0.135287	0.589959	0.954414	1644268	1645338	-	-	amino acid ABC transporter ATP-binding protein
1429	SAK_1429	-0.134076	0.595825	0.956444	1411414	1412067	-	-	hypothetical protein
1800	SAK_1800	-0.131651	0.593585	0.956443	1792496	1793347	-	-	rRNA (guanine-N1-) methyltransferase (mycinamicin-resistance protein)
1336	SAK_1336	-0.130908	0.581321	0.954233	1320422	1322530	+	clpL	ATP-dependent Clp protease ATP-binding subunit ClpL
774	SAK_0774	-0.127446	0.730953	0.977002	709317	709664	-	-	chaperone protein HslO
906	SAK_0906	-0.126678	0.601059	0.961965	855232	855885	+	-	competence protein ComE
247	SAK_0247	-0.126239	0.581507	0.954233	210110	210754	+	-	HAD-superfamily hydrolase
262	SAK_0262	-0.12109	0.594757	0.956444	227876	228733	+	-	transketolase
516	SAK_0516	-0.119473	0.578779	0.954233	457819	459012	-	-	AraC family transcriptional regulator
1508	SAK_1508	-0.118803	0.612411	0.965531	1504831	1505223	+	gloA	lactoylglutathione lyase
518	SAK_0518	-0.116613	0.613476	0.965531	462673	463375	+	-	-
62	SAK_0062	-0.113031	0.584621	0.954414	43773	44525	+	-	acetyltransferase
913	SAK_0913	-0.108483	0.608999	0.96519	863122	863730	+	sodA	superoxide dismutase
1940	SAK_1940	-0.106328	0.627167	0.972386	1939326	1940435	-	-	hypothetical protein
264	SAK_0264	-0.10216	0.618184	0.965531	229768	231027	+	-	oxidoreductase, NAD-binding
1491	SAK_1491	-0.0964561	0.62221	0.968636	1481120	1482325	-	-	glycosyl transferase
1096	SAK_1096	-0.0963852	0.609487	0.96519	1067026	1067616	-	-	hypothetical protein
1241	SAK_1241	-0.0937537	0.62945	0.972682	1210375	1211397	-	ilvE	branched-chain amino acid aminotransferase
767	SAK_0767	-0.0898551	0.618177	0.965531	704319	704531	+	-	hypothetical protein
728	SAK_0728	-0.0897793	0.680933	0.976987	666727	667848	-	-	hypothetical protein
1860	SAK_1860	-0.0890372	0.634493	0.976038	1856957	1857940	+	-	oxidoreductase, NAD-binding
896	SAK_0896	-0.0822509	0.681013	0.976987	845147	846685	+	-	cell wall surface anchor family protein
1506	SAK_1506	-0.0813846	0.641402	0.976987	1502960	1503802	-	-	aldo/keto reductase
1048	SAK_1048	-0.0796455	0.578292	0.954233	1016711	1017100	+	cdd	cytidine deaminase
884	SAK_0884	-0.0778156	0.655741	0.976987	827727	829526	-	pepF	oligoendopeptidase F
2120	SAK_2120	-0.0732673	0.652863	0.976987	2110786	2111490	+	-	B3/4 domain-containing protein
1737	SAK_1737	-0.0708261	0.647711	0.976987	1727278	1728207	-	-	hypothetical protein
1531	SAK_1531	-0.0679469	0.664035	0.976987	1526843	1527829	-	-	KH domain-containing protein
717	SAK_0717	-0.0657072	0.66436	0.976987	650032	651405	+	-	transcriptional regulator
697	SAK_0697	-0.0634796	0.608472	0.96519	629936	630097	-	-	hypothetical protein
1907	SAK_1907	-0.063045	0.666692	0.976987	1910710	1912359	-	-	hypothetical protein
1081	SAK_1081	-0.0617915	0.672331	0.976987	1052642	1055191	-	pepN	aminopeptidase
1636	SAK_1636	-0.0568236	0.73886	0.977002	1627099	1628274	-	-	hypothetical protein
1804	SAK_1804	-0.0557414	0.674877	0.976987	1795257	1796039	-	-	TatD family hydrolase
796	SAK_0796	-0.0532631	0.677289	0.976987	731370	732248	+	cylB	ABC transporter permease
1058	SAK_1058	-0.0527049	0.661439	0.976987	1028621	1029583	+	-	hypothetical protein
1170	SAK_1170	-0.0526883	0.669241	0.976987	1147130	1148404	-	pbuX	xanthine permease
1668	SAK_1668	-0.0518744	0.678691	0.976987	1656441	1657550	-	-	hypothetical protein
397	SAK_0397	-0.0504258	0.675785	0.976987	346258	347241	+	-	SorC family transcriptional regulator
1670	SAK_1670	-0.0473552	0.67916	0.976987	1657821	1658555	-	-	hypothetical protein
382	SAK_0382	-0.0472326	0.677915	0.976987	330809	331513	+	-	hypothetical protein
301	SAK_0301	-0.0468606	0.687894	0.977002	256625	257551	-	-	quaternary amine ABC transporter amino acid-binding protein
1650	SAK_1650	-0.0465658	0.679907	0.976987	1640995	1642361	+	brnQ	-
1133	SAK_1133	-0.0452363	0.663793	0.976987	1108212	1109288	-	carA	carbamoyl phosphate synthase small subunit
936	SAK_0936	-0.0435613	0.67827	0.976987	889160	889978	+	-	glycosyl transferase
1978	SAK_1978	-0.0435507	0.650142	0.976987	1965725	1966339	-	-	PAP2 family protein
1392	SAK_1392	-0.0434047	0.687208	0.977002	1376017	1377264	-	-	ABC transporter permease
1160	SAK_1160	-0.0426125	0.683759	0.977002	1138412	1139668	-	glyA	serine hydroxymethyltransferase
1904	SAK_1904	-0.0363433	0.699083	0.977002	1908165	1908662	+	-	hypothetical protein
1567	SAK_1567	-0.035719	0.669588	0.976987	1562108	1562344	-	-	hypothetical protein
295	SAK_0295	-0.0350586	0.563041	0.951121	252674	252955	+	-	hypothetical protein
759	SAK_0759	-0.0334001	0.699916	0.977002	694757	696613	+	-	prophage LambdaSa04, minor structural protein
2011	SAK_2011	-0.0330898	0.699611	0.977002	2005464	2006243	-	udp	uridine phosphorylase
1521	SAK_1521	-0.0303333	0.668665	0.976987	1517738	1519330	+	-	hypothetical protein
878	SAK_0878	-0.0298094	0.705284	0.977002	823685	824326	-	-	phosphoglycerate mutase
1365	SAK_1365	-0.0283762	0.684258	0.977002	1349619	1350029	-	def	peptide deformylase
1442	SAK_1442	-0.0241497	0.707112	0.977002	1425799	1426641	-	-	hypothetical protein
1100	SAK_1100	-0.0230915	0.699641	0.977002	1072187	1074307	-	topA	DNA topoisomerase I
1624	SAK_1624	-0.0228284	0.708717	0.977002	1613163	1613828	-	-	polar amino acid ABC transporter permease
328	SAK_0328	-0.0227137	0.689114	0.977002	273285	273863	+	-	acetyltransferase
461	SAK_0461	-0.0194267	0.701928	0.977002	405695	406309	+	-	hypothetical protein
594	SAK_0594	-0.0138695	0.71308	0.977002	537139	538833	+	-	phosphoglucomutase/phosphomannomutase
1121	SAK_1121	-0.0135723	0.595723	0.956444	1092693	1093049	-	-	hypothetical protein
746	SAK_0746	-0.0123646	0.719853	0.977002	682200	683489	+	-	prophage LambdaSa04, HK97 family portal protein
2006	SAK_2006	-0.0118791	0.724535	0.977002	1999543	2000427	+	-	ribosomal large subunit pseudouridine synthase A
2077	SAK_2077	-0.0108838	0.735133	0.977002	2071866	2072372	-	-	hypothetical protein
1368	SAK_1368	-0.00836329	0.71794	0.977002	1352166	1353935	-	-	ABC transporter permease/ATP-binding protein
1329	SAK_1329	-0.00680449	0.740543	0.977002	1311820	1312896	-	-	-
786	SAK_0786	-0.00588877	0.720744	0.977002	723252	724403	+	-	beta-lactamase
1862	SAK_1862	-0.00365365	0.73383	0.977002	1859250	1859894	+	-	cyclic nucleotide-binding protein
927	SAK_0927	-0.00206626	0.711424	0.977002	878350	879501	+	-	major facilitator family protein
1263	SAK_1263	0.000406923	0.711105	0.977002	1234103	1235026	+	cpsY	CpsY family transcriptional regulator
3	SAK_0003	0.000597151	0.733043	0.977002	2823	3704	+	-	diacylglycerol kinase domain-containing protein
1422	SAK_1422	0.000934073	0.722694	0.977002	1402873	1404093	-	pepT	peptidase T
2016	SAK_2016	0.00244344	0.702618	0.977002	2010534	2011430	-	-	ABC transporter permease
395	SAK_0395	0.00266567	0.715596	0.977002	344487	345263	-	-	pyruvate formate-lyase-activating enzyme
1020	SAK_1020	0.00328341	0.730062	0.977002	985611	986276	+	-	hypothetical protein
851	SAK_0851	0.00385294	0.730876	0.977002	799272	800069	+	-	Cof-like hydrolase
1289	SAK_1289	0.00532861	0.732173	0.977002	1262931	1263719	-	-	NIF3 family protein
1304	SAK_1304	0.00841502	0.690902	0.977002	1281495	1282079	-	-	hypothetical protein
1991	SAK_1991	0.0105294	0.732087	0.977002	1979631	1984346	+	cspA	cell surface serine endopeptidase CspA
1119	SAK_1119	0.0110399	0.734011	0.977002	1090856	1091401	-	-	hypothetical protein
653	SAK_0653	0.0125919	0.734115	0.977002	583718	585049	+	-	prophage LambdaSa03, peptidoglycan endolysin
339	SAK_0339	0.0144013	0.741458	0.977002	283032	283574	+	-	isoprenylcysteine carboxyl methyltransferase (ICMT) family protein
843	SAK_0843	0.0175217	0.712917	0.977002	789629	790429	-	-	polar amino acid ABC transporter amino acid-binding protein
1560	SAK_1560	0.0195393	0.74672	0.977002	1556684	1557238	-	-	NUDIX family hydrolase
1573	SAK_1573	0.02103	0.674315	0.976987	1568776	1569453	-	-	hypothetical protein
1903	SAK_1903	0.0222242	0.761035	0.982115	1907128	1908165	+	-	M42 family peptidase
2118	SAK_2118	0.0225489	0.882388	0.985651	2109403	2109888	-	-	arginine repressor ArgR
811	SAK_0811	0.0229221	0.746973	0.977002	753210	754436	+	-	-
1267	SAK_1267	0.0232251	0.739885	0.977002	1237779	1238588	-	punA	purine nucleoside phosphorylase
1044	SAK_1044	0.0243317	0.751592	0.977002	1013550	1014383	+	-	polar amino acid ABC transporter amino acid-binding protein
1515	SAK_1515	0.0252454	0.73957	0.977002	1511293	1512462	-	-	drug:H+ antiporter-1 (DHA1) family protein
74	SAK_0074	0.0302191	0.709415	0.977002	55716	56693	+	-	acetyl xylan esterase
1321	SAK_1321	0.0346075	0.750539	0.977002	1302923	1303948	-	-	hypothetical protein
1440	SAK_1440	0.039348	0.773507	0.985651	1420792	1422300	-	-	surface protein Spb1
1826	SAK_1826	0.039413	0.759551	0.981087	1821232	1822188	-	-	D-isomer specific 2-hydroxyacid dehydrogenase
1168	SAK_1168	0.0403155	0.743069	0.977002	1144913	1146148	+	-	NADPH-dependent FMN reductase domain-containing protein
1021	SAK_1021	0.0415531	0.750811	0.977002	987960	988376	+	ndk	nucleoside diphosphate kinase
1303	SAK_1303	0.0442399	0.778535	0.985651	1280746	1281480	-	-	hypothetical protein
1115	SAK_1115	0.0472899	0.743218	0.977002	1088525	1088818	-	-	hypothetical protein
1441	SAK_1441	0.0473929	0.762509	0.983126	1422341	1425622	-	-	Cna B domain-containing protein
2130	SAK_2130	0.0523708	0.785573	0.985651	2121791	2124370	+	-	hypothetical protein
2023	SAK_2023	0.0535259	0.775173	0.985651	2017037	2017969	-	-	Gfo/Idh/MocA family oxidoreductase
1709	SAK_1709	0.0539586	0.789025	0.985651	1699638	1699868	-	-	hypothetical protein
1326	SAK_1326	0.0558323	0.790905	0.985651	1309068	1310249	-	-	phage integrase site specific recombinase
1278	SAK_1278	0.0566043	0.753563	0.97778	1249573	1250292	-	budA	alpha-acetolactate decarboxylase
2030	SAK_2030	0.0590156	0.768736	0.984922	2023050	2023316	-	-	hypothetical protein
1784	SAK_1784	0.0595685	0.802052	0.985651	1776787	1777296	-	-	CHAP domain-containing protein
170	SAK_0170	0.0606826	0.743132	0.977002	129610	130521	-	rbsK	ribokinase
1117	SAK_1117	0.0624449	0.736544	0.977002	1089485	1090321	-	-	hypothetical protein
466	SAK_0466	0.0641881	0.763501	0.983516	411075	412640	+	-	cell wall surface anchor family protein
1734	SAK_1734	0.0644282	0.768078	0.984922	1723177	1724271	-	dinB	DNA polymerase IV
874	SAK_0874	0.06508	0.786483	0.985651	819329	820522	+	ribBA	3,4-dihydroxy-2-butanone-4-phosphate synthase
1844	SAK_1844	0.0664851	0.767744	0.984922	1839844	1840719	+	hslO	heat shock protein 33
915	SAK_0915	0.067428	0.774112	0.985651	864912	866780	+	bglF	PTS system beta-glucoside-specific transporter subunit IIABC
2097	SAK_2097	0.0675604	0.586733	0.954414	2087511	2088866	-	dnaC	replicative DNA helicase
1858	SAK_1858	0.0683256	0.742552	0.977002	1853911	1854864	+	-	U61 family peptidase
233	SAK_0233	0.0685543	0.783237	0.985651	200981	201955	+	-	hypothetical protein
1891	SAK_1891	0.0707593	0.814021	0.985651	1891163	1893316	-	-	sialidase domain-containing protein
775	SAK_0775	0.0721467	0.815209	0.985651	709858	711066	-	-	AraC family transcriptional regulator
1235	SAK_1235	0.0722496	0.668855	0.976987	1207480	1208103	+	-	hypothetical protein
465	SAK_0465	0.0724256	0.827171	0.985651	410443	410922	+	-	FUR family transcriptional regulator
1607	SAK_1607	0.0730854	0.885068	0.985651	1602156	1602407	-	-	hypothetical protein
467	SAK_0467	0.073859	0.810003	0.985651	412753	413439	+	-	DNA-binding response regulator
149	SAK_0149	0.0765374	0.820157	0.985651	108403	109650	+	-	GntR family transcriptional regulator
2116	SAK_2116	0.0802484	0.816921	0.985651	2107028	2107690	-	-	DNA-binding protein
1369	SAK_1369	0.0808831	0.817602	0.985651	1353940	1355679	-	-	ABC transporter permease/ATP-binding protein
1382	SAK_1382	0.0828815	0.827066	0.985651	1369023	1369946	-	panE	2-dehydropantoate 2-reductase
153	SAK_0153	0.0891728	0.774974	0.985651	111689	112258	+	-	hypothetical protein
299	SAK_0299	0.0936356	0.816072	0.985651	254731	255912	+	-	major facilitator family transporter
1856	SAK_1856	0.0993331	0.800416	0.985651	1851437	1853506	-	-	monovalent cation:proton antiporter-1 (CPA1) family protein
661	SAK_0661	0.099457	0.806783	0.985651	591543	592355	-	-	cof family hydrolase
1593	SAK_1593	0.0994959	0.795577	0.985651	1588551	1589210	-	-	hypothetical protein
2113	SAK_2113	0.101405	0.827888	0.985651	2104629	2104982	+	-	hypothetical protein
928	SAK_0928	0.101472	0.844171	0.985651	879553	880500	+	-	competence protein CoiA
585	SAK_0585	0.104871	0.850471	0.985651	526733	527521	+	-	S4 domain-containing protein
800	SAK_0800	0.105086	0.811832	0.985651	737395	738606	+	cylJ	CylJ protein
1426	SAK_1426	0.106607	0.796702	0.985651	1408414	1409346	+	fhuD	ferrichrome ABC transporter substrate-binding protein
1587	SAK_1587	0.107881	0.824352	0.985651	1583263	1583898	+	-	CutC family protein
575	SAK_0575	0.108041	0.834813	0.985651	516395	518236	+	typA	GTP-binding protein TypA
1211	SAK_1211	0.110777	0.831791	0.985651	1186680	1188056	-	-	aldehyde dehydrogenase
1853	SAK_1853	0.110794	0.758482	0.980594	1849050	1849610	+	ahpC	alkyl hydroperoxide reductase
784	SAK_0784	0.112735	0.8516	0.985651	721133	721803	+	-	-
195	SAK_0195	0.11356	0.860452	0.985651	155947	157821	+	-	hypothetical protein
617	SAK_0617	0.11606	0.836462	0.985651	554684	556048	+	-	prophage LambdaSa03, helicase
2015	SAK_2015	0.117173	0.780386	0.985651	2009726	2010529	-	-	ABC transporter ATP-binding protein
284	SAK_0284	0.11874	0.842789	0.985651	245277	246152	+	-	replication initiation factor family protein
1351	SAK_1351	0.119481	0.833998	0.985651	1334444	1335358	+	-	hypothetical protein
1166	SAK_1166	0.121179	0.84265	0.985651	1143322	1144269	+	-	ApbE family protein
455	SAK_0455	0.124497	0.767828	0.984922	398181	400964	+	infB	translation initiation factor IF-2
1756	SAK_1756	0.126394	0.857438	0.985651	1751340	1753325	-	tkt	transketolase
1713	SAK_1713	0.13108	0.854079	0.985651	1701106	1701558	-	-	cytidine/deoxycytidylate deaminase
1293	SAK_1293	0.133996	0.870003	0.985651	1265935	1268499	-	-	hydrophobic W repeat-containing protein
1478	SAK_1478	0.134651	0.874772	0.985651	1463653	1465125	+	-	amino acid/peptide transporter
1370	SAK_1370	0.135323	0.841037	0.985651	1355746	1356219	-	-	acetyltransferase
810	SAK_0810	0.135391	0.822276	0.985651	751971	753200	+	-	permease
45	SAK_0045	0.135616	0.864998	0.985651	28215	28288	+	-	tRNA-Met
1147	SAK_1147	0.135684	0.884244	0.985651	1125082	1125900	-	-	hypothetical protein
1859	SAK_1859	0.136155	0.85179	0.985651	1854914	1856809	-	pepO	endopeptidase O
972	SAK_0972	0.136695	0.885782	0.985651	925507	926016	+	-	hypothetical protein
9	SAK_0009	0.137832	0.874953	0.985651	10032	10304	+	-	S4 domain-containing protein
1652	SAK_1652	0.138178	0.85297	0.985651	1643579	1644271	-	metI	D-methionine ABC transporter permease
2040	SAK_2040	0.140271	0.889575	0.985651	2031582	2034158	-	hexA	DNA mismatch repair protein MutS
1167	SAK_1167	0.140472	0.862094	0.985651	1144287	1144889	+	-	NADPH-dependent FMN reductase domain-containing protein
690	SAK_0690	0.141987	0.891758	0.985773	624960	625235	+	-	hypothetical protein
1302	SAK_1302	0.142559	0.857474	0.985651	1276819	1280577	-	-	pullulanase, extracellular
273	SAK_0273	0.143673	0.893431	0.986287	238007	238525	+	-	hypothetical protein
1621	SAK_1621	0.144998	0.837777	0.985651	1610893	1611636	-	-	RNA methyltransferase
2129	SAK_2129	0.146809	0.826487	0.985651	2120049	2121668	+	-	ABC transporter ATP-binding protein
1486	SAK_1486	0.147609	0.862849	0.985651	1475230	1476459	-	secY	preprotein translocase subunit SecY
1614	SAK_1614	0.147701	0.888778	0.985651	1606110	1607084	-	rdgB	deoxyribonucleotide triphosphate pyrophosphatase/unknown domain fusion protein
1876	SAK_1876	0.148146	0.789334	0.985651	1875076	1875420	-	-	hypothetical protein
400	SAK_0400	0.155105	0.861458	0.985651	348107	349408	+	-	PTS system lactose/cellobiose family transporter subunit IIC
1435	SAK_1435	0.160576	0.884286	0.985651	1417136	1417777	-	-	PAP2 family protein
53	SAK_0053	0.162777	0.860541	0.985651	32564	33325	+	recO	DNA repair protein RecO
2017	SAK_2017	0.162894	0.834864	0.985651	2011446	2012408	-	-	ABC transporter substrate-binding protein
858	SAK_0858	0.165714	0.889337	0.985651	805669	807831	+	-	S1 RNA-binding domain-containing protein
370	SAK_0370	0.165823	0.87193	0.985651	317852	320098	-	-	pencillin-binding protein
932	SAK_0932	0.166593	0.884214	0.985651	883984	884913	+	prsA	foldase PrsA
1389	SAK_1389	0.170267	0.911334	0.992495	1373721	1375232	-	-	RofA family transcriptional regulator
1490	SAK_1490	0.171338	0.898163	0.986295	1479882	1481123	-	-	glycosyl transferase
536	SAK_0536	0.17263	0.860092	0.985651	479378	480550	+	galK	-
449	SAK_0449	0.174111	0.812527	0.985651	394760	395395	+	trmB	tRNA (guanine-N(7)-)-methyltransferase
1962	SAK_1962	0.175586	0.816253	0.985651	1953613	1953921	+	-	hypothetical protein
1016	SAK_1016	0.176577	0.919574	0.994508	979244	979915	+	-	hypothetical protein
1586	SAK_1586	0.178868	0.922155	0.994508	1582038	1583130	-	serC	-
473	SAK_0473	0.180489	0.886476	0.985651	417664	418440	+	-	metallo-beta-lactamase
1064	SAK_1064	0.18346	0.871205	0.985651	1034491	1035825	+	gid	tRNA (uracil-5-)-methyltransferase Gid
1569	SAK_1569	0.186001	0.90094	0.986295	1562880	1563380	-	-	acetyltransferase
1695	SAK_1695	0.191549	0.945561	1	1683038	1684576	-	-	hypothetical protein
821	SAK_0821	0.19212	0.916726	0.994508	763394	764386	+	ldhA	D-lactate dehydrogenase
629	SAK_0629	0.192224	0.725933	0.977002	562613	563041	+	-	hypothetical protein
678	SAK_0678	0.193501	0.935838	0.999033	613483	614040	-	-	hypothetical protein
493	SAK_0493	0.194761	0.880353	0.985651	433797	434573	-	recX	recombination regulator RecX
537	SAK_0537	0.195319	0.949759	1	480563	482044	+	galT	galactose-1-phosphate uridylyltransferase
1585	SAK_1585	0.196825	0.901913	0.986295	1581422	1581970	-	-	acetyltransferase
805	SAK_0805	0.199326	0.953994	1	743195	746419	+	-	hypothetical protein
766	SAK_0766	0.201768	0.926571	0.994508	702564	704069	+	-	serine/threonine protein kinase
1205	SAK_1205	0.206716	0.91082	0.992495	1181759	1183042	-	hom	homoserine dehydrogenase
205	SAK_0205	0.208929	0.943941	1	167571	168806	-	-	D-alanyl-D-alanine carboxypeptidase
1042	SAK_1042	0.21114	0.926142	0.994508	1012256	1012897	+	-	polar amino acid ABC transporter permease
1122	SAK_1122	0.211863	0.838833	0.985651	1093058	1093393	-	-	hypothetical protein
1481	SAK_1481	0.212403	0.925637	0.994508	1467235	1468743	-	-	glycoside hydrolase
1641	SAK_1641	0.214335	0.949623	1	1631959	1632849	-	htpX	heat shock protein HtpX
1757	SAK_1757	0.216061	0.828573	0.985651	1753374	1754018	-	-	translaldolase
1744	SAK_1744	0.219945	0.97661	1	1733587	1735872	+	pepX	x-prolyl-dipeptidyl aminopeptidase
1094	SAK_1094	0.221779	0.894536	0.986295	1065277	1065708	-	-	acetyltransferase
8	SAK_0008	0.222556	0.979455	1	6244	9741	+	mfd	transcription-repair coupling factor
599	SAK_0599	0.222939	0.937078	0.999456	542318	543190	+	-	geranyltranstransferase
2037	SAK_2037	0.224129	0.970413	1	2029123	2031096	-	mutL	DNA mismatch repair protein
144	SAK_0144	0.22847	0.985729	1	102548	103123	+	-	mannosyl-glycoprotein endo-beta-N-acetylglucosamidase
1468	SAK_1468	0.228601	0.943444	1	1450133	1451260	+	-	hypothetical protein
1594	SAK_1594	0.229754	0.841945	0.985651	1589229	1589939	-	livF	hydrophobic amino acid uptake ABC transporter ATP-binding protein LivF
1596	SAK_1596	0.230066	0.954532	1	1590704	1591657	-	livM	hydrophobic amino acid uptake ABC transporter permease LivM
1982	SAK_1982	0.230199	0.976829	1	1968752	1969054	-	-	rhodanese-like domain-containing protein
2101	SAK_2101	0.231457	0.946326	1	2093487	2094098	-	-	multiple antibiotic resistance protein MarC
1362	SAK_1362	0.233377	0.928437	0.995452	1344937	1346754	-	-	ABC transporter permease
939	SAK_0939	0.234418	0.981452	1	890955	891713	+	-	hypothetical protein
1344	SAK_1344	0.236971	0.941854	1	1328986	1329132	+	-	hypothetical protein
324	SAK_0324	0.237472	0.868818	0.985651	270039	270389	+	-	hypothetical protein
1014	SAK_1014	0.239101	0.963724	1	977761	978498	+	-	thioesterase
1749	SAK_1749	0.239104	0.973502	1	1740805	1741824	-	cydB	cytochrome d ubiquinol oxidase, subunit II
1796	SAK_1796	0.239226	0.997664	1	1788898	1790172	-	-	RmuC domain-containing protein
1306	SAK_1306	0.239856	0.944613	1	1283629	1284231	-	-	nitroreductase
1802	SAK_1802	0.242613	0.979056	1	1794251	1794700	-	-	HIT family protein
991	SAK_0991	0.245532	0.997195	1	945807	946664	+	endA	DNA-entry nuclease
169	SAK_0169	0.249065	1	1	129237	129635	-	rbsD	D-ribose pyranase
356	SAK_0356	0.250346	0.987144	1	302664	303917	+	proA	gamma-glutamyl phosphate reductase
1847	SAK_1847	0.250502	0.998468	1	1842456	1842947	+	-	phosphinothricin N-acetyltransferase
1984	SAK_1984	0.251355	0.916755	0.994508	1970763	1971302	+	-	topology modulation protein
1071	SAK_1071	0.251919	0.886798	0.985651	1042120	1042788	+	-	DNA-binding response regulator
1472	SAK_1472	0.25298	0.999191	1	1454694	1456958	-	glgP	glycogen/starch/alpha-glucan phosphorylase
322	SAK_0322	0.253254	0.974393	1	268104	269738	+	-	hypothetical protein
1405	SAK_1405	0.25514	0.997152	1	1387827	1389041	-	thiI	thiamine biosynthesis protein ThiI
1727	SAK_1727	0.257564	0.997268	1	1715067	1717406	-	-	MutS2 family protein
302	SAK_0302	0.260349	0.991281	1	257554	258189	-	-	quaternary amine ABC transporter permease
1767	SAK_1767	0.260576	0.901156	0.986295	1762351	1763142	-	-	PhzF family phenazine biosynthesis protein
1425	SAK_1425	0.260822	0.946748	1	1407596	1408390	+	fhuC	ferrichrome ABC transporter ATP-binding protein
1729	SAK_1729	0.262733	0.945573	1	1718036	1718347	-	-	hypothetical protein
1141	SAK_1141	0.263249	1	1	1116702	1117778	-	asd	aspartate-semialdehyde dehydrogenase
620	SAK_0620	0.267649	1	1	558375	559244	+	-	hypothetical protein
854	SAK_0854	0.272491	0.990013	1	802540	803352	-	-	hypothetical protein
1053	SAK_1053	0.273584	0.979317	1	1022111	1023481	+	nox	NADH oxidase, water-forming
1892	SAK_1892	0.275302	0.975839	1	1893377	1893652	-	-	hypothetical protein
245	SAK_0245	0.27593	0.847753	0.985651	208794	209510	-	-	hypothetical protein
2009	SAK_2009	0.278048	0.984227	1	2003540	2004211	-	deoC	deoxyribose-phosphate aldolase
220	SAK_0220	0.278188	0.998018	1	183414	184445	-	-	hypothetical protein
1320	SAK_1320	0.2787	0.982828	1	1298934	1302386	-	scpB	C5a peptidase ScpB
1768	SAK_1768	0.280388	0.994184	1	1763152	1763562	-	-	acetyltransferase
184	SAK_0184	0.280526	0.969765	1	144017	145039	+	-	ISSag3, transposase
820	SAK_0820	0.281639	0.963953	1	762322	763380	+	-	hypothetical protein
1010	SAK_1010	0.284001	0.714386	0.977002	974284	975636	+	glmM	phosphoglucosamine mutase
948	SAK_0948	0.284229	0.966236	1	901887	903140	+	-	polysaccharide deacetylase
782	SAK_0782	0.284379	0.904085	0.987912	719698	720303	+	-	Cna B domain-containing protein
1103	SAK_1103	0.284397	0.988569	1	1076472	1077233	-	-	iron ABC transporter ATP-binding protein
1404	SAK_1404	0.285251	0.943633	1	1386547	1387725	-	-	CapA domain-containing protein
1776	SAK_1776	0.287373	0.871451	0.985651	1769581	1770363	-	-	hypothetical protein
1872	SAK_1872	0.290958	0.960752	1	1871641	1872900	-	-	M50A family peptidase
1609	SAK_1609	0.291979	0.985067	1	1603119	1603703	-	scpB	segregation and condensation protein B
353	SAK_0353	0.292476	0.99309	1	298513	300117	+	-	hypothetical protein
1465	SAK_1465	0.293142	0.987191	1	1447293	1447796	-	-	hypothetical protein
1229	SAK_1229	0.294997	0.890981	0.985678	1201100	1201486	-	-	hypothetical protein
1026	SAK_1026	0.295781	0.954578	1	994455	994889	+	msrB	methionine sulfoxide reductase B
1530	SAK_1530	0.296248	0.976092	1	1525949	1526752	+	-	hypothetical protein
1485	SAK_1485	0.298804	0.950846	1	1473686	1475230	-	asp1	hypothetical protein
1922	SAK_1922	0.299445	0.987396	1	1926536	1927213	-	-	phosphate regulon transcriptinal regulatory protein PhoB
1067	SAK_1067	0.301559	0.972472	1	1037659	1038147	-	-	hypothetical protein
1110	SAK_1110	0.302373	0.989707	1	1082619	1084103	-	cstA	carbon starvation protein CstA
1019	SAK_1019	0.307609	0.942011	1	985283	985624	+	-	CRISPR-associated Cas2 family protein
1089	SAK_1089	0.307993	0.942578	1	1061872	1062603	-	-	inositol monophosphatase
935	SAK_0935	0.31255	0.925052	0.994508	888356	889072	+	-	hypothetical protein
1105	SAK_1105	0.313793	0.922563	0.994508	1078201	1079163	-	-	iron chelate uptake ABC transporter permease
684	SAK_0684	0.316576	0.933782	0.998181	618617	620014	+	pepDA	dipeptidase A
1024	SAK_1024	0.317214	0.96968	1	993347	993982	+	-	HD domain-containing protein
401	SAK_0401	0.318226	0.955237	1	349589	352045	+	-	formate acetyltransferase 2
827	SAK_0827	0.31849	0.989294	1	770501	771901	+	uxaC	glucuronate isomerase
1885	SAK_1885	0.318878	0.918505	0.994508	1886135	1886986	-	-	Fis family transcriptional regulator
1997	SAK_1997	0.31946	0.949579	1	1991609	1992418	-	-	hypothetical protein
1408	SAK_1408	0.323548	0.924583	0.994508	1390931	1392280	-	gor	glutathione reductase
1477	SAK_1477	0.325987	0.93598	0.999033	1462586	1463422	+	-	cyclodextrin ABC transporter permease
963	SAK_0963	0.328603	0.872205	0.985651	917476	918273	+	thiD	phosphomethylpyrimidine kinase
1700	SAK_1700	0.330305	1	1	1689920	1690867	-	manA	mannose-6-phosphate isomerase
605	SAK_0605	0.331827	0.997075	1	547896	548498	+	-	hypothetical protein
1686	SAK_1686	0.33436	0.929529	0.995874	1672802	1673350	-	-	isochorismatase
1431	SAK_1431	0.339046	0.879563	0.985651	1413179	1413967	-	pflA	pyruvate formate-lyase-activating enzyme
1520	SAK_1520	0.34132	0.963313	1	1516673	1517521	-	-	Rgg/GadR/MutR family transcriptional regulator
1225	SAK_1225	0.348514	0.885744	0.985651	1197167	1197748	-	-	hypothetical protein
2007	SAK_2007	0.348537	0.89886	0.986295	2000452	2002092	-	-	hypothetical protein
1309	SAK_1309	0.34912	0.932808	0.997887	1288166	1288933	+	-	hypothetical protein
1896	SAK_1896	0.352569	0.881308	0.985651	1896329	1897105	+	-	lactose phosphotransferase system repressor
1908	SAK_1908	0.356105	0.917431	0.994508	1912497	1913324	-	-	PTS system mannose/fructose/sorbose family IIDsubunit
1574	SAK_1574	0.356263	0.967605	1	1569505	1570200	-	-	hypothetical protein
1313	SAK_1313	0.358415	0.875353	0.985651	1291572	1292168	+	-	hypothetical protein
739	SAK_0739	0.358788	0.96515	1	677023	678276	+	-	prophage LambdaSa04, methyltransferase C-5
855	SAK_0855	0.359808	0.887407	0.985651	803352	804254	-	-	permease
1576	SAK_1576	0.359843	0.962092	1	1572098	1574095	-	metG	methionyl-tRNA synthetase
596	SAK_0596	0.360145	0.873867	0.985651	539823	540659	+	-	hypothetical protein
1224	SAK_1224	0.361056	0.943258	1	1196963	1197157	-	-	hypothetical protein
1206	SAK_1206	0.361916	0.908296	0.990994	1183219	1184106	+	-	polysaccharide deacetylase
1676	SAK_1676	0.363798	1	1	1661319	1662437	-	-	GTP-binding protein YqeH
1063	SAK_1063	0.364919	0.931496	0.997232	1033679	1034377	+	-	GntR family transcriptional regulator
294	SAK_0294	0.365399	0.922578	0.994508	252254	252640	+	-	hypothetical protein
1165	SAK_1165	0.366554	0.973491	1	1143000	1143182	+	-	4-oxalocrotonate tautomerase
1888	SAK_1888	0.366679	0.981839	1	1889010	1889942	-	lacC	tagatose-6-phosphate kinase
607	SAK_0607	0.367939	1	1	548964	550106	-	-	prophage LambdaSa03, site-specific recombinase phage integrase
1188	SAK_1188	0.371797	0.90813	0.990994	1165263	1166699	-	arb	6-phospho-beta-glucosidase
955	SAK_0955	0.372402	1	1	910378	912639	+	-	hypothetical protein
1479	SAK_1479	0.373276	0.886516	0.985651	1465170	1465634	-	-	NUDIX family hydrolase
1307	SAK_1307	0.37353	0.91326	0.99337	1284549	1286183	+	-	glycerophosphoryl diester phosphodiesterase
1921	SAK_1921	0.374591	0.88795	0.985651	1924888	1926543	-	-	sensor histidine kinase
88	SAK_0088	0.375215	0.872623	0.985651	72918	74408	+	thrC	threonine synthase
1187	SAK_1187	0.375306	0.964069	1	1164039	1165172	-	-	hypothetical protein
469	SAK_0469	0.376068	0.87015	0.985651	414492	415232	-	-	hypothetical protein
68	SAK_0068	0.379248	0.872959	0.985651	51031	51918	+	-	carbohydrate ABC transporter permease
1967	SAK_1967	0.381259	0.864894	0.985651	1957698	1958552	-	-	aminoglycoside 6-adenylyltransferase
1883	SAK_1883	0.381693	0.917586	0.994508	1883165	1884772	-	dexB	glucan 1,6-alpha-glucosidase
1192	SAK_1192	0.385641	0.926859	0.994508	1170008	1171540	-	-	chloride channel (ClC) family protein
1840	SAK_1840	0.386663	0.899859	0.986295	1834413	1835087	+	-	hypothetical protein
154	SAK_0154	0.387821	0.900846	0.986295	112295	113137	-	-	hypothetical protein
1678	SAK_1678	0.389353	0.923503	0.994508	1663081	1663968	-	-	hypothetical protein
252	SAK_0252	0.389825	0.87383	0.985651	214845	216473	+	-	peptide/opine/nickel uptake ABC transporter substrate-binding protein
2026	SAK_2026	0.395965	0.849904	0.985651	2020496	2021983	-	-	hypothetical protein
1805	SAK_1805	0.399315	0.988662	1	1796221	1796493	-	-	hypothetical protein
2076	SAK_2076	0.400786	0.965928	1	2071253	2071876	-	-	hypothetical protein
1419	SAK_1419	0.401177	0.987537	1	1401599	1402123	-	-	hypothetical protein
375	SAK_0375	0.40122	0.921699	0.994508	323367	324830	+	-	hypothetical protein
1427	SAK_1427	0.404073	0.848608	0.985651	1409362	1410387	+	fhuB	ferrichrome ABC transporter permease
1104	SAK_1104	0.405752	0.876413	0.985651	1077230	1078204	-	-	iron chelate uptake ABC transporter permease
866	SAK_0866	0.406523	1	1	811407	811682	-	-	hypothetical protein
1279	SAK_1279	0.407122	0.893607	0.986287	1250306	1251988	-	budB	acetolactate synthase
1482	SAK_1482	0.411556	0.820905	0.985651	1468757	1471144	-	secA	preprotein translocase subunit SecA
378	SAK_0378	0.411698	0.889118	0.985651	327462	328358	+	-	ABC transporter ATP-binding protein
1107	SAK_1107	0.413474	0.851199	0.985651	1079971	1080732	-	rnhB	ribonuclease HII
468	SAK_0468	0.414762	0.845358	0.985651	413441	414478	+	-	sensor histidine kinase
374	SAK_0374	0.416293	0.85755	0.985651	322200	323354	+	-	hypothetical protein
266	SAK_0266	0.419627	0.895697	0.986295	231765	233894	+	pnp	polynucleotide phosphorylase
271	SAK_0271	0.41999	0.842347	0.985651	236766	237152	+	-	hypothetical protein
1745	SAK_1745	0.420373	0.825345	0.985651	1735876	1736235	+	-	hypothetical protein
816	SAK_0816	0.420517	0.853491	0.985651	758800	759456	+	-	ABC transporter ATP-binding protein
929	SAK_0929	0.423883	0.808089	0.985651	880516	882321	+	pepB	group B oligopeptidase PepB
209	SAK_0209	0.42515	0.839753	0.985651	172789	173835	+	oppD	oligopeptide ABC transporter ATP-binding protein
609	SAK_0609	0.425477	0.805565	0.985651	550495	550875	-	-	hypothetical protein
447	SAK_0447	0.425881	0.864922	0.985651	392878	393912	+	-	ABC transporter permease
628	SAK_0628	0.427496	1	1	561959	562225	+	-	hypothetical protein
831	SAK_0831	0.428211	1	1	774909	776699	+	-	glycosyl hydrolase
470	SAK_0470	0.428727	0.803714	0.985651	415419	416561	+	tgt	queuine tRNA-ribosyltransferase
1219	SAK_1219	0.42911	0.831246	0.985651	1193976	1194738	-	-	-
1546	SAK_1546	0.429687	0.911759	0.992495	1541300	1542682	-	-	major facilitator family protein
2094	SAK_2094	0.429961	0.802357	0.985651	2084998	2086164	+	-	prophage Sa05, site-specific recombinase phage integrase
139	SAK_0139	0.430455	0.861176	0.985651	99119	99670	+	-	hypothetical protein
899	SAK_0899	0.430624	0.832608	0.985651	848993	849727	+	-	amino acid ABC transporter ATP-binding protein
1483	SAK_1483	0.431175	0.849138	0.985651	1471131	1472123	-	asp3	hypothetical protein
1091	SAK_1091	0.43265	0.898937	0.986295	1062900	1063313	-	spxA	Spx family transcriptional regulator
1581	SAK_1581	0.437506	0.83274	0.985651	1578422	1579249	+	xth	exodeoxyribonuclease III
769	SAK_0769	0.437579	0.865537	0.985651	705707	706225	+	-	hypothetical protein
1688	SAK_1688	0.437874	0.850558	0.985651	1674328	1675539	-	-	aminotransferase
635	SAK_0635	0.441961	0.979799	1	567268	568683	+	-	prophage LambdaSa03, terminase, large subunit
1028	SAK_1028	0.447849	0.846916	0.985651	997833	998936	+	-	hypothetical protein
873	SAK_0873	0.45096	1	1	818661	819311	+	ribE	riboflavin synthase subunit alpha
958	SAK_0958	0.451507	0.886589	0.985651	913647	914213	+	-	hypothetical protein
604	SAK_0604	0.452184	0.968531	1	547082	547921	+	-	GDSL family lipase/acylhydrolase
797	SAK_0797	0.456039	0.795379	0.985651	732245	734248	+	cylE	CylE protein
1813	SAK_1813	0.457061	0.846593	0.985651	1803206	1804393	-	dltS	sensor histidine kinase DltS
290	SAK_0290	0.457786	0.920938	0.994508	250257	250547	+	-	hypothetical protein
1814	SAK_1814	0.458185	0.793797	0.985651	1804393	1805067	-	dltr	DNA-binding response regulator DltR
1074	SAK_1074	0.458578	0.804237	0.985651	1045289	1046950	+	-	ABC transporter substrate-binding protein
1548	SAK_1548	0.460667	0.814674	0.985651	1544162	1545067	+	-	LysR family transcriptional regulator
1057	SAK_1057	0.462501	1	1	1028055	1028468	+	-	glyoxylase
1717	SAK_1717	0.463043	0.78266	0.985651	1705290	1708118	-	uvrA	excinuclease ABC subunit A
1839	SAK_1839	0.465195	0.901763	0.986295	1833029	1834051	-	pfoR	pfoR protein
1145	SAK_1145	0.465807	0.811043	0.985651	1123189	1124208	-	lplA	lipoate-protein ligase A
1380	SAK_1380	0.467819	0.79787	0.985651	1365798	1367033	-	-	beta-lactam resistance factor
1775	SAK_1775	0.471101	0.878279	0.985651	1768366	1769538	+	-	hypothetical protein
1438	SAK_1438	0.476107	0.756478	0.980588	1419218	1419889	-	-	hypothetical protein
2014	SAK_2014	0.477759	0.863566	0.985651	2009267	2009551	-	groES	co-chaperonin GroES
1005	SAK_1005	0.478257	0.842044	0.985651	969052	970041	+	lplA	lipoate-protein ligase A
1647	SAK_1647	0.47939	0.750929	0.977002	1637201	1638877	-	-	ABC transporter ATP-binding protein
672	SAK_0672	0.480592	0.796072	0.985651	605840	606550	-	-	hypothetical protein
337	SAK_0337	0.480931	0.855552	0.985651	280780	281487	+	-	hypothetical protein
1623	SAK_1623	0.48413	0.962648	1	1612031	1612963	+	-	OxaA-like protein precursor
703	SAK_0703	0.489648	0.8786	0.985651	636258	636845	-	-	IS5 family transposase orfB
1363	SAK_1363	0.490173	0.851723	0.985651	1346801	1347241	-	-	MarR family transcriptional regulator
1012	SAK_1012	0.490705	0.757803	0.980594	976155	976535	+	-	hypothetical protein
1875	SAK_1875	0.491058	0.781229	0.985651	1874658	1874999	-	yajC	preprotein translocase subunit YajC
679	SAK_0679	0.491517	0.815083	0.985651	614037	615020	-	-	inosine-uridine preferring nucleoside hydrolase
1662	SAK_1662	0.491857	1	1	1652125	1653114	+	-	dihydroxyacetone kinase subunit DhaK
1601	SAK_1601	0.49657	0.839207	0.985651	1595016	1595645	-	upp	uracil phosphoribosyltransferase
920	SAK_0920	0.496983	0.839406	0.985651	872078	873142	+	-	hypothetical protein
1547	SAK_1547	0.497665	0.766177	0.984922	1542690	1543904	-	-	M20D family peptidase
2005	SAK_2005	0.498352	0.7484	0.977002	1997178	1999499	-	pbp2A	penicillin-binding protein 2A
1075	SAK_1075	0.499425	0.784416	0.985651	1046983	1047756	-	-	hypothetical protein
632	SAK_0632	0.499971	0.886573	0.985651	564491	565759	+	-	hypothetical protein
804	SAK_0804	0.501177	0.745858	0.977002	740435	743092	+	-	S8 family peptidase
1217	SAK_1217	0.501595	0.791915	0.985651	1192750	1193244	-	tpx	thiol peroxidase
1507	SAK_1507	0.501735	0.776122	0.985651	1504069	1504743	+	-	nitroreductase
1626	SAK_1626	0.504071	0.789075	0.985651	1614870	1616330	-	-	amidase
673	SAK_0673	0.504631	0.802933	0.985651	606547	607245	-	-	metallo-beta-lactamase
248	SAK_0248	0.506718	0.834371	0.985651	210781	212526	+	-	sensor histidine kinase
1865	SAK_1865	0.508114	0.789918	0.985651	1861727	1862671	-	-	hypothetical protein
351	SAK_0351	0.51084	0.860069	0.985651	297450	297755	+	-	hypothetical protein
974	SAK_0974	0.514996	0.810005	0.985651	928126	929145	+	-	lipid kinase
437	SAK_0437	0.515673	0.779544	0.985651	384996	385580	+	-	hypothetical protein
1275	SAK_1275	0.516405	0.874101	0.985651	1245625	1246488	-	-	ABC transporter permease
1178	SAK_1178	0.516451	0.715738	0.977002	1156776	1157660	-	-	ribosomal large subunit pseudouridine synthase A
379	SAK_0379	0.526124	0.847232	0.985651	328345	329085	+	-	hypothetical protein
1027	SAK_1027	0.526316	0.723664	0.977002	995041	997833	+	-	cation transporter HAD ATPase
834	SAK_0834	0.526965	0.753327	0.97778	779188	780654	+	-	alpha-amylase
2126	SAK_2126	0.527144	0.834488	0.985651	2117043	2118068	-	trpS	tryptophanyl-tRNA synthetase
1936	SAK_1936	0.527192	0.72034	0.977002	1936188	1936658	-	-	hypothetical protein
573	SAK_0573	0.53293	0.699561	0.977002	514803	515771	+	-	glucokinase
1232	SAK_1232	0.533688	0.751197	0.977002	1204949	1206184	+	-	cation diffusion facilitator (CDF) family protein
1463	SAK_1463	0.537924	0.69423	0.977002	1446539	1446916	+	mscL	large conductance mechanosensitive channel protein
705	SAK_0705	0.538354	0.726624	0.977002	637304	637492	+	-	hypothetical protein
506	SAK_0506	0.543799	0.737335	0.977002	451781	452239	-	-	hypothetical protein
1618	SAK_1618	0.544227	0.705158	0.977002	1609051	1609572	-	-	hypothetical protein
1572	SAK_1572	0.544377	0.800817	0.985651	1567338	1568771	-	-	hypothetical protein
496	SAK_0496	0.545922	0.833565	0.985651	437094	437522	+	-	acetyltransferase
760	SAK_0760	0.546966	1	1	696631	697029	+	-	prophage LambdaSa04, holin
1394	SAK_1394	0.548841	0.684462	0.977002	1377992	1379236	-	-	RND family efflux transporter MFP subunit
1264	SAK_1264	0.549871	0.785775	0.985651	1235051	1235818	-	-	-
1771	SAK_1771	0.550427	0.698505	0.977002	1764952	1766142	+	cfa	cyclopropane-fatty-acyl-phospholipid synthase
1495	SAK_1495	0.551192	0.716044	0.977002	1489421	1491412	-	uvrB	excinuclease ABC subunit B
1884	SAK_1884	0.551693	0.77732	0.985651	1884901	1886034	-	msmK	sugar ABC transporter ATP-binding protein
685	SAK_0685	0.554319	0.742373	0.977002	620156	621676	+	adcA	zinc ABC transporter substrate-binding protein
771	SAK_0771	0.55449	0.727787	0.977002	707062	707394	+	-	cell wall surface anchor family protein, truncation
1523	SAK_1523	0.555236	1	1	1520319	1520573	-	-	CAAX amino terminal protease
1524	SAK_1524	0.556117	0.725589	0.977002	1521303	1521704	-	-	hypothetical protein
236	SAK_0236	0.556361	0.792169	0.985651	203597	203734	+	-	hypothetical protein
569	SAK_0569	0.559003	0.744913	0.977002	512072	513301	+	-	hypothetical protein
1029	SAK_1029	0.559322	0.707615	0.977002	999057	999695	-	-	hexapaptide repeat-containing transferase
1480	SAK_1480	0.566822	0.824608	0.985651	1465917	1467242	-	-	hypothetical protein
865	SAK_0865	0.567779	0.718191	0.977002	810935	811366	+	-	hypothetical protein
634	SAK_0634	0.570269	0.765315	0.984922	566972	567160	+	-	hypothetical protein
193	SAK_0193	0.572605	0.730553	0.977002	153511	154251	-	-	amino acid ABC transporter ATP-binding protein
478	SAK_0478	0.573363	0.757102	0.980588	422216	423259	+	-	bmp family protein
436	SAK_0436	0.574299	0.678668	0.976987	384095	384907	-	-	cof family hydrolase
1052	SAK_1052	0.574321	0.745008	0.977002	1020950	1021906	+	-	carbohydrate ABC transporter permease
1728	SAK_1728	0.575539	0.708978	0.977002	1717491	1718033	-	-	hypothetical protein
1140	SAK_1140	0.57926	0.656736	0.976987	1116194	1116532	-	-	ATP cone domain-containing protein
1333	SAK_1333	0.580536	0.672725	0.976987	1315207	1318818	-	-	type IIG restriction enzyme and methyltransferase
877	SAK_0877	0.581834	0.735354	0.977002	822747	823649	+	-	HAD-superfamily hydrolase
723	SAK_0723	0.5851	0.700996	0.977002	661088	662956	+	-	hypothetical protein
2117	SAK_2117	0.585517	0.715205	0.977002	2107765	2109246	-	guaB	inosine 5'-monophosphate dehydrogenase
1750	SAK_1750	0.587542	0.696983	0.977002	1741825	1743252	-	cydA	cytochrome d ubiquinol oxidase, subunit II
1184	SAK_1184	0.58787	0.833893	0.985651	1162110	1162457	+	-	hypothetical protein
2061	SAK_2061	0.588097	0.698278	0.977002	2053173	2053844	+	-	DNA-binding response regulator
2111	SAK_2111	0.590097	0.654881	0.976987	2101861	2103144	-	-	M16B family peptidase
938	SAK_0938	0.593091	0.731638	0.977002	890737	890952	+	-	DNA-binding protein
1807	SAK_1807	0.596023	0.640933	0.976987	1796895	1798187	-	-	hypothetical protein
1489	SAK_1489	0.600425	0.717251	0.977002	1478708	1479892	-	-	glycosyl transferase
1311	SAK_1311	0.601577	0.675719	0.976987	1290433	1290843	-	-	hypothetical protein
210	SAK_0210	0.606045	0.667788	0.976987	173835	174767	+	oppF	oligopeptide ABC transporter ATP-binding protein
175	SAK_0175	0.607163	0.728881	0.977002	134151	135221	+	-	sensor histidine kinase
1740	SAK_1740	0.607785	0.845559	0.985651	1730059	1730886	-	-	glycerol facilitator/aquaporin
346	SAK_0346	0.608307	0.663151	0.976987	289742	291571	+	glpO	glycerol-3-phosphate oxidase
1157	SAK_1157	0.60849	0.665155	0.976987	1135096	1136814	-	-	ABC transporter permease/ATP-binding protein
391	SAK_0391	0.610086	0.730333	0.977002	340987	342006	+	-	sensor histidine kinase
1277	SAK_1277	0.610585	0.704527	0.977002	1247864	1249519	+	fbpA	fibronectin/fibrinogen binding protein
1985	SAK_1985	0.612968	0.641156	0.976987	1971503	1972588	+	-	glycerol dehydrogenase
352	SAK_0352	0.619742	0.737794	0.977002	297775	298509	+	-	ABC transporter ATP-binding protein
338	SAK_0338	0.621515	0.653686	0.976987	281765	282913	+	nagA	N-acetylglucosamine-6-phosphate deacetylase
1102	SAK_1102	0.626932	0.648374	0.976987	1075382	1076410	-	-	iron ABC transporter substrate-binding protein
140	SAK_0140	0.629211	0.612715	0.965531	99890	100309	+	-	hypothetical protein
438	SAK_0438	0.638906	0.784624	0.985651	385670	386281	+	-	hypothetical protein
860	SAK_0860	0.641158	0.824041	0.985651	808333	808596	+	-	PspC domain-containing protein
1268	SAK_1268	0.644742	0.663777	0.976987	1238627	1239034	-	arsC	arsenate reductase
1818	SAK_1818	0.645662	0.694665	0.977002	1809088	1810311	-	proV	glycine betaine/proline ABC transporter ATP-binding protein
1496	SAK_1496	0.648924	0.692527	0.977002	1491473	1492393	-	-	CAAX amino terminal protease
940	SAK_0940	0.653078	0.639548	0.976987	891798	892361	-	-	hypothetical protein
1816	SAK_1816	0.654185	0.608189	0.96519	1805741	1807096	-	-	hypothetical protein
1724	SAK_1724	0.655515	0.890439	0.985678	1713529	1714122	+	-	DNA-binding protein
1602	SAK_1602	0.658941	0.654616	0.976987	1595755	1596924	-	-	aminotransferase, classes I and II
1836	SAK_1836	0.65964	0.62015	0.966485	1830094	1830711	-	-	hypothetical protein
1821	SAK_1821	0.66071	0.599867	0.961135	1814563	1816170	-	-	PRD domain-containing protein
702	SAK_0702	0.661466	0.687195	0.977002	634905	636206	+	-	sensor histidine kinase VncS
444	SAK_0444	0.662583	0.616868	0.965531	390584	391003	-	-	HIT family protein
718	SAK_0718	0.664087	0.633549	0.975743	651506	652861	+	rumA	23S rRNA (uracil-5-)-methyltransferase RumA
794	SAK_0794	0.668159	0.713223	0.977002	729982	730458	+	cylZ	cylZ protein
1331	SAK_1331	0.674569	0.707774	0.977002	1313445	1314650	-	-	hypothetical protein
477	SAK_0477	0.676174	0.586424	0.954414	421413	422084	+	-	rhomboid family protein
872	SAK_0872	0.678759	0.618078	0.965531	817571	818680	+	ribD	riboflavin biosynthesis protein RibD
970	SAK_0970	0.682915	0.697076	0.977002	923933	924853	+	-	ribonuclease BN
254	SAK_0254	0.684396	0.647656	0.976987	217560	218381	+	-	peptide/opine/nickel uptake ABC transporter permease
1475	SAK_1475	0.688503	0.627346	0.972386	1459871	1461118	+	-	carbohydrate ABC transporter periplasmic-binding protein
142	SAK_0142	0.689129	0.626021	0.972386	101110	101802	+	-	phosphoglycerate mutase
1778	SAK_1778	0.690561	0.556275	0.951121	1771152	1772177	-	ltaE	hypothetical protein
848	SAK_0848	0.696754	0.660797	0.976987	794404	794772	+	-	hypothetical protein
1413	SAK_1413	0.696817	0.656407	0.976987	1395879	1397036	-	-	hypothetical protein
147	SAK_0147	0.699216	0.771325	0.985651	105056	106885	+	dnaK	molecular chaperone DnaK
1666	SAK_1666	0.700329	0.639363	0.976987	1655092	1655496	-	-	hypothetical protein
852	SAK_0852	0.701158	0.616667	0.965531	800069	800893	+	-	cof family hydrolase
1298	SAK_1298	0.705493	0.561436	0.951121	1273220	1274458	-	-	GTP-binding protein
647	SAK_0647	0.70592	0.603274	0.964427	576381	580502	+	-	prophage LambdaSa03, minor structural protein
1366	SAK_1366	0.705985	0.646171	0.976987	1350099	1351448	-	gdhA	glutamate dehydrogenase
933	SAK_0933	0.707306	0.679529	0.976987	885155	885640	+	-	hypothetical protein
1951	SAK_1951	0.710169	0.738421	0.977002	1947346	1948100	-	-	-
475	SAK_0475	0.710451	0.813011	0.985651	419218	420567	+	pgi	glucose-6-phosphate isomerase
1288	SAK_1288	0.711818	0.608863	0.96519	1261819	1262922	-	-	oxidoreductase, FAD-binding
1318	SAK_1318	0.712941	0.643554	0.976987	1295297	1297765	-	-	streptococcal histidine triad family protein
667	SAK_0667	0.718863	0.596269	0.956444	600310	601434	+	-	(Fe-S)-binding protein
87	SAK_0087	0.720125	0.791748	0.985651	71782	72798	+	adhA	alcohol dehydrogenase
675	SAK_0675	0.720308	0.618892	0.96558	608290	610797	+	-	bifunctional ATP-dependent DNA helicase/DNA polymerase III subunit epsilon
737	SAK_0737	0.72138	0.672919	0.976987	674690	675055	+	-	prophage LambdaSa04, HNH endonuclease
1171	SAK_1171	0.723725	0.549793	0.951121	1148404	1148985	-	xpt	xanthine phosphoribosyltransferase
584	SAK_0584	0.724312	0.704527	0.977002	526477	526731	+	-	hypothetical protein
259	SAK_0259	0.726477	0.586798	0.954414	224182	226218	+	-	PRD domain/PTS system IIA domain-containing protein
1931	SAK_1931	0.726776	0.580122	0.954233	1933607	1934065	-	-	hypothetical protein
1772	SAK_1772	0.727177	0.52642	0.946319	1766212	1766937	-	-	MerR family transcriptional regulator
1529	SAK_1529	0.727457	0.751276	0.977002	1525281	1525757	-	-	NUDIX family hydrolase
1723	SAK_1723	0.732012	0.548054	0.951121	1712228	1713352	+	mutY	A/G-specific adenine glycosylase
1434	SAK_1434	0.733219	0.547851	0.951121	1416108	1417043	-	-	radical SAM family protein
1154	SAK_1154	0.734051	0.897526	0.986295	1130687	1131259	+	-	hypothetical protein
1432	SAK_1432	0.734134	0.573205	0.953417	1414035	1415369	-	-	hypothetical protein
1070	SAK_1070	0.735521	0.578126	0.954233	1040055	1042010	+	-	ABC transporter permease
1381	SAK_1381	0.737299	0.517759	0.946319	1367177	1368811	-	-	bsp protein
1625	SAK_1625	0.739315	0.556638	0.951121	1613852	1614709	-	-	polar amino acid ABC transporter polar amino acid-binding protein
1566	SAK_1566	0.739896	0.523711	0.946319	1561417	1562115	-	fabG	3-ketoacyl-ACP reductase
380	SAK_0380	0.740027	0.588869	0.954414	329082	330167	+	-	hypothetical protein
1317	SAK_1317	0.741813	0.66961	0.976987	1293992	1295098	+	-	-
76	SAK_0076	0.741817	0.744615	0.977002	57802	59064	+	purD	phosphoribosylamine--glycine ligase
341	SAK_0341	0.742909	0.668065	0.976987	284801	285442	+	-	ACP phosphodieterase
2103	SAK_2103	0.74817	0.834019	0.985651	2095497	2096165	+	sdhB	L-serine dehydratase, iron-sulfur-dependent subunit beta
143	SAK_0143	0.75552	0.520503	0.946319	101799	102551	+	-	D-alanyl-D-alanine carboxypeptidase
1377	SAK_1377	0.75598	0.720813	0.977002	1362055	1364019	-	-	PTS system fructose-specific transporter subunit IIABC
332	SAK_0332	0.760927	0.834534	0.985651	276861	277469	-	-	TetR family transcriptional regulator
244	SAK_0244	0.76254	0.617255	0.965531	208114	208740	+	-	tRNA-binding domain-containing protein
772	SAK_0772	0.762774	0.658673	0.976987	707515	708264	-	-	ISSag5, transposase orfB
163	SAK_0163	0.763694	0.633577	0.975743	121207	122526	+	-	pyridine nucleotide-disulfide oxidoreductase
1819	SAK_1819	0.765259	0.67038	0.976987	1810687	1813065	-	xpkA	phosphoketolase
962	SAK_0962	0.765344	0.589751	0.954414	916794	917474	+	-	TENA/THI-4 family protein
660	SAK_0660	0.76565	0.547828	0.951121	590323	591543	-	-	FemAB family protein
1773	SAK_1773	0.76685	0.570115	0.951121	1767064	1767651	-	-	DNA polymerase III subunit epsilon
531	SAK_0531	0.766884	0.799032	0.985651	472910	473740	-	-	AraC family transcriptional regulator
1109	SAK_1109	0.767746	0.644099	0.976987	1081846	1082418	-	-	hypothetical protein
1893	SAK_1893	0.768093	0.548489	0.951121	1893852	1895300	-	-	PTS system transporter subunit IIC
570	SAK_0570	0.768615	0.633617	0.975743	513414	514046	+	nth	endonuclease III
552	SAK_0552	0.769615	0.629583	0.972682	495079	496071	+	asnA	asparagine synthetase AsnA
1439	SAK_1439	0.773603	0.488614	0.945537	1419879	1420754	-	-	sortase
521	SAK_0521	0.774837	0.857323	0.985651	463959	464297	-	-	hypothetical protein
589	SAK_0589	0.775532	0.526328	0.946319	531861	532316	-	-	NUDIX family hydrolase
919	SAK_0919	0.779905	0.519247	0.946319	870721	871977	+	-	GntP family permease
2036	SAK_2036	0.781187	0.536443	0.951121	2027859	2029091	-	-	major facilitator family transporter
1787	SAK_1787	0.781925	0.588776	0.954414	1779275	1779814	-	-	hypothetical protein
303	SAK_0303	0.785261	0.550767	0.951121	258189	259334	-	-	quaternary amine ABC transporter ATP-binding protein
194	SAK_0194	0.785454	0.566336	0.951121	154261	155811	-	-	His/Glu/Gln/Arg/opine amino acid ABC transporter amino acid-binding protein/permease
300	SAK_0300	0.785555	0.479631	0.945526	255974	256624	-	-	quaternary amine ABC transporter permease
1210	SAK_1210	0.788347	0.552175	0.951121	1185698	1186537	-	-	-
462	SAK_0462	0.789143	0.580887	0.954233	406324	407136	+	-	cof family hydrolase
354	SAK_0354	0.79112	0.98196	1	300325	301710	-	-	PTS system transporter subunit IIBC
1032	SAK_1032	0.792155	0.493944	0.946319	1001054	1001836	-	-	hypothetical protein
812	SAK_0812	0.794068	0.665652	0.976987	754648	755319	+	-	ABC transporter ATP-binding protein
1204	SAK_1204	0.795637	0.491281	0.945537	1180891	1181757	-	thrB	homoserine kinase
183	SAK_0183	0.795786	0.541455	0.951121	142732	143616	+	-	hypothetical protein
1613	SAK_1613	0.795989	0.636024	0.976925	1605607	1606128	-	-	hypothetical protein
1545	SAK_1545	0.796266	0.575136	0.954233	1539800	1540966	+	-	ISSag9, transposase
1702	SAK_1702	0.799963	0.612333	0.965531	1691934	1693853	-	-	PTS system sucrose-specific transporter subunit IIABC
1000	SAK_1000	0.80269	0.506984	0.946319	961521	963431	+	-	ABC transporter ATP-binding protein
164	SAK_0164	0.806061	0.568025	0.951121	122833	123999	-	-	ISSag9, transposase
1532	SAK_1532	0.81186	0.462152	0.942252	1527953	1529725	-	-	hypothetical protein
89	SAK_0089	0.813108	0.461746	0.942252	74513	75793	+	-	MATE efflux family protein
2093	SAK_2093	0.814564	0.474996	0.943376	2083694	2084659	+	-	hypothetical protein
1732	SAK_1732	0.814921	0.570272	0.951121	1720089	1722509	+	-	recombinase D
656	SAK_0656	0.816924	0.52824	0.946319	586485	586682	+	-	hypothetical protein
1297	SAK_1297	0.817397	0.839858	0.985651	1272580	1273227	-	-	hypothetical protein
463	SAK_0463	0.817425	0.512551	0.946319	407249	409891	+	polA	DNA polymerase I
1294	SAK_1294	0.820879	0.47866	0.945526	1268651	1270849	-	recJ	single-stranded-DNA-specific exonuclease RecJ
79	SAK_0079	0.822016	0.469752	0.942252	60969	62360	+	-	hypothetical protein
1282	SAK_1282	0.822753	0.544573	0.951121	1254596	1255057	-	-	NUDIX family hydrolase
711	SAK_0711	0.823193	0.451742	0.941476	644328	644813	-	-	NUDIX family hydrolase
1093	SAK_1093	0.824205	0.491713	0.945537	1064301	1065185	-	truB	tRNA pseudouridine synthase B
813	SAK_0813	0.830422	0.480924	0.945526	755376	756794	-	-	hypothetical protein
799	SAK_0799	0.832764	0.609843	0.96519	735195	737390	+	cylI	cylI protein
977	SAK_0977	0.833413	0.701285	0.977002	933565	934704	+	glgC	glucose-1-phosphate adenylyltransferase
801	SAK_0801	0.834136	0.544568	0.951121	738614	739150	+	cylK	CylK protein
1592	SAK_1592	0.837681	0.544861	0.951121	1587120	1588286	+	-	ISSag9, transposase
2034	SAK_2034	0.838329	0.517719	0.946319	2026693	2027244	-	tag	DNA-3-methyladenine glycosylase I
1861	SAK_1861	0.839317	0.456545	0.942252	1857986	1859126	-	-	-
691	SAK_0691	0.841955	0.524228	0.946319	625228	626424	+	-	voltage-gated chloride channel family protein
1629	SAK_1629	0.843221	0.644453	0.976987	1618877	1619380	-	-	acetyltransferase
588	SAK_0588	0.843544	0.43572	0.929356	531495	531797	-	-	hypothetical protein
1295	SAK_1295	0.844652	0.453572	0.941476	1270846	1271607	-	-	short chain dehydrogenase/reductase oxidoreductase
1375	SAK_1375	0.845929	0.43497	0.929356	1360788	1361321	-	-	hypothetical protein
218	SAK_0218	0.847846	0.536918	0.951121	181691	182401	+	adcC	zinc ABC transporter ATP-binding protein
2039	SAK_2039	0.8487	0.519523	0.946319	2031322	2031525	+	-	cold shock protein
1059	SAK_1059	0.849314	0.545193	0.951121	1029646	1030773	-	-	Na+/H+ antiporter
2033	SAK_2033	0.849924	0.46697	0.942252	2025345	2026604	-	cinA	competence damage-inducible protein A
967	SAK_0967	0.853996	0.604776	0.96519	921200	921772	+	-	acetyltransferase
857	SAK_0857	0.858339	0.54712	0.951121	804521	805564	+	-	luciferase
1766	SAK_1766	0.862921	0.55262	0.951121	1761779	1762309	-	-	hypothetical protein
1095	SAK_1095	0.869542	0.471084	0.942252	1065721	1066992	-	-	hypothetical protein
968	SAK_0968	0.87092	0.51962	0.946319	921765	923048	+	-	DRTGG domain/hypothetical protein
1022	SAK_1022	0.871401	0.436448	0.929356	988512	990344	+	lepA	GTP-binding protein LepA
1301	SAK_1301	0.87336	0.519361	0.946319	1275768	1276685	-	-	hypothetical protein
1643	SAK_1643	0.87653	0.562999	0.951121	1633552	1634265	+	gidB	16S rRNA methyltransferase GidB
1660	SAK_1660	0.87708	0.662264	0.976987	1651415	1651951	-	-	transcriptional regulator
405	SAK_0405	0.878914	0.428948	0.926334	355048	355692	-	-	hypothetical protein
2051	SAK_2051	0.889212	0.510181	0.946319	2044224	2044838	+	cadD	cadmium resistance protein CadD
1945	SAK_1945	0.893053	0.680498	0.976987	1942416	1943444	-	-	replication initiation factor family protein
1047	SAK_1047	0.894258	0.56831	0.951121	1015795	1016385	+	-	methyltransferase domain-containing protein
722	SAK_0722	0.896768	0.433647	0.929356	654904	660228	+	-	hypothetical protein
1612	SAK_1612	0.89875	0.536988	0.951121	1605137	1605610	-	-	hypothetical protein
901	SAK_0901	0.899737	0.556304	0.951121	850398	851228	+	-	ABC transporter substrate-binding protein
1619	SAK_1619	0.906177	0.513133	0.946319	1609640	1610329	-	-	hypothetical protein
1283	SAK_1283	0.908812	0.444727	0.937444	1255047	1255529	-	mutX	mutator mutT protein
1780	SAK_1780	0.911123	0.444141	0.937444	1773382	1773789	-	rimI	ribosomal-protein-alanine acetyltransferase
1433	SAK_1433	0.914582	0.559629	0.951121	1415549	1416115	-	-	hypothetical protein
583	SAK_0583	0.923038	0.651732	0.976987	525869	526474	+	-	hypothetical protein
2087	SAK_2087	0.931634	0.496011	0.946319	2079069	2079638	-	-	hypothetical protein
922	SAK_0922	0.932753	0.396	0.908081	873721	874749	-	queA	S-adenosylmethionine--tRNA ribosyltransferase-isomerase
1116	SAK_1116	0.93294	0.670578	0.976987	1088829	1089479	-	-	hypothetical protein
1519	SAK_1519	0.933859	0.445056	0.937444	1515703	1516524	-	mutM	formamidopyrimidine-DNA glycosylase
1106	SAK_1106	0.939785	0.559532	0.951121	1079402	1079950	-	-	maltose O-acetyltransferase
2134	SAK_2134	0.940455	0.580885	0.954233	2124951	2125430	-	-	rRNA large subunit methyltransferase
1218	SAK_1218	0.941487	0.477056	0.945526	1193317	1193976	-	-	hypothetical protein
879	SAK_0879	0.95139	0.607883	0.96519	824348	824821	-	-	YbaK/EbsC family protein
1747	SAK_1747	0.955447	0.465793	0.942252	1737346	1739094	-	cydC	ABC transporter ATP-binding protein
1842	SAK_1842	0.95594	0.468406	0.942252	1837633	1838451	+	-	hypothetical protein
1980	SAK_1980	0.955951	0.372791	0.893224	1966867	1967427	+	-	decarboxylase
494	SAK_0494	0.963867	0.424842	0.923552	434672	436027	+	rumA	23S rRNA (uracil-5-)-methyltransferase RumA
238	SAK_0238	0.964215	0.426803	0.923552	204299	204964	+	-	CAAX amino terminal protease
1352	SAK_1352	0.965214	0.495509	0.946319	1335459	1336313	+	-	hypothetical protein
1604	SAK_1604	0.965763	0.490167	0.945537	1597781	1599133	-	-	amino acid-polyamine-organocation (APC) family permease
1755	SAK_1755	0.968771	0.492661	0.945537	1749430	1751202	-	-	hypothetical protein
1990	SAK_1990	0.972073	0.615159	0.965531	1978616	1979308	-	-	azaleucine resistance protein AzlC
1854	SAK_1854	0.975486	0.389042	0.908081	1849628	1851160	+	ahpF	NADH dehydrogenase
1156	SAK_1156	0.976223	0.371069	0.893224	1133362	1135095	-	-	ABC transporter permease/ATP-binding protein
445	SAK_0445	0.977302	0.364433	0.888481	391339	391842	+	-	hypothetical protein
1080	SAK_1080	0.977584	0.524386	0.946319	1051800	1052480	-	ciaR	DNA-binding response regulator CiaR
1564	SAK_1564	0.981654	0.395577	0.908081	1559774	1560730	-	-	Gfo/Idh/MocA family oxidoreductase
369	SAK_0369	0.984396	0.529277	0.946812	316472	317806	+	pepC	aminopeptidase
2106	SAK_2106	0.986134	0.507546	0.946319	2097997	2098536	-	-	LysM domain-containing protein
329	SAK_0329	0.987044	0.470843	0.942252	273906	274586	+	-	acetyltransferase
904	SAK_0904	0.987771	0.531171	0.946812	853493	854257	-	-	hypothetical protein
1046	SAK_1046	0.992022	0.435759	0.929356	1014769	1015689	-	coaA	pantothenate kinase
1841	SAK_1841	0.992512	0.388531	0.908081	1835257	1837509	+	-	bifunctional glutamate--cysteine ligase/glutathione synthetase
1557	SAK_1557	0.993252	0.37647	0.895572	1555029	1555676	+	-	iron-dependent repressor
1013	SAK_1013	1.00103	0.403568	0.908081	976627	977757	+	-	coproporphyrinogen III oxidase
376	SAK_0376	1.00174	0.400166	0.908081	325055	325537	-	luxS	S-ribosylhomocysteinase
748	SAK_0748	1.00212	0.638687	0.976987	684194	685402	+	-	prophage LambdaSa04, HK97 family major capsid protein
665	SAK_0665	1.00933	0.400668	0.908081	597277	598137	-	-	-
66	SAK_0066	1.00999	0.527979	0.946319	48882	49580	+	-	N-acetylmannosamine-6-phosphate 2-epimerase
1533	SAK_1533	1.01289	0.72487	0.977002	1529882	1530070	-	-	hypothetical protein
725	SAK_0725	1.01775	0.392703	0.908081	663973	665928	-	-	prophage LambdaSa04, DNA polymerase
1484	SAK_1484	1.01866	0.544301	0.951121	1472120	1473604	-	asp2	hypothetical protein
1118	SAK_1118	1.01895	0.671413	0.976987	1090513	1090827	-	-	hypothetical protein
989	SAK_0989	1.01971	0.472955	0.942252	944268	945539	+	murA	UDP-N-acetylglucosamine 1-carboxyvinyltransferase
890	SAK_0890	1.02335	0.353975	0.873302	837389	839434	+	-	penicillin-binding protein 2b
1622	SAK_1622	1.02415	0.467236	0.942252	1611668	1611946	+	-	acylphosphatase
327	SAK_0327	1.03007	0.612828	0.965531	272625	273185	+	-	acetyltransferase
2128	SAK_2128	1.04153	0.342903	0.870248	2119225	2119983	+	-	hypothetical protein
320	SAK_0320	1.04181	0.330542	0.862826	265841	267331	+	-	ISSag8, transposase
1920	SAK_1920	1.0451	0.342973	0.870248	1922547	1924730	-	-	PTS system glucose-specific transporter subunit IIABC
1923	SAK_1923	1.04859	0.5068	0.946319	1927213	1927869	-	phoU	phosphate transport system regulatory protein PhoU
2122	SAK_2122	1.05087	0.370585	0.893224	2113016	2113426	+	-	acetyltransferase
1930	SAK_1930	1.05244	0.40343	0.908081	1932657	1933610	-	prmA	50S ribosomal protein L11 methyltransferase
1752	SAK_1752	1.05322	0.319731	0.853087	1744576	1745475	-	-	1,4-dihydroxy-2-naphthoate octaprenyltransferase
1913	SAK_1913	1.05334	0.676382	0.976987	1916590	1917498	-	-	hypothetical protein
666	SAK_0666	1.05385	0.319143	0.853087	598289	600220	+	fbp	fructose-1,6-bisphosphatase
819	SAK_0819	1.05579	0.740958	0.977002	761245	762129	-	-	LysR family transcriptional regulator
1718	SAK_1718	1.06593	0.328085	0.860018	1708250	1708921	-	-	hypothetical protein
431	SAK_0431	1.06594	0.362796	0.888481	379501	380493	+	-	hypothetical protein
965	SAK_0965	1.07011	0.564613	0.951121	919059	919730	+	thiE	thiamine-phosphate pyrophosphorylase
2124	SAK_2124	1.07221	0.39823	0.908081	2114518	2115945	+	-	arginine/ornithine antiporter
1043	SAK_1043	1.07232	0.3457	0.870969	1012907	1013536	+	-	polar amino acid ABC transporter ATP-binding protein
1949	SAK_1949	1.07382	0.325246	0.854747	1945603	1946553	-	-	hypothetical protein
523	SAK_0523	1.07386	0.325085	0.854747	465273	467333	+	-	PTS system IIA domain-containing protein
662	SAK_0662	1.07821	0.471312	0.942252	592426	593742	-	-	HD domain-containing protein
1280	SAK_1280	1.08077	0.519642	0.946319	1252098	1253324	-	-	hypothetical protein
1073	SAK_1073	1.0823	0.517853	0.946319	1043766	1044836	-	xerS	site-specific tyrosine recombinase XerS
1714	SAK_1714	1.08883	0.466965	0.942252	1701570	1702637	-	pepP	-
1240	SAK_1240	1.09174	0.350151	0.871079	1210062	1210292	-	-	hypothetical protein
1843	SAK_1843	1.09448	0.299818	0.833633	1838448	1839704	+	-	hypothetical protein
1835	SAK_1835	1.10097	0.44376	0.937444	1828487	1829926	-	ulaA	PTS system ascorbate-specific transporter subunit IIC
1469	SAK_1469	1.10807	0.418662	0.918481	1451297	1452283	-	-	hypothetical protein
1864	SAK_1864	1.10921	0.275203	0.809055	1860646	1861647	-	-	transcriptional regulator
657	SAK_0657	1.12114	0.465745	0.942252	586726	587658	-	pyrD	dihydroorotate dehydrogenase 1A
1795	SAK_1795	1.12246	0.281185	0.812512	1787967	1788908	-	-	HD domain-containing protein
798	SAK_0798	1.12536	0.289769	0.823128	734245	735198	+	cylF	cylF protein
1271	SAK_1271	1.13077	0.332399	0.864965	1241262	1241972	-	-	hypothetical protein
1373	SAK_1373	1.13091	0.425013	0.923552	1359488	1360336	-	-	DegV family protein
613	SAK_0613	1.13512	0.350579	0.871079	552166	552501	-	-	hypothetical protein
326	SAK_0326	1.13728	0.355953	0.875153	271834	272052	+	-	DNA-binding protein
501	SAK_0501	1.1391	0.338347	0.870248	444502	446670	+	-	ribonucleotide-diphosphate reductase subunit alpha
1213	SAK_1213	1.145	0.400728	0.908081	1189245	1189931	-	-	hypothetical protein
1226	SAK_1226	1.14856	0.319347	0.853087	1197763	1198011	-	-	transglycosylase associated protein
161	SAK_0161	1.1528	0.267377	0.801657	119056	120420	+	radA	DNA repair protein RadA
941	SAK_0941	1.15284	0.271239	0.806358	892696	894147	+	-	ISSag8, transposase
1608	SAK_1608	1.163	0.452842	0.941476	1602407	1603129	-	rluB	ribosomal large subunit pseudouridine synthase B
502	SAK_0502	1.17829	0.569298	0.951121	446733	449900	+	-	hypothetical protein
1748	SAK_1748	1.1786	0.448844	0.93987	1739087	1740805	-	cydD	ABC transporter ATP-binding protein
706	SAK_0706	1.17928	0.30069	0.833633	637917	639122	+	-	cell cycle protein FtsW
1458	SAK_1458	1.17951	0.524328	0.946319	1440759	1441913	-	rgpAc	rgpAc protein
1038	SAK_1038	1.18712	0.775348	0.985651	1008989	1009546	+	lepB	signal peptidase I
847	SAK_0847	1.19072	0.233607	0.7658	793592	794401	+	-	metallo-beta-lactamase
795	SAK_0795	1.19662	0.591378	0.954414	730448	731377	+	cylA	ABC transporter ATP-binding protein
1763	SAK_1763	1.1987	0.278064	0.810879	1759082	1759565	-	-	-
1743	SAK_1743	1.20191	0.260213	0.79118	1732904	1733563	+	-	transcriptional regulator
895	SAK_0895	1.20664	0.353634	0.873302	844282	844968	+	-	hypothetical protein
1968	SAK_1968	1.21232	0.241995	0.772001	1958731	1959282	-	-	hypothetical protein
793	SAK_0793	1.21426	0.320914	0.853087	729693	729998	+	-	acyl carrier protein
1191	SAK_1191	1.21916	0.31713	0.853087	1169022	1169951	+	-	AraC family transcriptional regulator
1035	SAK_1035	1.22496	0.478639	0.945526	1003060	1006164	+	dnaE	DNA polymerase III DnaE
648	SAK_0648	1.22728	0.228146	0.756636	580503	582506	+	-	prophage LambdaSa03, minor structural protein
1367	SAK_1367	1.23323	0.489999	0.945537	1351616	1352125	+	-	hypothetical protein
1399	SAK_1399	1.23833	0.339013	0.870248	1383789	1384253	-	lspA	lipoprotein signal peptidase
556	SAK_0556	1.23899	0.483814	0.945537	498010	499083	+	-	hypothetical protein
1877	SAK_1877	1.24159	0.2458	0.776781	1875572	1877041	-	-	ISSag8, transposase
197	SAK_0197	1.24451	0.249635	0.782374	158826	159581	+	-	adaptor protein
2114	SAK_2114	1.24883	0.773194	0.985651	2104985	2106094	+	recF	recombination protein F
1575	SAK_1575	1.2549	0.234392	0.766453	1570565	1571902	-	brnQ	branched chain amino acid:H+ symporter
671	SAK_0671	1.25986	0.222483	0.752726	604247	605695	-	-	ISSag8, transposase
460	SAK_0460	1.2648	0.247513	0.779148	405379	405585	+	-	copper transporter copper-binding protein
1754	SAK_1754	1.26547	0.674012	0.976987	1747226	1748806	+	hsdM	type I restriction-modification system, M subunit
1230	SAK_1230	1.26699	0.24836	0.780092	1201619	1202944	-	uraA	uracil permease
773	SAK_0773	1.26993	0.320294	0.853087	708384	708659	-	-	ISSag5, transposase orfA
1817	SAK_1817	1.27281	0.212332	0.742113	1807342	1809069	-	proWX	glycine betaine/proline ABC transporter permease/substrate-binding protein
1234	SAK_1234	1.27287	0.321852	0.853087	1206716	1207411	+	-	hypothetical protein
768	SAK_0768	1.27952	0.393532	0.908081	704649	705386	+	aphA	acid phosphatase/phosphotransferase
1281	SAK_1281	1.28031	0.209898	0.740729	1253314	1254504	-	-	hypothetical protein
561	SAK_0561	1.285	0.496055	0.946319	503007	504752	+	-	ABC transporter permease/ATP-binding protein
1918	SAK_1918	1.28808	0.779188	0.985651	1921118	1921462	-	-	response regulator
269	SAK_0269	1.29471	0.3236	0.854545	235251	235433	+	-	lipoprotein
432	SAK_0432	1.29622	0.276761	0.810394	380531	380833	-	-	hypothetical protein
325	SAK_0325	1.29628	0.330972	0.862826	271250	271831	+	-	hypothetical protein
1376	SAK_1376	1.29755	0.303841	0.837299	1361372	1361866	-	-	hypothetical protein
1272	SAK_1272	1.30066	0.203551	0.740353	1242062	1242850	-	estA	tributyrin esterase
826	SAK_0826	1.30978	0.404739	0.908081	769867	770484	+	eda	2-dehydro-3-deoxyphosphooctonate aldolase
1227	SAK_1227	1.3164	0.21285	0.742113	1198059	1198304	-	-	transglycosylase associated protein
1870	SAK_1870	1.31819	0.208851	0.740729	1868987	1869571	-	-	mannosyl-glycoprotein endo-beta-N-acetylglucosamidase
497	SAK_0497	1.31994	0.207841	0.740729	437701	441403	+	scpA	-
167	SAK_0167	1.33018	0.388361	0.908081	126800	127732	-	rbsC	ribose ABC transporter permease
564	SAK_0564	1.33761	0.192675	0.727255	507187	508677	-	-	ISSag8, transposase
680	SAK_0680	1.33816	0.216061	0.744598	615266	615679	-	-	organic hydroperoxide resistance protein
817	SAK_0817	1.33854	0.187018	0.726671	759453	760226	+	-	hypothetical protein
261	SAK_0261	1.3417	0.369263	0.893224	226518	227873	+	ulaA	PTS system ascorbate-specific transporter subunit IIC
1598	SAK_1598	1.34408	0.184693	0.723551	1592635	1593801	-	livK	-
1938	SAK_1938	1.34752	0.215226	0.744598	1937468	1938736	+	-	recombination factor protein RarA
452	SAK_0452	1.34988	0.491793	0.945537	396397	397548	+	nusA	transcription elongation factor NusA
576	SAK_0576	1.35122	0.503395	0.946319	518281	518526	+	-	hypothetical protein
458	SAK_0458	1.35217	0.273663	0.809055	402675	403091	+	copY	transcriptional repressor CopY
1233	SAK_1233	1.35327	0.341559	0.870248	1206343	1206735	+	-	hypothetical protein
724	SAK_0724	1.36373	0.238058	0.770373	663365	663934	+	-	hypothetical protein
1919	SAK_1919	1.36393	0.179	0.714996	1921678	1922508	-	rgfB	hypothetical protein
1332	SAK_1332	1.36748	0.254966	0.78868	1314702	1315193	-	-	hypothetical protein
1510	SAK_1510	1.36793	0.189566	0.727255	1506407	1507795	+	cycA	D-Serine/D-alanine/glycine:H+ symporter
2022	SAK_2022	1.37217	0.456764	0.942252	2016537	2017028	-	-	acetyltransferase
1806	SAK_1806	1.37959	0.201154	0.740353	1796512	1796904	-	-	hypothetical protein
2127	SAK_2127	1.38428	0.222262	0.752726	2118176	2118868	-	-	hypothetical protein
1801	SAK_1801	1.39819	0.234881	0.766453	1793351	1794223	-	ksgA	dimethyladenosine transferase
464	SAK_0464	1.40124	0.274471	0.809055	409921	410361	+	-	CoA-binding domain-containing protein
822	SAK_0822	1.40967	0.19237	0.727255	764592	766142	+	-	sugar transporter
2104	SAK_2104	1.41821	0.350631	0.871079	2096180	2097052	+	sdhA	L-serine dehydratase, iron-sulfur-dependent subunit alpha
1173	SAK_1173	1.42637	0.209314	0.740729	1150426	1151766	-	-	drug:H+ antiporter-2 (DHA2) family protein
581	SAK_0581	1.43236	0.53042	0.946812	523897	525177	+	ftsZ	cell division protein FtsZ
548	SAK_0548	1.43385	0.172183	0.694682	490372	491301	-	-	hypothetical protein
1144	SAK_1144	1.45367	0.185708	0.725531	1121430	1123100	-	fhs	formate--tetrahydrofolate ligase
776	SAK_0776	1.45671	0.254445	0.78868	711448	713112	+	-	cell wall surface anchor family protein
1690	SAK_1690	1.45824	0.239323	0.770373	1676314	1677696	-	-	Cof-like hydrolase
897	SAK_0897	1.45994	0.216174	0.744598	846862	848406	+	prfC	peptide chain release factor 3
1172	SAK_1172	1.47586	0.219104	0.751468	1149240	1150223	-	guaC	guanosine 5'-monophosphate oxidoreductase
457	SAK_0457	1.47859	0.191931	0.727255	401507	402511	-	-	GDXG lipolytic enzyme family protein
408	SAK_0408	1.49721	0.160161	0.678697	357779	358333	+	yfiA	ribosomal subunit interface protein
1989	SAK_1989	1.49752	0.314682	0.853087	1978303	1978626	-	-	hypothetical protein
389	SAK_0389	1.50274	0.210375	0.740729	338179	340134	+	stk1	serine/threonine protein kinase Stk1
1782	SAK_1782	1.50275	0.363772	0.888481	1774662	1774892	+	-	hypothetical protein
1471	SAK_1471	1.50333	0.339289	0.870248	1452906	1454279	-	-	glycerol-3-phosphate transporter
1595	SAK_1595	1.50408	0.369944	0.893224	1589939	1590703	-	livG	hydrophobic amino acid uptake ABC transporter ATP-binding protein LivG
740	SAK_0740	1.51801	0.375708	0.895572	678619	679068	+	-	hypothetical protein
1137	SAK_1137	1.51935	0.243578	0.773591	1112336	1113037	-	pyrF	orotidine 5'-phosphate decarboxylase
1948	SAK_1948	1.52651	0.337043	0.870248	1944822	1945316	+	-	transcriptional regulator
863	SAK_0863	1.53537	0.160393	0.678697	809752	810525	+	lgt	prolipoprotein diacylglyceryl transferase
2010	SAK_2010	1.55112	0.112752	0.55063	2004241	2005443	-	-	concentrative nucleoside transporter (CNT) family protein
995	SAK_0995	1.55508	0.244393	0.774455	951128	952030	-	-	hypothetical protein
1583	SAK_1583	1.57298	0.256766	0.790935	1579647	1580123	-	-	methylated-DNA--protein-cysteine S-methyltransferase
1203	SAK_1203	1.57659	0.323587	0.854545	1180017	1180904	-	rarD	rarD protein
1437	SAK_1437	1.60262	0.153366	0.668807	1418626	1419225	-	-	sortase
256	SAK_0256	1.63963	0.192834	0.727255	219180	219806	+	-	peptide/opine/nickel uptake ABC transporter ATP-binding protein
2053	SAK_2053	1.65398	0.229446	0.75914	2045239	2046654	+	-	hypothetical protein
1516	SAK_1516	1.66361	0.297554	0.832387	1512658	1514304	-	-	hypothetical protein
1828	SAK_1828	1.67364	0.211496	0.742113	1823461	1824444	-	-	LacI family sugar-binding transcriptional regulator
714	SAK_0714	1.69468	0.266606	0.801657	646894	647958	-	-	hypothetical protein
1460	SAK_1460	1.70157	0.279461	0.811632	1442974	1443315	-	-	hypothetical protein
1565	SAK_1565	1.70609	0.175403	0.704577	1560727	1561178	-	-	-
1705	SAK_1705	1.71713	0.567459	0.951121	1696528	1696962	-	nusB	transcription antitermination protein NusB
694	SAK_0694	1.72596	0.157492	0.677632	627496	628380	-	-	-
2045	SAK_2045	1.76061	0.207779	0.740729	2037968	2038912	-	-	hypothetical protein
1712	SAK_1712	1.76085	0.305006	0.838032	1700640	1700804	-	-	hypothetical protein
2071	SAK_2071	1.78779	0.208063	0.740729	2066175	2066918	-	-	hypothetical protein
2125	SAK_2125	1.85298	0.126103	0.595442	2115966	2116922	+	arcC	carbamate kinase
1659	SAK_1659	1.85833	0.0689388	0.443242	1650419	1651207	-	-	DhaKLM operon coactivator DhaQ
1759	SAK_1759	1.86947	0.18293	0.723358	1754737	1755840	-	-	PTS system fructose-specific transporter subunit IIC
498	SAK_0498	1.90107	0.089025	0.493967	441613	442521	+	-	glycosyl transferase
1360	SAK_1360	1.92577	0.275187	0.809055	1342459	1343085	-	-	RelA/SpoT domain-containing protein
574	SAK_0574	1.93054	0.164513	0.683531	515783	516163	+	-	rhodanese-like domain-containing protein
1935	SAK_1935	1.93392	0.128424	0.604397	1935837	1936145	-	-	hypothetical protein
682	SAK_0682	1.95863	0.049408	0.368879	616918	617694	+	-	hypothetical protein
1541	SAK_1541	1.97343	0.137649	0.639372	1535384	1536328	-	nikB	nickel ABC transporter permease
988	SAK_0988	1.98978	0.0401077	0.328164	943969	944205	+	-	hypothetical protein
1245	SAK_1245	2.0002	0.125288	0.593558	1216842	1217495	-	ung	uracil-DNA glycosylase
950	SAK_0950	2.00443	0.0866451	0.493967	904400	905029	+	udk	uridine kinase
781	SAK_0781	2.00465	0.274767	0.809055	718636	719449	+	-	-
891	SAK_0891	2.0192	0.412991	0.911649	839449	840045	+	recR	recombination protein RecR
1777	SAK_1777	2.01958	0.0842397	0.486339	1770522	1770791	+	rpsN	30S ribosomal protein S14
219	SAK_0219	2.03339	0.0901016	0.498004	182391	183203	+	adcB	zinc ABC transporter permease
1505	SAK_1505	2.03647	0.0621702	0.416219	1502047	1502769	-	-	RNA pseudouridine synthase
1358	SAK_1358	2.05788	0.0699365	0.443242	1340542	1341771	-	-	sensor histidine kinase
2115	SAK_2115	2.06366	0.0784114	0.471792	2106106	2106972	-	-	glucose uptake protein
777	SAK_0777	2.09327	0.112019	0.55063	713201	714124	+	-	cell wall surface anchor family protein
216	SAK_0216	2.12842	0.0549988	0.39551	180308	181159	+	ipk	4-diphosphocytidyl-2-C-methyl-D-erythritol kinase
2044	SAK_2044	2.13227	0.0541776	0.392169	2036988	2037860	-	-	hypothetical protein
1448	SAK_1448	2.14098	0.0636538	0.420544	1431131	1432495	-	-	hypothetical protein
217	SAK_0217	2.14972	0.0561738	0.398527	181245	181688	+	adcR	adc operon repressor AdcR
966	SAK_0966	2.15058	0.0740773	0.455753	919857	921116	+	murA	UDP-N-acetylglucosamine 1-carboxyvinyltransferase
2112	SAK_2112	2.18185	0.140628	0.64687	2103146	2104390	-	-	peptidase M16 inactive domain-containing protein
1143	SAK_1143	2.1897	0.136473	0.638067	1119716	1121191	-	-	cardiolipin synthase
2063	SAK_2063	2.19341	0.30744	0.843096	2055300	2056853	-	-	hypothetical protein
204	SAK_0204	2.19512	0.0246602	0.251182	166231	167418	-	-	D-alanyl-D-alanine carboxypeptidase
1015	SAK_1015	2.22323	0.103401	0.528158	978499	979269	+	-	HAD family hydrolase
1395	SAK_1395	2.33628	0.0694915	0.443242	1379445	1381043	-	-	carbamoyl-phosphate synthase large subunit
1207	SAK_1207	2.38886	0.0440624	0.343546	1184129	1184866	-	-	glycine betaine transporter OpuD, interruption-C
1561	SAK_1561	2.4088	0.281473	0.812512	1557259	1558638	-	glmU	bifunctional N-acetylglucosamine-1-phosphate uridyltransferase/glucosamine-1-phosphate acetyltransferase
1661	SAK_1661	2.47173	0.349283	0.871079	1652015	1652128	+	-	hypothetical protein
2119	SAK_2119	2.47315	0.203262	0.740353	2109898	2110578	-	-	Crp/Fnr family transcriptional regulator
1461	SAK_1461	2.60244	0.168695	0.691261	1443424	1444533	-	rpoD	RNA polymerase sigma factor RpoD
611	SAK_0611	2.67074	0.0214737	0.226826	551413	551631	+	-	prophage LambdaSa03, Cro/CI family transcriptional regulator
1466	SAK_1466	2.68856	0.0879907	0.493967	1447879	1448685	-	-	polar amino acid ABC transporter amino acid-binding protein
5	SAK_0005	2.89556	0.149371	0.658749	4113	4229	+	-	hypothetical protein
579	SAK_0579	2.92047	0.0740897	0.455753	521094	522230	+	divIB	cell division protein DivIB
426	SAK_0426	3.15733	0.209877	0.740729	373690	375060	+	accC	acetyl-CoA carboxylase biotin carboxylase subunit
2018	SAK_2018	3.16542	0.0615928	0.416219	2012873	2013670	-	-	Cof-like hydrolase
1398	SAK_1398	3.18255	0.282206	0.812536	1382915	1383805	-	-	ribosomal large subunit pseudouridine synthase A
636	SAK_0636	3.23753	0.0478512	0.361036	568764	569228	+	-	hypothetical protein
1359	SAK_1359	3.2704	0.0100354	0.138937	1341771	1342457	-	-	DNA-binding response regulator
1040	SAK_1040	3.49015	0.10445	0.528549	1009815	1011629	+	glmS	glucosamine--fructose-6-phosphate aminotransferase
1128	SAK_1128	3.67017	0.0427146	0.338612	1102906	1103196	-	-	hypothetical protein
2025	SAK_2025	4.32502	0.00418047	0.0685212	2018200	2020371	-	nrdD	anaerobic ribonucleoside triphosphate reductase
1689	SAK_1689	4.44647	0.00128753	0.0273827	1675806	1676258	+	-	hypothetical protein
253	SAK_0253	4.67523	0.00103782	0.0231238	216586	217563	+	-	peptide/opine/nickel uptake ABC transporter permease
434	SAK_0434	4.82361	0.001832	0.035303	381938	382750	-	-	PTS system lactose/cellobiose family transporter subunit IIC
433	SAK_0433	4.91881	0.000546199	0.0136646	381012	381923	-	-	PTS system mannose/fructose/sorbose family IIDsubunit
107	SAK_0107	5.07376	0.00326798	0.058185	84000	84356	+	rplR	50S ribosomal protein L18
435	SAK_0435	5.36138	0.00382077	0.0633536	382783	383793	-	-	PTS system mannose/fructose/sorbose family transporter subunit IIA
1	SAK_0001	NA	NA	NA	101	1462	+	dnaA	chromosome replication initiator DnaA
2	SAK_0002	NA	NA	NA	1617	2753	+	dnaN	DNA polymerase III subunit beta
6	SAK_0006	NA	NA	NA	4473	5588	+	ychF	GTP-dependent nucleic acid-binding protein EngD
7	SAK_0007	NA	NA	NA	5672	6247	+	pth	peptidyl-tRNA hydrolase
11	SAK_0011	NA	NA	NA	10665	10799	+	-	hypothetical protein
13	SAK_0013	NA	NA	NA	12087	13361	+	tilS	tRNA(Ile)-lysidine synthetase
14	SAK_0014	NA	NA	NA	13366	13908	+	hpt	hypoxanthine-guanine phosphoribosyltransferase
15	SAK_0015	NA	NA	NA	13931	15907	+	ftsH	cell division protein FtsH
16	SAK_0016	NA	NA	NA	16406	17912	+	rrsA	16S ribosomal RNA
17	SAK_0017	NA	NA	NA	18002	18074	+	-	tRNA-Ala
18	SAK_0018	NA	NA	NA	18229	21131	+	rrlA	23S ribosomal RNA
20	SAK_0020	NA	NA	NA	21325	21397	+	-	tRNA-Val
21	SAK_0021	NA	NA	NA	21400	21472	+	-	tRNA-Asp
22	SAK_0022	NA	NA	NA	21475	21547	+	-	tRNA-Lys
23	SAK_0023	NA	NA	NA	21557	21638	+	-	tRNA-Leu
24	SAK_0024	NA	NA	NA	21649	21721	+	-	tRNA-Thr
25	SAK_0025	NA	NA	NA	21755	21826	+	-	tRNA-Gly
26	SAK_0026	NA	NA	NA	21835	21919	+	-	tRNA-Leu
27	SAK_0027	NA	NA	NA	21931	22004	+	-	tRNA-Arg
28	SAK_0028	NA	NA	NA	22012	22085	+	-	tRNA-Pro
29	SAK_0029	NA	NA	NA	22238	23744	+	rrsB	16S ribosomal RNA
30	SAK_0030	NA	NA	NA	23834	23906	+	-	tRNA-Ala
31	SAK_0031	NA	NA	NA	24061	26963	+	rrlB	23S ribosomal RNA
33	SAK_0033	NA	NA	NA	27157	27229	+	-	tRNA-Val
34	SAK_0034	NA	NA	NA	27232	27304	+	-	tRNA-Asp
35	SAK_0035	NA	NA	NA	27307	27379	+	-	tRNA-Lys
36	SAK_0036	NA	NA	NA	27389	27470	+	-	tRNA-Leu
37	SAK_0037	NA	NA	NA	27481	27553	+	-	tRNA-Thr
38	SAK_0038	NA	NA	NA	27587	27658	+	-	tRNA-Gly
39	SAK_0039	NA	NA	NA	27667	27751	+	-	tRNA-Leu
40	SAK_0040	NA	NA	NA	27763	27836	+	-	tRNA-Arg
41	SAK_0041	NA	NA	NA	27844	27917	+	-	tRNA-Pro
42	SAK_0042	NA	NA	NA	27933	28006	+	-	tRNA-Met
43	SAK_0043	NA	NA	NA	28026	28099	+	-	tRNA-Met
44	SAK_0044	NA	NA	NA	28115	28204	+	-	tRNA-Ser
46	SAK_0046	NA	NA	NA	28291	28363	+	-	tRNA-Phe
47	SAK_0047	NA	NA	NA	28383	28453	+	-	tRNA-Gly
48	SAK_0048	NA	NA	NA	28488	28561	+	-	tRNA-Ile
49	SAK_0049	NA	NA	NA	28575	28662	+	-	tRNA-Ser
50	SAK_0050	NA	NA	NA	28898	30199	+	pcsB	PcsB protein
51	SAK_0051	NA	NA	NA	30323	31291	+	prs	ribose-phosphate pyrophosphokinase
55	SAK_0055	NA	NA	NA	34344	35336	+	plsX	glycerol-3-phosphate acyltransferase PlsX
56	SAK_0056	NA	NA	NA	35347	35586	+	-	acyl carrier protein
57	SAK_0057	NA	NA	NA	35710	36417	+	purC	phosphoribosylaminoimidazole-succinocarboxamide synthase
60	SAK_0060	NA	NA	NA	42012	43034	+	purM	phosphoribosylaminoimidazole synthetase
61	SAK_0061	NA	NA	NA	43202	43753	+	purN	phosphoribosylglycinamide formyltransferase
64	SAK_0064	NA	NA	NA	46285	47184	+	zooA	zoocin A
71	SAK_0071	NA	NA	NA	53234	53896	+	-	hypothetical protein
72	SAK_0072	NA	NA	NA	53893	54810	+	-	N-acetylneuraminate lyase
77	SAK_0077	NA	NA	NA	59350	59838	+	purE	phosphoribosylaminoimidazole carboxylase catalytic subunit
82	SAK_0082	NA	NA	NA	64942	65940	+	ruvB	Holliday junction DNA helicase RuvB
90	SAK_0090	NA	NA	NA	75998	76306	+	rpsJ	30S ribosomal protein S10
91	SAK_0091	NA	NA	NA	76411	77037	+	rplC	50S ribosomal protein L3
92	SAK_0092	NA	NA	NA	77061	77684	+	rplD	50S ribosomal protein L4
93	SAK_0093	NA	NA	NA	77684	77980	+	rplW	50S ribosomal protein L23
94	SAK_0094	NA	NA	NA	77998	78831	+	rplB	50S ribosomal protein L2
95	SAK_0095	NA	NA	NA	78930	79208	+	rpsS	30S ribosomal protein S19
96	SAK_0096	NA	NA	NA	79224	79568	+	rplV	50S ribosomal protein L22
97	SAK_0097	NA	NA	NA	79581	80234	+	rpsC	30S ribosomal protein S3
98	SAK_0098	NA	NA	NA	80238	80651	+	rplP	50S ribosomal protein L16
99	SAK_0099	NA	NA	NA	80661	80867	+	rpmC	50S ribosomal protein L29
100	SAK_0100	NA	NA	NA	80893	81153	+	rpsQ	30S ribosomal protein S17
101	SAK_0101	NA	NA	NA	81178	81546	+	rplN	50S ribosomal protein L14
102	SAK_0102	NA	NA	NA	81626	81931	+	rplX	50S ribosomal protein L24
103	SAK_0103	NA	NA	NA	81955	82497	+	rplE	50S ribosomal protein L5
104	SAK_0104	NA	NA	NA	82515	82700	+	rpsN	30S ribosomal protein S14
105	SAK_0105	NA	NA	NA	82855	83253	+	rpsH	30S ribosomal protein S8
106	SAK_0106	NA	NA	NA	83363	83899	+	rplF	50S ribosomal protein L6
108	SAK_0108	NA	NA	NA	84375	84869	+	rpsE	30S ribosomal protein S5
109	SAK_0109	NA	NA	NA	84884	85063	+	rpmD	50S ribosomal protein L30
110	SAK_0110	NA	NA	NA	85188	85628	+	rplO	50S ribosomal protein L15
111	SAK_0111	NA	NA	NA	85649	86953	+	secY	preprotein translocase subunit SecY
112	SAK_0112	NA	NA	NA	87048	87686	+	adk	adenylate kinase
113	SAK_0113	NA	NA	NA	87802	88020	+	infA	translation initiation factor IF-1
114	SAK_0114	NA	NA	NA	88180	88545	+	rpsM	30S ribosomal protein S13
115	SAK_0115	NA	NA	NA	88563	88946	+	rpsK	30S ribosomal protein S11
116	SAK_0116	NA	NA	NA	88996	89934	+	rpoA	DNA-directed RNA polymerase subunit alpha
117	SAK_0117	NA	NA	NA	89949	90335	+	rplQ	50S ribosomal protein L17
118	SAK_0118	NA	NA	NA	90927	92433	+	rrsC	16S ribosomal RNA
119	SAK_0119	NA	NA	NA	92523	92595	+	-	tRNA-Ala
120	SAK_0120	NA	NA	NA	92752	95654	+	rrlC	23S ribosomal RNA
122	SAK_0122	NA	NA	NA	95848	95920	+	-	tRNA-Val
123	SAK_0123	NA	NA	NA	95923	95995	+	-	tRNA-Asp
124	SAK_0124	NA	NA	NA	95998	96070	+	-	tRNA-Lys
125	SAK_0125	NA	NA	NA	96080	96161	+	-	tRNA-Leu
126	SAK_0126	NA	NA	NA	96172	96244	+	-	tRNA-Thr
127	SAK_0127	NA	NA	NA	96273	96349	+	-	tRNA-Ile
128	SAK_0128	NA	NA	NA	96357	96428	+	-	tRNA-Glu
129	SAK_0129	NA	NA	NA	96442	96531	+	-	tRNA-Ser
130	SAK_0130	NA	NA	NA	96542	96615	+	-	tRNA-Met
131	SAK_0131	NA	NA	NA	96618	96690	+	-	tRNA-Phe
132	SAK_0132	NA	NA	NA	96702	96782	+	-	tRNA-Tyr
133	SAK_0133	NA	NA	NA	96789	96859	+	-	tRNA-Trp
134	SAK_0134	NA	NA	NA	96874	96946	+	-	tRNA-His
135	SAK_0135	NA	NA	NA	96953	97024	+	-	tRNA-Gln
136	SAK_0136	NA	NA	NA	97035	97118	+	-	tRNA-Leu
137	SAK_0137	NA	NA	NA	97532	97963	+	-	lipoprotein
138	SAK_0138	NA	NA	NA	98033	98203	+	-	hypothetical protein
141	SAK_0141	NA	NA	NA	100509	100988	+	comX	competence-specific sigma factor ComX
145	SAK_0145	NA	NA	NA	103266	104300	+	hrcA	heat-inducible transcription repressor
146	SAK_0146	NA	NA	NA	104342	104875	+	grpE	heat shock protein GrpE
148	SAK_0148	NA	NA	NA	107174	108289	+	dnaJ	molecular chaperone DnaJ
151	SAK_0151	NA	NA	NA	110460	111218	+	-	phosphomethylpyrimidine kinase
156	SAK_0156	NA	NA	NA	114766	115341	+	rpoE	DNA-directed RNA polymerase subunit delta
157	SAK_0157	NA	NA	NA	115614	117218	+	pyrG	CTP synthetase
159	SAK_0159	NA	NA	NA	118300	118385	+	-	tRNA-Leu
160	SAK_0160	NA	NA	NA	118448	118894	+	dut	deoxyuridine 5'-triphosphate nucleotidohydrolase
162	SAK_0162	NA	NA	NA	120556	121053	+	-	carbonic anhydrase
165	SAK_0165	NA	NA	NA	124303	125739	+	gltX	glutamyl-tRNA synthetase
171	SAK_0171	NA	NA	NA	130514	131500	-	rbsR	ribose operon repressor
178	SAK_0178	NA	NA	NA	138113	138994	+	fba	fructose-bisphosphate aldolase
181	SAK_0181	NA	NA	NA	140555	140920	+	-	hypothetical protein
182	SAK_0182	NA	NA	NA	140953	142584	+	-	DAK2 domain-containing protein
185	SAK_0185	NA	NA	NA	145294	145512	-	-	hypothetical protein
187	SAK_0187	NA	NA	NA	149264	149791	-	-	isoprenylcysteine carboxyl methyltransferase (ICMT) family protein
198	SAK_0198	NA	NA	NA	159583	160743	+	-	glycosyl transferase
199	SAK_0199	NA	NA	NA	160908	161678	+	sufC	FeS assembly ATPase SufC
200	SAK_0200	NA	NA	NA	161715	162977	+	sufD	hypothetical protein
201	SAK_0201	NA	NA	NA	162979	164211	+	sufS	cysteine desulfurase
202	SAK_0202	NA	NA	NA	164198	164641	+	-	NifU family SUF system FeS assembly protein
203	SAK_0203	NA	NA	NA	164741	166159	+	sufB	hypothetical protein
211	SAK_0211	NA	NA	NA	175172	176678	+	rrsD	16S ribosomal RNA
212	SAK_0212	NA	NA	NA	176768	176840	+	-	tRNA-Ala
213	SAK_0213	NA	NA	NA	176997	179899	+	rrlD	23S ribosomal RNA
215	SAK_0215	NA	NA	NA	180095	180168	+	-	tRNA-Asn
221	SAK_0221	NA	NA	NA	185024	186283	-	tyrS	tyrosyl-tRNA synthetase
223	SAK_0223	NA	NA	NA	189215	192790	+	rpoB	DNA-directed RNA polymerase subunit beta
224	SAK_0224	NA	NA	NA	192907	196557	+	rpoC	DNA-directed RNA polymerase subunit beta'
225	SAK_0225	NA	NA	NA	196671	197036	+	-	hypothetical protein
228	SAK_0228	NA	NA	NA	199114	199443	+	-	competence protein
229	SAK_0229	NA	NA	NA	199493	199831	+	-	competence protein
230	SAK_0230	NA	NA	NA	199803	200102	+	-	hypothetical protein
231	SAK_0231	NA	NA	NA	200125	200517	+	-	hypothetical protein
232	SAK_0232	NA	NA	NA	200495	200866	+	-	hypothetical protein
235	SAK_0235	NA	NA	NA	203332	203538	+	-	DNA-binding protein
241	SAK_0241	NA	NA	NA	207077	207316	-	-	hypothetical protein
260	SAK_0260	NA	NA	NA	226221	226505	+	-	PTS system lactose/cellobiose family transporter subunit IIB
265	SAK_0265	NA	NA	NA	231115	231384	+	rpsO	30S ribosomal protein S15
267	SAK_0267	NA	NA	NA	233896	234648	+	-	hypothetical protein
268	SAK_0268	NA	NA	NA	234657	235241	+	cysE	serine O-acetyltransferase
270	SAK_0270	NA	NA	NA	235430	236773	+	cysS	cysteinyl-tRNA synthetase
275	SAK_0275	NA	NA	NA	239823	239942	+	-	hypothetical protein
276	SAK_0276	NA	NA	NA	240359	240805	+	rplM	50S ribosomal protein L13
277	SAK_0277	NA	NA	NA	240826	241218	+	rpsI	30S ribosomal protein S9
279	SAK_0279	NA	NA	NA	242569	243120	-	-	DNA-binding protein
280	SAK_0280	NA	NA	NA	243285	243578	+	-	hypothetical protein
281	SAK_0281	NA	NA	NA	243719	244000	+	-	hypothetical protein
285	SAK_0285	NA	NA	NA	246188	246622	+	-	hypothetical protein
287	SAK_0287	NA	NA	NA	248363	248833	+	-	hypothetical protein
289	SAK_0289	NA	NA	NA	249463	249750	-	-	hypothetical protein
291	SAK_0291	NA	NA	NA	250649	251056	+	-	hypothetical protein
296	SAK_0296	NA	NA	NA	253046	253144	+	-	hypothetical protein
297	SAK_0297	NA	NA	NA	253572	253676	+	-	hypothetical protein
304	SAK_0304	NA	NA	NA	259761	261267	+	rrsE	16S ribosomal RNA
305	SAK_0305	NA	NA	NA	261357	261429	+	-	tRNA-Ala
306	SAK_0306	NA	NA	NA	261584	264486	+	rrlE	23S ribosomal RNA
308	SAK_0308	NA	NA	NA	264680	264752	+	-	tRNA-Val
309	SAK_0309	NA	NA	NA	264758	264828	+	-	tRNA-Gly
310	SAK_0310	NA	NA	NA	264865	264941	+	-	tRNA-Ile
311	SAK_0311	NA	NA	NA	264949	265020	+	-	tRNA-Glu
312	SAK_0312	NA	NA	NA	265034	265123	+	-	tRNA-Ser
313	SAK_0313	NA	NA	NA	265134	265207	+	-	tRNA-Met
314	SAK_0314	NA	NA	NA	265210	265282	+	-	tRNA-Phe
315	SAK_0315	NA	NA	NA	265294	265374	+	-	tRNA-Tyr
316	SAK_0316	NA	NA	NA	265381	265451	+	-	tRNA-Trp
317	SAK_0317	NA	NA	NA	265466	265538	+	-	tRNA-His
318	SAK_0318	NA	NA	NA	265545	265616	+	-	tRNA-Gln
319	SAK_0319	NA	NA	NA	265627	265710	+	-	tRNA-Leu
321	SAK_0321	NA	NA	NA	267582	268040	+	-	lipoprotein
323	SAK_0323	NA	NA	NA	269757	270029	+	-	hypothetical protein
334	SAK_0334	NA	NA	NA	278593	279309	-	-	ABC transporter ATP-binding protein
336	SAK_0336	NA	NA	NA	280277	280588	-	-	PadR family transcriptional regulator
340	SAK_0340	NA	NA	NA	283887	284801	+	glyQ	glycyl-tRNA synthetase subunit alpha
342	SAK_0342	NA	NA	NA	285446	287485	+	glyS	glycyl-tRNA synthetase subunit beta
343	SAK_0343	NA	NA	NA	287497	287754	+	-	hypothetical protein
344	SAK_0344	NA	NA	NA	287843	288106	+	-	hypothetical protein
347	SAK_0347	NA	NA	NA	291583	292281	+	glpF	glycerol uptake facilitator protein
350	SAK_0350	NA	NA	NA	295252	297237	+	tkt	transketolase
358	SAK_0358	NA	NA	NA	304962	305288	+	-	cell division protein FtsL
359	SAK_0359	NA	NA	NA	305397	307550	+	pbpX	penicillin-binding protein 2X
360	SAK_0360	NA	NA	NA	307552	308562	+	mraY	phospho-N-acetylmuramoyl-pentapeptide- transferase
361	SAK_0361	NA	NA	NA	308660	310003	+	-	DEAD/DEAH box helicase
363	SAK_0363	NA	NA	NA	311048	311851	+	-	polar amino acid ABC transporter permease
364	SAK_0364	NA	NA	NA	311851	312594	+	-	polar amino acid ABC transporter ATP-binding protein
365	SAK_0365	NA	NA	NA	312716	312940	+	-	hypothetical protein
366	SAK_0366	NA	NA	NA	313009	313923	+	trxB	thioredoxin-disulfide reductase
367	SAK_0367	NA	NA	NA	314081	315541	+	-	nicotinate phosphoribosyltransferase
368	SAK_0368	NA	NA	NA	315538	316359	+	nadE	NAD synthetase
372	SAK_0372	NA	NA	NA	320759	321277	+	-	hypothetical protein
373	SAK_0373	NA	NA	NA	321398	321730	+	-	cell division protein GpsB
377	SAK_0377	NA	NA	NA	325726	327333	+	-	hypothetical protein
383	SAK_0383	NA	NA	NA	331680	332309	+	gmk	guanylate kinase
384	SAK_0384	NA	NA	NA	332332	332646	+	rpoZ	DNA-directed RNA polymerase subunit omega
386	SAK_0386	NA	NA	NA	335157	336092	+	fmt	methionyl-tRNA formyltransferase
388	SAK_0388	NA	NA	NA	337442	338179	+	stp1	serine/threonine protein phosphatase Stp1
392	SAK_0392	NA	NA	NA	341999	342640	+	-	LuxR family transcriptional regulator
394	SAK_0394	NA	NA	NA	344066	344440	+	-	hypothetical protein
398	SAK_0398	NA	NA	NA	347445	347768	+	-	PTS system lactose/cellobiose family transporter subunit IIA
399	SAK_0399	NA	NA	NA	347785	348105	+	-	PTS system lactose/cellobiose family transporter subunit IIB
402	SAK_0402	NA	NA	NA	352055	352723	+	-	fructose-6-phosphate aldolase
403	SAK_0403	NA	NA	NA	352791	353879	+	gldA	glycerol dehydrogenase
407	SAK_0407	NA	NA	NA	357037	357702	+	-	competence protein ComFC
409	SAK_0409	NA	NA	NA	358663	360169	+	rrsF	16S ribosomal RNA
410	SAK_0410	NA	NA	NA	360259	360331	+	-	tRNA-Ala
411	SAK_0411	NA	NA	NA	360486	363388	+	rrlF	23S ribosomal RNA
413	SAK_0413	NA	NA	NA	363584	363657	+	-	tRNA-Asn
416	SAK_0416	NA	NA	NA	366106	366897	+	-	enoyl-CoA hydratase
417	SAK_0417	NA	NA	NA	366993	367427	+	-	MarR family transcriptional regulator
418	SAK_0418	NA	NA	NA	367427	368398	+	fabH	3-oxoacyl-ACP synthase
419	SAK_0419	NA	NA	NA	368456	368680	+	acpP	acyl carrier protein
420	SAK_0420	NA	NA	NA	368835	369794	+	fabK	enoyl-ACP reductase
421	SAK_0421	NA	NA	NA	369814	370740	+	fabD	ACP S-malonyltransferase
422	SAK_0422	NA	NA	NA	370749	371483	+	fabG	3-ketoacyl-ACP reductase
423	SAK_0423	NA	NA	NA	371499	372731	+	fabF	3-oxoacyl-ACP synthase
424	SAK_0424	NA	NA	NA	372733	373233	+	accB	acetyl-CoA carboxylase biotin carboxyl carrier protein subunit
425	SAK_0425	NA	NA	NA	373230	373652	+	fabZ	(3R)-hydroxymyristoyl-ACP dehydratase
427	SAK_0427	NA	NA	NA	375069	375944	+	accD	acetyl-CoA carboxylase subunit beta
428	SAK_0428	NA	NA	NA	375937	376710	+	accA	acetyl-CoA carboxylase subunit alpha
430	SAK_0430	NA	NA	NA	377858	379135	-	serS	seryl-tRNA synthetase
440	SAK_0440	NA	NA	NA	387888	388397	+	-	hypothetical protein
448	SAK_0448	NA	NA	NA	393970	394770	+	-	hypothetical protein
451	SAK_0451	NA	NA	NA	395978	396361	+	-	hypothetical protein
453	SAK_0453	NA	NA	NA	397570	397866	+	ylxR	hypothetical protein
454	SAK_0454	NA	NA	NA	397859	398161	+	-	hypothetical protein
456	SAK_0456	NA	NA	NA	401073	401423	+	rbfA	ribosome-binding factor A
471	SAK_0471	NA	NA	NA	416668	416979	+	-	hypothetical protein
474	SAK_0474	NA	NA	NA	418440	418946	+	-	cytidine/deoxycytidylate deaminase
479	SAK_0479	NA	NA	NA	423350	424249	-	galU	UTP-glucose-1-phosphate uridylyltransferase
480	SAK_0480	NA	NA	NA	424286	425302	-	gpsA	NAD(P)H-dependent glycerol-3-phosphate dehydrogenase
481	SAK_0481	NA	NA	NA	425472	425801	+	rnpA	ribonuclease P
484	SAK_0484	NA	NA	NA	427806	429312	+	rrsG	16S ribosomal RNA
485	SAK_0485	NA	NA	NA	429402	429474	+	-	tRNA-Ala
486	SAK_0486	NA	NA	NA	429629	432531	+	rrlG	23S ribosomal RNA
488	SAK_0488	NA	NA	NA	432725	432797	+	-	tRNA-Val
489	SAK_0489	NA	NA	NA	432803	432873	+	-	tRNA-Gly
490	SAK_0490	NA	NA	NA	432910	432986	+	-	tRNA-Ile
491	SAK_0491	NA	NA	NA	432994	433065	+	-	tRNA-Glu
492	SAK_0492	NA	NA	NA	433180	433713	-	-	hypothetical protein
503	SAK_0503	NA	NA	NA	449913	450302	+	-	pyridoxamine 5'-phosphate oxidase
507	SAK_0507	NA	NA	NA	452511	452633	-	-	hypothetical protein
509	SAK_0509	NA	NA	NA	452881	453198	-	-	4-carboxymuconolactone decarboxylase
511	SAK_0511	NA	NA	NA	453701	454016	-	-	-
515	SAK_0515	NA	NA	NA	457100	457624	+	-	TetR family transcriptional regulator
519	SAK_0519	NA	NA	NA	463511	463581	-	-	tRNA-Thr
524	SAK_0524	NA	NA	NA	467448	467897	+	-	PTS system galactitol-specific transporter subunit IIA
525	SAK_0525	NA	NA	NA	467916	468194	+	-	PTS system galactitol-specific transporter subunit IIB
527	SAK_0527	NA	NA	NA	469566	470396	+	rhaD	rhamnulose-1-phosphate aldolase
528	SAK_0528	NA	NA	NA	470531	470995	+	-	PTS system galactitol-specific transporter subunit IIA
530	SAK_0530	NA	NA	NA	472341	472625	+	-	PTS system galactitol-specific transporter subunit IIB
533	SAK_0533	NA	NA	NA	475340	476230	+	-	sugar ABC transporter permease
534	SAK_0534	NA	NA	NA	476244	477077	+	-	ABC transporter permease
538	SAK_0538	NA	NA	NA	482046	483041	+	galE	UDP-glucose 4-epimerase
542	SAK_0542	NA	NA	NA	484866	485060	+	-	hypothetical protein
543	SAK_0543	NA	NA	NA	485251	485505	+	-	hypothetical protein
547	SAK_0547	NA	NA	NA	487482	490136	+	valS	valyl-tRNA synthetase
555	SAK_0555	NA	NA	NA	497535	498020	+	coaD	phosphopantetheine adenylyltransferase
563	SAK_0563	NA	NA	NA	506609	507175	+	-	anthranilate synthase component II
565	SAK_0565	NA	NA	NA	508803	509342	-	-	BioY family protein
566	SAK_0566	NA	NA	NA	509343	510335	-	bioB	biotin synthetase
571	SAK_0571	NA	NA	NA	514047	514436	-	-	A24 family peptidase
577	SAK_0577	NA	NA	NA	518656	520011	+	murD	UDP-N-acetylmuramoyl-L-alanyl-D-glutamate synthetase
578	SAK_0578	NA	NA	NA	520014	521090	+	murG	undecaprenyldiphospho-muramoylpentapeptide beta-N- acetylglucosaminyltransferase
580	SAK_0580	NA	NA	NA	522502	523875	+	ftsA	cell division protein FtsA
586	SAK_0586	NA	NA	NA	527531	528301	+	-	cell division protein DivIVA
587	SAK_0587	NA	NA	NA	528586	531378	+	ileS	isoleucyl-tRNA synthetase
591	SAK_0591	NA	NA	NA	535061	535291	+	-	hypothetical protein
593	SAK_0593	NA	NA	NA	536118	536852	+	-	polar amino acid ABC transporter ATP-binding protein
595	SAK_0595	NA	NA	NA	538972	539826	+	folD	bifunctional 5,10-methylene-tetrahydrofolate dehydrogenase/ 5,10-methylene-tetrahydrofolate cyclohydrolase
600	SAK_0600	NA	NA	NA	543183	544010	+	tlyA	hemolysin A
603	SAK_0603	NA	NA	NA	546253	547089	+	-	DegV family protein
606	SAK_0606	NA	NA	NA	548601	548876	+	hup	DNA-binding protein HU
610	SAK_0610	NA	NA	NA	550862	551221	-	-	prophage LambdaSa03, Cro/CI family transcriptional regulator
612	SAK_0612	NA	NA	NA	551729	552061	+	-	hypothetical protein
614	SAK_0614	NA	NA	NA	553227	553376	+	-	hypothetical protein
615	SAK_0615	NA	NA	NA	553649	553939	+	-	hypothetical protein
616	SAK_0616	NA	NA	NA	553926	554609	+	-	hypothetical protein
618	SAK_0618	NA	NA	NA	556053	556535	+	-	hypothetical protein
621	SAK_0621	NA	NA	NA	559264	559545	+	-	hypothetical protein
622	SAK_0622	NA	NA	NA	559624	559920	+	-	hypothetical protein
623	SAK_0623	NA	NA	NA	560174	560338	+	-	hypothetical protein
624	SAK_0624	NA	NA	NA	560608	560751	+	-	hypothetical protein
625	SAK_0625	NA	NA	NA	560748	561260	+	-	hypothetical protein
626	SAK_0626	NA	NA	NA	561281	561580	+	-	hypothetical protein
627	SAK_0627	NA	NA	NA	561768	561962	+	-	hypothetical protein
631	SAK_0631	NA	NA	NA	564138	564494	+	-	hypothetical protein
638	SAK_0638	NA	NA	NA	570130	570345	+	-	hypothetical protein
640	SAK_0640	NA	NA	NA	570741	571079	+	-	hypothetical protein
641	SAK_0641	NA	NA	NA	571309	571644	+	-	hypothetical protein
642	SAK_0642	NA	NA	NA	571654	572211	+	-	prophage LambdaSa03, structural protein
643	SAK_0643	NA	NA	NA	572211	572456	+	-	hypothetical protein
644	SAK_0644	NA	NA	NA	572471	572842	+	-	hypothetical protein
649	SAK_0649	NA	NA	NA	582518	582910	+	-	hypothetical protein
650	SAK_0650	NA	NA	NA	582933	583061	+	-	hypothetical protein
651	SAK_0651	NA	NA	NA	583070	583372	+	-	hypothetical protein
652	SAK_0652	NA	NA	NA	583365	583592	+	-	prophage LambdaSa03, holin
654	SAK_0654	NA	NA	NA	585311	585514	-	-	hypothetical protein
655	SAK_0655	NA	NA	NA	585900	586079	+	-	hypothetical protein
658	SAK_0658	NA	NA	NA	587845	589080	-	fibB	beta-lactam resistance factor
659	SAK_0659	NA	NA	NA	589099	590310	-	-	FemAB family protein
664	SAK_0664	NA	NA	NA	594548	597232	+	-	calcium-transporting ATPase
668	SAK_0668	NA	NA	NA	601503	602601	+	prfB	-
669	SAK_0669	NA	NA	NA	602620	603312	+	ftsE	cell division ATP binding protein FtsE
677	SAK_0677	NA	NA	NA	612097	613443	+	asnC	asparaginyl-tRNA synthetase
686	SAK_0686	NA	NA	NA	621789	622049	-	rpmE2	50S ribosomal protein L31
687	SAK_0687	NA	NA	NA	622158	623093	-	-	DHH family protein
689	SAK_0689	NA	NA	NA	624440	624883	+	-	flavodoxin
692	SAK_0692	NA	NA	NA	627004	627351	+	rplS	50S ribosomal protein L19
693	SAK_0693	NA	NA	NA	627462	627533	+	-	tRNA-Arg
698	SAK_0698	NA	NA	NA	630839	632116	+	-	ABC transporter permease
708	SAK_0708	NA	NA	NA	639802	641754	+	gyrB	DNA gyrase subunit B
709	SAK_0709	NA	NA	NA	641848	643572	+	ezrA	septation ring formation regulator EzrA
712	SAK_0712	NA	NA	NA	644826	645281	-	-	hypothetical protein
713	SAK_0713	NA	NA	NA	645479	646786	+	eno	phosphopyruvate hydratase
720	SAK_0720	NA	NA	NA	654026	654124	-	-	hypothetical protein
721	SAK_0721	NA	NA	NA	654203	654733	-	-	TetR family transcriptional regulator
726	SAK_0726	NA	NA	NA	665978	666142	-	-	hypothetical protein
727	SAK_0727	NA	NA	NA	666159	666722	-	-	hypothetical protein
729	SAK_0729	NA	NA	NA	667841	668164	-	-	hypothetical protein
731	SAK_0731	NA	NA	NA	670867	670971	+	-	hypothetical protein
732	SAK_0732	NA	NA	NA	671130	671411	+	-	hypothetical protein
733	SAK_0733	NA	NA	NA	671392	672768	+	-	prophage LambdaSa04, SNF2 family helicase
736	SAK_0736	NA	NA	NA	673651	674688	+	metK	S-adenosylmethionine synthetase
741	SAK_0741	NA	NA	NA	679165	679578	+	-	prophage LambdaSa04, P27 family terminase small subunit
743	SAK_0743	NA	NA	NA	681223	681525	+	-	prophage LambdaSa04, RelB antitoxin family protein
747	SAK_0747	NA	NA	NA	683482	684180	+	-	prophage LambdaSa04, ClpP endopeptidase
749	SAK_0749	NA	NA	NA	685399	685656	+	-	hypothetical protein
750	SAK_0750	NA	NA	NA	685656	685994	+	-	prophage LambdaSa04, head-tail adaptor
751	SAK_0751	NA	NA	NA	685987	686355	+	-	hypothetical protein
752	SAK_0752	NA	NA	NA	686364	686690	+	-	hypothetical protein
753	SAK_0753	NA	NA	NA	686693	687262	+	-	prophage LambdaSa04, phi13 family major tail protein
755	SAK_0755	NA	NA	NA	687762	687857	+	-	hypothetical protein
762	SAK_0762	NA	NA	NA	697996	698436	+	-	prophage LambdaSa04 LysM domain-containing protein
763	SAK_0763	NA	NA	NA	699217	700458	+	-	prophage LambdaSa04, site-specific recombinase resolvase
765	SAK_0765	NA	NA	NA	701777	702550	+	-	hypothetical protein
770	SAK_0770	NA	NA	NA	706354	706590	-	-	hypothetical protein
783	SAK_0783	NA	NA	NA	720824	720916	+	-	-
785	SAK_0785	NA	NA	NA	722922	723191	+	-	hypothetical protein
789	SAK_0789	NA	NA	NA	726418	727203	+	-	hypothetical protein
790	SAK_0790	NA	NA	NA	727828	728133	+	cylX	cylX protein
802	SAK_0802	NA	NA	NA	739493	739834	+	-	hypothetical protein
803	SAK_0803	NA	NA	NA	739868	740383	+	-	hypothetical protein
809	SAK_0809	NA	NA	NA	750786	751847	+	-	hypothetical protein
814	SAK_0814	NA	NA	NA	757082	757867	+	-	DNA-entry nuclease
815	SAK_0815	NA	NA	NA	757945	758583	-	-	DedA family protein
824	SAK_0824	NA	NA	NA	767251	769050	+	-	beta-D-glucuronidase
829	SAK_0829	NA	NA	NA	773089	773928	+	-	D-mannonate oxidoreductase
833	SAK_0833	NA	NA	NA	778052	779056	+	ccpA	catabolite control protein A
836	SAK_0836	NA	NA	NA	781699	783033	+	-	glycoside hydrolase
838	SAK_0838	NA	NA	NA	785655	786359	+	-	DNA-binding response regulator
841	SAK_0841	NA	NA	NA	788259	788909	-	-	polar amino acid ABC transporter permease
842	SAK_0842	NA	NA	NA	788921	789616	-	-	polar amino acid ABC transporter permease
844	SAK_0844	NA	NA	NA	790441	791196	-	-	polar amino acid ABC transporter ATP-binding protein
845	SAK_0845	NA	NA	NA	791536	792246	+	-	DNA-binding response regulator
849	SAK_0849	NA	NA	NA	794948	795634	+	rnc	ribonuclease III
853	SAK_0853	NA	NA	NA	800893	802503	+	ftsY	signal recognition particle-docking protein FtsY
856	SAK_0856	NA	NA	NA	804260	804388	-	-	hypothetical protein
861	SAK_0861	NA	NA	NA	808574	808708	+	-	hypothetical protein
862	SAK_0862	NA	NA	NA	808824	809759	+	hprK	HPr kinase/phosphorylase
864	SAK_0864	NA	NA	NA	810540	810938	+	-	hypothetical protein
869	SAK_0869	NA	NA	NA	814491	814703	+	-	hypothetical protein
870	SAK_0870	NA	NA	NA	814827	815447	+	-	hypothetical protein
875	SAK_0875	NA	NA	NA	820537	821007	+	ribH	6,7-dimethyl-8-ribityllumazine synthase
876	SAK_0876	NA	NA	NA	821082	822572	-	lysS	lysyl-tRNA synthetase
880	SAK_0880	NA	NA	NA	825116	825733	+	-	hypothetical protein
887	SAK_0887	NA	NA	NA	834256	835452	+	tuf	elongation factor Tu
888	SAK_0888	NA	NA	NA	835633	836391	+	tpiA	triosephosphate isomerase
889	SAK_0889	NA	NA	NA	836568	837260	+	gpmA	phosphoglyceromutase
892	SAK_0892	NA	NA	NA	840186	841232	+	ddl	D-alanyl-alanine synthetase A
893	SAK_0893	NA	NA	NA	841379	842746	+	murF	UDP-N-acetylmuramoyl-tripeptide--D-alanyl-D- alanine ligase
894	SAK_0894	NA	NA	NA	842933	844153	+	-	major facilitator family transporter
903	SAK_0903	NA	NA	NA	853234	853500	-	-	GIY-YIG domain-containing protein
905	SAK_0905	NA	NA	NA	854392	855132	+	-	acyltransferase
912	SAK_0912	NA	NA	NA	862005	863042	+	holA	DNA polymerase III subunit delta
914	SAK_0914	NA	NA	NA	864068	864919	+	-	BglG family transcriptional antiterminator
918	SAK_0918	NA	NA	NA	869554	870696	+	-	glycerate kinase
926	SAK_0926	NA	NA	NA	877558	878277	+	-	RNA pseudouridine synthase
934	SAK_0934	NA	NA	NA	885656	888274	+	alaS	alanyl-tRNA synthetase
937	SAK_0937	NA	NA	NA	890399	890692	+	-	hypothetical protein
942	SAK_0942	NA	NA	NA	894163	895122	-	nrdF	ribonucleotide-diphosphate reductase subunit beta
943	SAK_0943	NA	NA	NA	895325	897484	-	-	ribonucleotide-diphosphate reductase subunit alpha
944	SAK_0944	NA	NA	NA	897562	897786	-	-	glutaredoxin-like protein NrdH
945	SAK_0945	NA	NA	NA	898169	898432	+	ptsH	phosphocarrier protein HPr
946	SAK_0946	NA	NA	NA	898437	900170	+	ptsI	phosphoenolpyruvate-protein phosphotransferase
947	SAK_0947	NA	NA	NA	900320	901747	+	gapN	glyceraldehyde-3-phosphate dehydrogenase
952	SAK_0952	NA	NA	NA	905613	907277	+	dnaX	DNA polymerase III subunits gamma and tau
953	SAK_0953	NA	NA	NA	907541	908476	-	-	biotin--protein ligase
954	SAK_0954	NA	NA	NA	908661	909857	+	metK	S-adenosylmethionine synthetase
956	SAK_0956	NA	NA	NA	912706	913251	+	-	hypothetical protein
957	SAK_0957	NA	NA	NA	913411	913539	+	-	hypothetical protein
960	SAK_0960	NA	NA	NA	914768	916054	+	-	ABC transporter ATP-binding protein
964	SAK_0964	NA	NA	NA	918275	919045	+	thiM	hydroxyethylthiazole kinase
969	SAK_0969	NA	NA	NA	923071	923931	+	map	methionine aminopeptidase
971	SAK_0971	NA	NA	NA	924870	925325	-	-	GtrA family protein
973	SAK_0973	NA	NA	NA	926156	928114	+	ligA	NAD-dependent DNA ligase LigA
980	SAK_0980	NA	NA	NA	937586	937786	+	atpE	ATP synthase F0F1 subunit C
981	SAK_0981	NA	NA	NA	937819	938535	+	atpB	ATP synthase F0F1 subunit A
982	SAK_0982	NA	NA	NA	938553	939050	+	atpF	ATP synthase F0F1 subunit B
983	SAK_0983	NA	NA	NA	939050	939586	+	atpH	ATP synthase F0F1 subunit delta
984	SAK_0984	NA	NA	NA	939602	941107	+	atpA	ATP synthase F0F1 subunit alpha
985	SAK_0985	NA	NA	NA	941123	942004	+	atpG	ATP synthase F0F1 subunit gamma
986	SAK_0986	NA	NA	NA	942078	943484	+	atpD	ATP synthase F0F1 subunit beta
987	SAK_0987	NA	NA	NA	943497	943910	+	atpC	ATP synthase F0F1 subunit epsilon
992	SAK_0992	NA	NA	NA	946956	947996	+	pheS	phenylalanyl-tRNA synthetase subunit alpha
994	SAK_0994	NA	NA	NA	948654	951059	+	pheT	phenylalanyl-tRNA synthetase subunit beta
996	SAK_0996	NA	NA	NA	952208	955441	+	rexB	exonuclease RexB
997	SAK_0997	NA	NA	NA	955431	959054	+	rexA	exonuclease RexA
999	SAK_0999	NA	NA	NA	960017	961393	-	trmE	tRNA modification GTPase TrmE
1006	SAK_1006	NA	NA	NA	970149	970934	-	-	glutamine amidotransferase domain-containing protein
1007	SAK_1007	NA	NA	NA	970934	972277	-	-	mur ligase
1008	SAK_1008	NA	NA	NA	972417	973268	+	-	hypothetical protein
1030	SAK_1030	NA	NA	NA	999967	1000313	-	-	-
1034	SAK_1034	NA	NA	NA	1002547	1002915	-	-	GntR family transcriptional regulator
1036	SAK_1036	NA	NA	NA	1006245	1007267	+	pfkA	6-phosphofructokinase
1037	SAK_1037	NA	NA	NA	1007316	1008818	+	pyk	pyruvate kinase
1039	SAK_1039	NA	NA	NA	1009560	1009703	-	-	hypothetical protein
1045	SAK_1045	NA	NA	NA	1014467	1014700	-	rpsT	30S ribosomal protein S20
1054	SAK_1054	NA	NA	NA	1023602	1024591	-	ldh	L-lactate dehydrogenase
1055	SAK_1055	NA	NA	NA	1024830	1027289	+	gyrA	DNA gyrase subunit A
1056	SAK_1056	NA	NA	NA	1027296	1028039	+	-	sortase
1062	SAK_1062	NA	NA	NA	1031904	1033466	-	guaA	GMP synthase
1069	SAK_1069	NA	NA	NA	1039301	1040053	+	-	ABC transporter ATP-binding protein
1076	SAK_1076	NA	NA	NA	1047746	1048432	-	satD	satD protein
1077	SAK_1077	NA	NA	NA	1048499	1050064	-	ffh	signal recognition particle protein
1078	SAK_1078	NA	NA	NA	1050082	1050390	-	-	DNA-binding protein
1082	SAK_1082	NA	NA	NA	1055337	1055990	-	phoU	phosphate transport system regulatory protein PhoU
1084	SAK_1084	NA	NA	NA	1056794	1057597	-	pstB	phosphate transporter ATP-binding protein
1085	SAK_1085	NA	NA	NA	1057609	1058496	-	pstA	phosphate ABC transporter permease
1086	SAK_1086	NA	NA	NA	1058486	1059403	-	pstC	phosphate ABC transporter permease
1087	SAK_1087	NA	NA	NA	1059449	1060309	-	-	phosphate ABC transporter substrate-binding protein
1092	SAK_1092	NA	NA	NA	1063356	1064288	-	ribF	bifunctional riboflavin kinase/FMN adenylyltransferase
1108	SAK_1108	NA	NA	NA	1080719	1081570	-	rbgA	ribosomal biogenesis GTPase
1111	SAK_1111	NA	NA	NA	1084259	1084993	-	-	DNA-binding response regulator
1113	SAK_1113	NA	NA	NA	1087720	1088094	-	-	hypothetical protein
1114	SAK_1114	NA	NA	NA	1088185	1088328	-	-	hypothetical protein
1125	SAK_1125	NA	NA	NA	1099099	1099341	-	-	hypothetical protein
1126	SAK_1126	NA	NA	NA	1099325	1099798	-	-	hypothetical protein
1131	SAK_1131	NA	NA	NA	1104549	1104872	-	-	hypothetical protein
1136	SAK_1136	NA	NA	NA	1111694	1112323	-	pyrE	orotate phosphoribosyltransferase
1142	SAK_1142	NA	NA	NA	1117985	1119025	-	-	fibrinogen-binding protein
1148	SAK_1148	NA	NA	NA	1125893	1126225	-	-	GcvH family protein
1152	SAK_1152	NA	NA	NA	1129405	1130106	+	coaB	phosphopantothenate--cysteine ligase
1153	SAK_1153	NA	NA	NA	1130099	1130641	+	coaC	phosphopantothenoylcysteine decarboxylase
1155	SAK_1155	NA	NA	NA	1131369	1133087	+	-	phosphoglucomutase/phosphomannomutase
1161	SAK_1161	NA	NA	NA	1139760	1140356	-	-	Sua5/YciO/YrdC/YwlC family protein
1163	SAK_1163	NA	NA	NA	1141179	1142258	-	prfA	peptide chain release factor 1
1174	SAK_1174	NA	NA	NA	1152058	1152729	+	-	hypothetical protein
1179	SAK_1179	NA	NA	NA	1157657	1158484	-	ppnK	inorganic polyphosphate/ATP-NAD kinase
1180	SAK_1180	NA	NA	NA	1158468	1159139	-	-	RelA/SpoT domain-containing protein
1183	SAK_1183	NA	NA	NA	1160993	1162108	+	-	cysteine desulfurase
1185	SAK_1185	NA	NA	NA	1162618	1163250	+	-	redox-sensing transcriptional repressor Rex
1186	SAK_1186	NA	NA	NA	1163263	1163943	-	radC	DNA repair protein RadC
1197	SAK_1197	NA	NA	NA	1175469	1176371	-	murB	UDP-N-acetylenolpyruvoylglucosamine reductase
1198	SAK_1198	NA	NA	NA	1176515	1177003	-	folK	2-amino-4-hydroxy-6- hydroxymethyldihydropteridine pyrophosphokinase
1199	SAK_1199	NA	NA	NA	1177000	1177362	-	folB	dihydroneopterin aldolase
1200	SAK_1200	NA	NA	NA	1177364	1178167	-	folP	dihydropteroate synthase
1201	SAK_1201	NA	NA	NA	1178171	1178734	-	folE	GTP cyclohydrolase I
1202	SAK_1202	NA	NA	NA	1178753	1180015	-	folC	folylpolyglutamate synthase
1215	SAK_1215	NA	NA	NA	1191853	1192041	+	-	-
1216	SAK_1216	NA	NA	NA	1192141	1192674	+	-	hypothetical protein
1220	SAK_1220	NA	NA	NA	1194743	1195384	-	-	transcriptional regulator
1237	SAK_1237	NA	NA	NA	1208516	1209718	-	rpsA	30S ribosomal protein S1
1238	SAK_1238	NA	NA	NA	1209841	1209915	-	-	tRNA-Gln
1239	SAK_1239	NA	NA	NA	1209921	1210001	-	-	tRNA-Tyr
1243	SAK_1243	NA	NA	NA	1214103	1216031	-	parE	DNA topoisomerase IV subunit B
1244	SAK_1244	NA	NA	NA	1216181	1216804	+	-	glycerol-3-phosphate acyltransferase PlsY
1270	SAK_1270	NA	NA	NA	1240353	1241024	-	rpiA	ribose-5-phosphate isomerase A
1273	SAK_1273	NA	NA	NA	1242907	1244568	-	-	metallo-beta-lactamase
1285	SAK_1285	NA	NA	NA	1259045	1260091	-	rfbB	dTDP-glucose 4,6-dehydratase
1286	SAK_1286	NA	NA	NA	1260298	1260891	-	rmlC	dTDP-4-keto-6-deoxyglucose-3,5-epimerase
1287	SAK_1287	NA	NA	NA	1260891	1261760	-	rfbA	glucose-1-phosphate thymidylyltransferase
1290	SAK_1290	NA	NA	NA	1263709	1264392	-	-	hypothetical protein
1291	SAK_1291	NA	NA	NA	1264496	1265176	-	-	DNA replication protein DnaD
1296	SAK_1296	NA	NA	NA	1271609	1272538	-	rnz	ribonuclease Z
1300	SAK_1300	NA	NA	NA	1275550	1275726	+	-	hypothetical protein
1314	SAK_1314	NA	NA	NA	1292358	1292648	+	-	ISSag4, transposase orfA
1315	SAK_1315	NA	NA	NA	1292684	1293463	+	-	ISSag4, transposase orfB
1319	SAK_1319	NA	NA	NA	1297778	1298698	-	lmb	laminin-binding surface protein
1322	SAK_1322	NA	NA	NA	1304188	1304478	+	-	ISSag4, transposase orfA
1323	SAK_1323	NA	NA	NA	1304514	1305275	+	-	ISSag4, transposase orfB
1327	SAK_1327	NA	NA	NA	1310504	1311070	-	-	plasmid replication protein
1328	SAK_1328	NA	NA	NA	1311205	1311818	-	-	-
1330	SAK_1330	NA	NA	NA	1312896	1313210	-	-	hypothetical protein
1334	SAK_1334	NA	NA	NA	1319059	1319424	-	rplL	50S ribosomal protein L7/L12
1335	SAK_1335	NA	NA	NA	1319488	1319988	-	rplJ	50S ribosomal protein L10
1340	SAK_1340	NA	NA	NA	1325887	1326210	-	-	hypothetical protein
1342	SAK_1342	NA	NA	NA	1327092	1327688	-	engB	ribosome biogenesis GTP-binding protein YsxC
1345	SAK_1345	NA	NA	NA	1329143	1329637	-	folA	dihydrofolate reductase
1346	SAK_1346	NA	NA	NA	1329717	1330556	-	thyA	thymidylate synthase
1347	SAK_1347	NA	NA	NA	1330710	1331882	+	-	hydroxymethylglutaryl-CoA synthase
1348	SAK_1348	NA	NA	NA	1331884	1333167	+	-	hydroxymethylglutaryl-CoA reductase, degradative
1350	SAK_1350	NA	NA	NA	1333713	1334357	+	-	hemolysin III
1355	SAK_1355	NA	NA	NA	1337637	1338629	-	-	phosphomevalonate kinase
1356	SAK_1356	NA	NA	NA	1338622	1339566	-	mvaD	diphosphomevalonate decarboxylase
1357	SAK_1357	NA	NA	NA	1339548	1340426	-	mvk	mevalonate kinase
1372	SAK_1372	NA	NA	NA	1358095	1359288	-	papS	tRNA CCA-pyrophosphorylase
1378	SAK_1378	NA	NA	NA	1364016	1364927	-	-	1-phosphofructokinase
1384	SAK_1384	NA	NA	NA	1371166	1372158	-	-	pyridine nucleotide-disulfide oxidoreductase
1385	SAK_1385	NA	NA	NA	1372139	1372894	-	trmD	tRNA (guanine-N(1)-)-methyltransferase
1386	SAK_1386	NA	NA	NA	1372881	1373399	-	rimM	16S rRNA-processing protein RimM
1387	SAK_1387	NA	NA	NA	1373462	1373533	-	-	tRNA-Glu
1388	SAK_1388	NA	NA	NA	1373542	1373613	-	-	tRNA-Gln
1390	SAK_1390	NA	NA	NA	1375364	1375606	-	-	hypothetical protein
1391	SAK_1391	NA	NA	NA	1375616	1375888	-	rpsP	30S ribosomal protein S16
1396	SAK_1396	NA	NA	NA	1381099	1382169	-	carA	carbamoyl phosphate synthase small subunit
1400	SAK_1400	NA	NA	NA	1384262	1385167	-	-	LysR family transcriptional regulator
1401	SAK_1401	NA	NA	NA	1385383	1385676	-	rpmA	50S ribosomal protein L27
1402	SAK_1402	NA	NA	NA	1385698	1386036	-	-	hypothetical protein
1403	SAK_1403	NA	NA	NA	1386043	1386357	-	rplU	50S ribosomal protein L21
1415	SAK_1415	NA	NA	NA	1399557	1399916	-	rplT	50S ribosomal protein L20
1416	SAK_1416	NA	NA	NA	1399974	1400174	-	rpmI	50S ribosomal protein L35
1417	SAK_1417	NA	NA	NA	1400214	1400744	-	infC	translation initiation factor IF-3
1418	SAK_1418	NA	NA	NA	1400905	1401588	-	cmk	cytidylate kinase
1420	SAK_1420	NA	NA	NA	1402169	1402366	+	-	ferredoxin
1421	SAK_1421	NA	NA	NA	1402353	1402844	-	-	hypothetical protein
1423	SAK_1423	NA	NA	NA	1404228	1405862	-	-	polysaccharide biosynthesis protein
1424	SAK_1424	NA	NA	NA	1405986	1407440	+	murE	UDP-N-acetylmuramoylalanyl-D-glutamate--L-lysine ligase
1430	SAK_1430	NA	NA	NA	1412127	1413062	-	ppaC	manganese-dependent inorganic pyrophosphatase
1445	SAK_1445	NA	NA	NA	1427724	1428872	-	-	glycoside hydrolase
1446	SAK_1446	NA	NA	NA	1428862	1429710	-	-	glycosyl transferase
1447	SAK_1447	NA	NA	NA	1429707	1431131	-	-	polysaccharide biosynthesis protein
1449	SAK_1449	NA	NA	NA	1432497	1433444	-	-	glycosyl transferase
1450	SAK_1450	NA	NA	NA	1433453	1434388	-	-	glycosyl transferase
1451	SAK_1451	NA	NA	NA	1434390	1435445	-	-	nucleotide sugar dehydratase
1452	SAK_1452	NA	NA	NA	1435448	1436167	-	ispD	2-C-methyl-D-erythritol 4-phosphate cytidylyltransferase
1453	SAK_1453	NA	NA	NA	1436170	1436994	-	licD2	licD2 protein
1454	SAK_1454	NA	NA	NA	1437019	1438752	-	-	hypothetical protein
1455	SAK_1455	NA	NA	NA	1438745	1439098	-	-	hypothetical protein
1456	SAK_1456	NA	NA	NA	1439095	1439823	-	-	glycosyl transferase
1457	SAK_1457	NA	NA	NA	1439828	1440769	-	-	glycosyl transferase
1459	SAK_1459	NA	NA	NA	1442030	1442884	-	rfbD	dTDP-4-dehydrorhamnose reductase
1462	SAK_1462	NA	NA	NA	1444541	1446322	-	dnaG	DNA primase
1464	SAK_1464	NA	NA	NA	1447013	1447189	-	rpsU	30S ribosomal protein S21
1467	SAK_1467	NA	NA	NA	1449010	1450029	-	-	ammonium transporter
1499	SAK_1499	NA	NA	NA	1496083	1496250	-	-	hypothetical protein
1500	SAK_1500	NA	NA	NA	1496276	1497583	-	obgE	GTPase ObgE
1501	SAK_1501	NA	NA	NA	1497650	1497778	-	-	hypothetical protein
1511	SAK_1511	NA	NA	NA	1507879	1508346	-	smpB	SsrA-binding protein
1513	SAK_1513	NA	NA	NA	1510867	1511103	-	secG	preprotein translocase subunit SecG
1514	SAK_1514	NA	NA	NA	1511150	1511293	-	rpmG1	-
1518	SAK_1518	NA	NA	NA	1515119	1515706	-	coaE	dephospho-CoA kinase
1522	SAK_1522	NA	NA	NA	1519986	1520084	-	-	hypothetical protein
1525	SAK_1525	NA	NA	NA	1521941	1522840	-	era	GTP-binding protein Era
1526	SAK_1526	NA	NA	NA	1522882	1523280	-	dgkA	diacylglycerol kinase
1527	SAK_1527	NA	NA	NA	1523261	1523746	-	-	metalloprotease
1536	SAK_1536	NA	NA	NA	1531713	1532270	-	frr	ribosome recycling factor
1537	SAK_1537	NA	NA	NA	1532286	1533014	-	pyrH	uridylate kinase
1543	SAK_1543	NA	NA	NA	1538320	1539009	-	rplA	50S ribosomal protein L1
1544	SAK_1544	NA	NA	NA	1539113	1539538	-	rplK	50S ribosomal protein L11
1552	SAK_1552	NA	NA	NA	1548743	1551184	-	ftsK	DNA translocase FtsK
1558	SAK_1558	NA	NA	NA	1555716	1556405	-	pfs	5'-methylthioadenosine/S-adenosylhomocysteine nucleosidase
1562	SAK_1562	NA	NA	NA	1558882	1559295	-	-	hypothetical protein
1563	SAK_1563	NA	NA	NA	1559308	1559685	-	-	glyoxalase
1589	SAK_1589	NA	NA	NA	1585037	1585363	-	-	DNA replication intiation control protein YabA
1590	SAK_1590	NA	NA	NA	1585393	1586256	-	holB	DNA polymerase III subunit delta'
1591	SAK_1591	NA	NA	NA	1586276	1586911	-	tmk	thymidylate kinase
1600	SAK_1600	NA	NA	NA	1594301	1594891	-	clpP	ATP-dependent Clp protease proteolytic subunit
1615	SAK_1615	NA	NA	NA	1607081	1607875	-	murI	glutamate racemase
1616	SAK_1616	NA	NA	NA	1608050	1608289	-	-	hypothetical protein
1617	SAK_1617	NA	NA	NA	1608447	1608989	-	-	hypothetical protein
1627	SAK_1627	NA	NA	NA	1616433	1616915	-	greA	transcription elongation factor GreA
1630	SAK_1630	NA	NA	NA	1619466	1620797	-	murC	UDP-N-acetylmuramate--L-alanine ligase
1632	SAK_1632	NA	NA	NA	1621429	1621527	-	-	hypothetical protein
1634	SAK_1634	NA	NA	NA	1624842	1626152	-	engA	GTP-binding protein EngA
1635	SAK_1635	NA	NA	NA	1626200	1627102	-	dnaI	primosomal protein DnaI
1639	SAK_1639	NA	NA	NA	1630397	1631086	-	csrR	DNA-binding response regulator CsrR
1640	SAK_1640	NA	NA	NA	1631321	1631854	-	-	hypothetical protein
1658	SAK_1658	NA	NA	NA	1649585	1650301	-	-	hypothetical protein
1663	SAK_1663	NA	NA	NA	1653152	1653730	+	-	dihydroxyacetone kinase DAK2 domain-containing protein
1664	SAK_1664	NA	NA	NA	1653730	1654104	+	-	PTS system mannnose-specific transporter subunit IIA
1665	SAK_1665	NA	NA	NA	1654114	1654827	+	glpF	glycerol uptake facilitator protein
1673	SAK_1673	NA	NA	NA	1659563	1660150	-	-	HD domain-containing protein
1674	SAK_1674	NA	NA	NA	1660147	1660779	-	nadD	nicotinic acid mononucleotide adenylyltransferase
1677	SAK_1677	NA	NA	NA	1662437	1662970	-	-	HAD superfamily hydrolase
[truncated: 137 more rows]
