# Supplementary material for: The Streptococcus agalactiae Stringent Response Enhances Virulence and Persistence in Human Blood
Source: Infect Immun. 2017 Dec 19;86(1):e00612-17. doi: 10.1128/IAI.00612-17 (PMC5736797; doi:10.1128/IAI.00612-17)
Supplement: Supplemental material [file IAI.00612-17_zii999092272s2.xlsx]

## Sheet: Sheet1
Sample ID	Total Reads	Total Mapped Reads	Percent Mapped Reads	Percent Properly Paired	Percent Intergenic Mapped Reads	Total Genes with Complete Coverage	Avg RPKM
A909_SHX_1	36544060	34078246	93.25	93.25	6.94	1996	677.504
A909_SHX_2	37810396	35067896	92.75	92.75	9.8	1996	672.587
A909_SHX_3	39040730	36264636	92.89	92.89	6.78	1996	720.672
A909_TS_1	37838402	34659842	91.6	91.6	5.85	1995	700.593
A909_TS_2	39663822	36756952	92.67	92.67	6.3	1996	667.165
A909_TS_3	39165414	36294026	92.67	92.67	8.19	1996	683.782
1084_SHX_1	51991278	45528180	87.57	87.57	7.63	1944	711.245
1084_SHX_2	43476862	39419076	90.67	90.67	6.45	1944	725.013
1084_SHX_3	47159838	42283700	89.66	89.66	5.69	1944	717.779
1084_TS_1	40813908	36652428	89.8	89.8	4.92	1944	755.772
1084_TS_2	44502898	40971496	92.06	92.06	5.71	1944	735.688
1084_TS_3	42872732	39478112	92.08	92.08	5.87	1944	743.426
