# Supplementary material for: The Streptococcus agalactiae Stringent Response Enhances Virulence and Persistence in Human Blood
Source: Infect Immun. 2017 Dec 19;86(1):e00612-17. doi: 10.1128/IAI.00612-17 (PMC5736797; doi:10.1128/IAI.00612-17)
Supplement: Supplemental material [file IAI.00612-17_zii999092272s3.xlsx]

## Sheet: A909
Gene Locus	TS Read Count	SHX Read Count	Fold Change	p Value	Gene Name
SAK_0644	43.4851	962.505	22.1341	2.91455e-21	hypothetical protein
SAK_0646	242.169	4117.96	17.0045	8.07786e-37	prophage LambdaSa03%2C tail component
SAK_0645	261.255	4333.51	16.5873	6.548e-37	prophage LambdaSa03%2C pblA protein%2C internal deletion
SAK_0642	74.9946	1241.75	16.5578	2.60808e-20	prophage LambdaSa03%2C structural protein
SAK_0639	46.6069	757.993	16.2635	5.62009e-17	hypothetical protein
SAK_0637	299.47	4816.03	16.0818	1.03437e-37	prophage LambdaSa03%2C structural protein
SAK_0630	116.976	1866.47	15.9561	1.68656e-23	prophage LambdaSa03%2C HNH endonuclease
SAK_0647	580.051	9242.09	15.9332	2.43338e-37	prophage LambdaSa03%2C minor structural protein
SAK_0640	112.097	1697.26	15.141	4.3211e-22	hypothetical protein
SAK_0632	262.231	3949.92	15.0627	3.81312e-34	hypothetical protein
SAK_0648	263.479	3934.43	14.9326	1.17727e-33	prophage LambdaSa03%2C minor structural protein
SAK_0636	195.697	2900.02	14.8189	5.62101e-29	hypothetical protein
SAK_0641	60.1669	819.85	13.6263	6.49207e-16	hypothetical protein
SAK_0631	101.907	1373.37	13.4767	3.87545e-19	hypothetical protein
SAK_0635	2199.71	26397.3	12.0004	4.09514e-30	prophage LambdaSa03%2C terminase%2C large subunit
SAK_0628	52.5126	543.299	10.3461	5.64619e-12	hypothetical protein
SAK_0625	81.623	790.393	9.68346	9.36028e-13	hypothetical protein
SAK_0626	111.377	1037.05	9.31117	9.56013e-14	hypothetical protein
SAK_0627	59.5064	507.298	8.52511	1.87495e-10	hypothetical protein
SAK_0611	556.664	4144.09	7.4445	7.63449e-22	prophage LambdaSa03%2C Cro/CI family transcriptional regulator
SAK_0618	207.118	1534.36	7.40813	1.863e-13	hypothetical protein
SAK_0617	554.258	3739.81	6.74742	1.70299e-19	prophage LambdaSa03%2C helicase
SAK_0612	682.83	4520.6	6.6204	2.64036e-20	hypothetical protein
SAK_0619	445.517	2914.96	6.54286	8.45868e-17	bacteriophage resistance protein
SAK_0620	139.646	902.626	6.46367	5.88286e-10	hypothetical protein
SAK_0657	1611.86	10349	6.42054	1.90933e-19	dihydroorotate dehydrogenase 1A
SAK_0616	339.939	2081.75	6.12391	2.93158e-13	hypothetical protein
SAK_0653	786.676	4765.88	6.05825	5.15276e-19	prophage LambdaSa03%2C peptidoglycan endolysin
SAK_0629	1845.61	9783.34	5.30088	2.82746e-16	hypothetical protein
SAK_0058	279.689	1376.13	4.92022	2.65592e-09	phosphoribosylformylglycinamidine synthase
SAK_0614	192.351	922.28	4.79478	7.95677e-08	hypothetical protein
SAK_0430	11043.9	50892.6	4.60822	1.81813e-13	seryl-tRNA synthetase
SAK_0059	151.269	660.47	4.3662	1.5304e-06	amidophosphoribosyltransferase
SAK_0688	434.55	1860.7	4.2819	2.72711e-09	adenosine deaminase
SAK_1585	1421.34	6058.2	4.2623	2.13414e-13	acetyltransferase
SAK_0894	521.417	1754.46	3.3648	6.50739e-07	major facilitator family transporter
SAK_1584	3941.58	12708.1	3.22411	4.21539e-09	D-3-phosphoglycerate dehydrogenase
SAK_1172	1780.33	5682.72	3.19194	2.26422e-09	guanosine 5'-monophosphate oxidoreductase
SAK_1364	717.403	2199.96	3.06657	5.28998e-07	Ser/Thr protein phosphatase
SAK_1105	1216.08	3101.02	2.55001	2.66493e-06	iron chelate uptake ABC transporter permease
SAK_1901	858.874	2142.4	2.49443	2.86933e-05	bifunctional 2'%2C3'-cyclic nucleotide 2'-phosphodiesterase/3'-nucleotidase precursor protein
SAK_1227	5155.42	12416.5	2.40844	1.33319e-05	transglycosylase associated protein
SAK_0799	3365.87	8079.43	2.4004	9.12118e-06	cylI protein
SAK_0944	2067.86	4901.99	2.37057	6.12257e-06	glutaredoxin-like protein NrdH
SAK_0160	1346.94	3191.81	2.36967	1.09714e-05	deoxyuridine 5'-triphosphate nucleotidohydrolase
SAK_0608	362.676	857.312	2.36385	0.00164903	hypothetical protein
SAK_1428	254.488	599.422	2.35541	0.00318232	iron ABC transporter permease
SAK_0910	665.366	1538.53	2.3123	0.000501106	hypothetical protein
SAK_0840	761.895	1757.99	2.30739	0.000314303	peptidase propeptide/YPEB domain-containing protein
SAK_0689	2519.07	5553.4	2.20454	5.25364e-05	flavodoxin
SAK_0995	475.02	1042.23	2.19408	0.00282452	hypothetical protein
SAK_1103	800.827	1748.36	2.18319	0.000693741	iron ABC transporter ATP-binding protein
SAK_2094	643.043	1401.88	2.18007	0.0014305	prophage Sa05%2C site-specific recombinase phage integrase
SAK_0797	2716.37	5871.84	2.16165	6.27061e-05	CylE protein
SAK_1980	626.289	1347.61	2.15174	0.00211577	decarboxylase
SAK_0478	1167.8	2494.17	2.13579	0.000379097	bmp family protein
SAK_0798	1479.82	3137.22	2.12001	0.000147681	cylF protein
SAK_0796	656.839	1387.15	2.11186	0.00231221	ABC transporter permease
SAK_1716	936.151	1970.71	2.10512	0.000706859	drug:H+ antiporter-2 (DHA2) family protein
SAK_1042	760.878	1600.99	2.10414	0.00184502	polar amino acid ABC transporter permease
SAK_0336	461.549	965.145	2.0911	0.00518983	PadR family transcriptional regulator
SAK_0514	7124.22	14873.6	2.08775	0.000180837	cation efflux transporter
SAK_1144	3961.43	8238.6	2.0797	0.000191166	formate--tetrahydrofolate ligase
SAK_1073	1692.17	3500.34	2.06855	0.000162546	site-specific tyrosine recombinase XerS
SAK_1174	1466.43	3023.66	2.06191	0.000215802	hypothetical protein
SAK_1849	537.467	1103.75	2.05361	0.00629986	CtsR family transcriptional regulator
SAK_1818	3965.88	8141.5	2.05289	0.000255006	glycine betaine/proline ABC transporter ATP-binding protein
SAK_1850	3932.84	7979.03	2.02882	0.000263411	hypothetical protein
SAK_0800	3785.8	7669.06	2.02575	0.000271509	CylJ protein
SAK_1240	776.878	1566.27	2.01611	0.00349579	hypothetical protein
SAK_0865	5701.38	2835.95	0.497414	0.000308697	hypothetical protein
SAK_1109	6088.56	2992.77	0.49154	0.000245975	hypothetical protein
SAK_1986	3386.38	1663.89	0.491348	0.000243282	hypothetical protein
SAK_1985	11120.2	5459.12	0.490921	0.000288445	glycerol dehydrogenase
SAK_1664	865.365	423.821	0.48976	0.00795578	PTS system mannnose-specific transporter subunit IIA
SAK_1067	32044.7	15550.4	0.485273	0.00038027	hypothetical protein
SAK_0981	36510.6	17496.6	0.47922	0.000296515	ATP synthase F0F1 subunit A
SAK_0403	582.372	273.102	0.468948	0.00865637	glycerol dehydrogenase
SAK_0340	12858.5	5969.91	0.464276	8.83755e-05	glycyl-tRNA synthetase subunit alpha
SAK_1380	13890.3	6351.12	0.457233	0.000102503	beta-lactam resistance factor
SAK_1532	9244.76	4217.82	0.456239	7.39144e-05	hypothetical protein
SAK_1027	4506.95	2037.72	0.452127	3.05499e-05	cation transporter HAD ATPase
SAK_0864	3622.25	1582.84	0.436978	2.14217e-05	hypothetical protein
SAK_0685	7803.27	3380.24	0.433182	1.93231e-05	zinc ABC transporter substrate-binding protein
SAK_0341	4494.55	1927.04	0.428751	9.60952e-06	ACP phosphodieterase
SAK_2124	4248.47	1777.29	0.418336	5.80801e-06	arginine/ornithine antiporter
SAK_1378	5541.17	2317.82	0.418291	3.61721e-06	1-phosphofructokinase
SAK_1381	64181.8	26183	0.40795	1.43283e-05	bsp protein
SAK_0259	1048.89	425.866	0.406017	0.00104834	PRD domain/PTS system IIA domain-containing protein
SAK_1665	2909.01	1131.95	0.389119	3.2229e-06	glycerol uptake facilitator protein
SAK_1735	86479.3	32854.8	0.379915	2.94069e-06	formate acetyltransferase 1
SAK_0902	134865	49805.8	0.3693	1.25142e-06	DEAD/DEAH box helicase
SAK_0170	817.73	294.385	0.360002	0.000263835	ribokinase
SAK_0401	934.806	336.152	0.359595	0.000148896	formate acetyltransferase 2
SAK_0382	6042.97	2140.67	0.354242	8.75521e-08	hypothetical protein
SAK_2123	13517.2	4556.85	0.337114	5.60334e-08	ornithine carbamoyltransferase
SAK_0381	5248.88	1693.13	0.322571	5.37642e-09	LuxR family transcriptional regulator
SAK_2121	62805.6	18868	0.300419	6.47525e-09	arginine deiminase
SAK_1991	11449.7	3128.29	0.27322	6.71562e-11	cell surface serine endopeptidase CspA
SAK_2122	4729.53	1224.2	0.258841	6.17455e-12	acetyltransferase
SAK_0814	2987.33	742.507	0.248552	5.38834e-11	DNA-entry nuclease
SAK_0380	8800.98	2178.74	0.247556	2.94817e-12	hypothetical protein
SAK_1596	984.41	212.881	0.216252	3.76883e-08	hydrophobic amino acid uptake ABC transporter permease LivM
SAK_1593	1797.72	382.426	0.212728	3.8391e-10	hypothetical protein
SAK_0378	8143.59	1712.06	0.210234	7.3288e-15	ABC transporter ATP-binding protein
SAK_1595	820.632	164.355	0.200279	3.78137e-08	hydrophobic amino acid uptake ABC transporter ATP-binding protein LivG
SAK_1597	1193.11	217.808	0.182555	4.51861e-10	hydrophobic amino acid uptake ABC transporter permease LivH
SAK_1594	924.672	168.161	0.18186	3.42175e-09	hydrophobic amino acid uptake ABC transporter ATP-binding protein LivF
SAK_0379	5113.93	909.415	0.177831	6.83666e-18	hypothetical protein
SAK_1741	1359.01	192.808	0.141873	2.3948e-12	universal stress family protein
SAK_1742	2158.63	204.426	0.0947019	4.67984e-20	major facilitator family protein

## Sheet: 1084
Gene Locus	TS Read Count	SHX Read Count	Fold Change	p Value	Gene Name
W903_1567	1584.22	8537.33	5.38898	6.50062e-19	acetyltransferase%2C GNAT family
W903_1566	6005.36	31385.7	5.22628	2.48517e-22	ACT domain protein
W903_0548	131.976	684.529	5.18675	2.4089e-09	PTS system sugar-specific permease component family protein
W903_0680	1263.04	6064.12	4.80121	2.62215e-14	csbD-like family protein
W903_0414	11557.6	50871.4	4.40155	2.03358e-19	serine--tRNA ligase
W903_0664	1330.13	5774.28	4.34115	1.29602e-12	hypothetical protein
W903_0662	3400.23	14161.1	4.16474	5.28059e-16	phage gp6-like head-tail connector family protein
W903_0063	153.12	636.56	4.15726	3.05113e-07	phosphoribosylglycinamide formyltransferase
W903_1568	3090.02	12543.9	4.05949	2.4685e-15	phosphoserine transaminase
W903_0062	331.064	1286.54	3.88606	1.70357e-07	phosphoribosylformylglycinamidine cyclo-ligase
W903_0669	66103.6	238981	3.61525	5.78151e-17	tape measure domain protein
W903_0668	1256.68	4529.84	3.6046	2.89001e-09	hypothetical protein
W903_0678	15171.3	49149.1	3.2396	3.63157e-13	mannosyl-glycoendo-beta-N-acetylglucosaminidase family protein
W903_0059	872.042	2799.9	3.21074	1.13818e-06	phosphoribosylformylglycinamidine synthase
W903_0674	1788.17	5519.16	3.08649	1.70381e-08	hypothetical protein
W903_0665	2687.49	8207.12	3.05383	9.91663e-10	putative phage protein
W903_0661	26555.2	80829.2	3.04382	1.86895e-12	putative head protein
W903_0670	10169.9	30639.1	3.01272	2.5363e-11	phage tail family protein
W903_0660	24305.4	73137.5	3.00911	4.45332e-12	hypothetical protein
W903_0659	397.099	1171.7	2.95065	1.93816e-05	hypothetical protein
W903_0663	1523.51	4455.39	2.92442	4.32186e-07	hypothetical protein
W903_0671	14985.6	43353.3	2.89299	4.19467e-11	prophage endopeptidase tail family protein
W903_0672	23616.6	67821.4	2.87177	2.71795e-11	gp58-like family protein
W903_0065	1875.2	5318.15	2.83604	3.45195e-07	phosphoribosylaminoimidazolecarboxamide formyltransferase/IMP cyclohydrolase
W903_0654	1525.17	4305.29	2.82282	1.12336e-06	terminase%2C small subunit
W903_0666	16618.3	45850.3	2.75902	3.26916e-10	phage major tail protein%2C TP901-1 family
W903_1828	3664.99	10098.6	2.75542	1.26389e-08	LD-carboxypeptidase family protein
W903_0061	464.875	1261.98	2.71466	7.83271e-05	amidophosphoribosyltransferase
W903_0667	6206.31	16796.7	2.70639	3.98864e-09	phage family protein
W903_0259	517.532	1332.18	2.5741	0.000121079	PRD domain protein
W903_0052	7630	19008.1	2.49123	7.15792e-08	aminotransferase class-V family protein
W903_0547	388.129	965.741	2.48819	0.000446135	phosphoenolpyruvate-dependent sugar phosphotransferase system%2C EIIA 2 family protein
W903_1930	503.262	1246.78	2.47739	0.000225109	ABC-2 transporter family protein
W903_1171	3292.81	8120.8	2.46622	1.11357e-06	guanosine monophosphate reductase
W903_0657	16988.7	37724.4	2.22056	8.77317e-07	phage head morphogenesis%2C SPP1 gp7 family domain protein
W903_0655	13531.6	29844.3	2.20553	1.31196e-06	phage terminase%2C large subunit%2C PBSX family
W903_0656	15386.9	33602.5	2.18384	1.74208e-06	phage portal protein%2C SPP1 family
W903_0677	1842.46	3948.43	2.14301	0.000340418	holin%2C phage phi LC3 family
W903_1411	547.668	1172.87	2.14158	0.00245192	fecCD transport family protein
W903_0067	19559.5	41233.2	2.10809	2.77766e-06	lysM domain protein
W903_0053	7472.14	15672.6	2.09747	1.10117e-05	DNA repair protein RecO
W903_0676	1177.18	2438.56	2.07154	0.00157012	putative phage protein
W903_1562	1404.17	2901.13	2.06609	0.00173963	hypothetical protein
W903_1726	433.568	892.588	2.05871	0.00445854	hypothetical protein
W903_0641	2774.38	5672.92	2.04475	0.000198356	putative phage protein
W903_0080	384.96	785.059	2.03933	0.00611797	phosphoribosylaminoimidazole carboxylase%2C ATPase subunit
W903_1507	1097.3	2224.2	2.02697	0.00233591	putative membrane protein
W903_0638	7107.9	14270.5	2.0077	4.0398e-05	AAA ATPase domain protein
W903_1225	2225.74	1111.75	0.499496	0.00313249	amino acid carrier family protein
W903_1221	2575.59	1286.41	0.499463	0.00294974	transglycosylase associated family protein
W903_1536	8234.81	4110.71	0.499187	8.8794e-05	ABC transporter family protein
W903_1605	2862.19	1404.38	0.490666	0.00129686	amino ABC transporter%2C permease%2C 3-TM region%2C His/Glu/Gln/Arg/opine family domain protein
W903_0324	13253.5	6474.97	0.488548	1.78532e-05	glycine--tRNA ligase%2C alpha subunit
W903_1537	60624.8	29579.5	0.487911	2.14641e-06	manganese ABC transporter substrate-binding lipoprotein
W903_1123	1175.65	573.577	0.487879	0.00295642	type VII secretion protein EssB
W903_1606	3505.55	1703.16	0.485846	0.000745895	putative ABC transporter extracellular-binding protein yckB
W903_1168	5935.11	2870.54	0.483654	8.93277e-05	formate/nitrite transporter family protein
W903_0866	3724.85	1772.61	0.475888	0.000443468	ABC transporter family protein
W903_1025	50592.9	24075.2	0.475862	1.40808e-06	putative NADH oxidase
W903_1289	16754.5	7914.86	0.472401	7.88489e-06	adenine phosphoribosyltransferase
W903_1128	5192.83	2449.47	0.471702	7.82835e-05	virulence factor esxA
W903_0116	40507.1	18909.1	0.46681	2.14621e-06	translation initiation factor IF-1
W903_1790	1932.21	894.157	0.462763	0.00153814	beta-lactamase superfamily domain protein
W903_1270	850.526	389.464	0.457909	0.00258003	ABC transporter family protein
W903_1129	1910.05	862.649	0.451636	0.000469989	lipase family protein
W903_0399	5753.67	2583.45	0.44901	2.61981e-05	beta-phosphoglucomutase%2C putative
W903_2012	26511.7	11625.8	0.438516	4.05125e-07	ribosomal protein L32
W903_1745	5274.57	2286.1	0.433419	1.64647e-05	alternate 30S ribosomal protein S14
W903_0338	1739.84	720.576	0.414163	0.000170284	PTS system%2C glucose-like IIB component domain protein
W903_1359	5918.91	2398.54	0.405233	2.37389e-06	hypothetical protein
W903_1126	3495.18	1399.43	0.400388	3.06375e-05	type VII secretion protein EsaA
W903_0429	33155.1	13156.6	0.396819	6.61168e-09	hypothetical protein
W903_0515	1269.69	477.875	0.37637	7.02536e-05	recX family protein
W903_0804	3806.37	1406.77	0.369583	7.17187e-06	ABC transporter family protein
W903_2048	5633.21	1914.58	0.339874	6.63216e-08	L-serine dehydratase%2C iron-sulfur-dependent%2C beta subunit
W903_1630	2619.06	888.178	0.339121	4.77331e-06	branched-chain amino acid transport system II carrier protein
W903_1754	9019.28	2995.29	0.332099	6.02903e-10	merR regulatory family protein
W903_0803	4223.72	1382.56	0.327332	3.59521e-07	bacterial extracellular solute-binding s%2C 3 family protein
W903_0802	4666.57	1512.48	0.32411	1.49219e-07	amino ABC transporter%2C permease%2C 3-TM region%2C His/Glu/Gln/Arg/opine family domain protein
W903_1753	52457.9	16723.6	0.318801	7.54376e-13	glutamine synthetase%2C type I
W903_0711	6427	1962.22	0.30531	5.567e-10	yodA lipocalin-like domain protein
W903_1480	32696.1	9222.84	0.282078	1.08425e-14	ABC transporter family protein
W903_1479	80160.8	20584.7	0.256793	6.49308e-18	lysine-arginine-ornithine-binding periplasmic family protein
W903_0801	8675.81	2115.72	0.243864	3.5609e-14	amino ABC transporter%2C permease%2C 3-TM region%2C His/Glu/Gln/Arg/opine family domain protein
W903_1223	4094.11	954.154	0.233055	2.99086e-11	hypothetical protein
W903_1134	7029.13	1062.88	0.151211	1.72328e-21	dihydroorotase%2C multifunctional complex type domain protein
W903_1964	7601.14	1054.08	0.138674	8.9603e-24	sugar (and other) transporter family protein
W903_2066	8827.24	1110.96	0.125856	7.55637e-26	arginine deiminase
W903_1722	4998.27	606.085	0.121259	3.29277e-20	universal stress family protein
W903_1723	16300.7	1944.9	0.119314	1.09325e-30	sugar (and other) transporter family protein
W903_1131	10049.8	990.372	0.0985464	4.76083e-34	carbamoyl-phosphate synthase%2C large subunit
W903_1224	36660.9	3405	0.0928783	1.06264e-42	uracil-xanthine permease family protein
W903_1136	3899.45	352.012	0.0902723	2.39408e-23	orotidine 5'-phosphate decarboxylase
W903_1135	2452.63	206.275	0.0841036	1.05462e-21	orotate phosphoribosyltransferase
W903_1133	2289.27	133.629	0.0583719	2.70948e-26	aspartate carbamoyltransferase
W903_1132	2442.4	135.716	0.0555667	2.15075e-27	carbamoyl-phosphate synthase%2C small subunit
