# Supplementary material for: The Streptococcus agalactiae Stringent Response Enhances Virulence and Persistence in Human Blood
Source: Infect Immun. 2017 Dec 19;86(1):e00612-17. doi: 10.1128/IAI.00612-17 (PMC5736797; doi:10.1128/IAI.00612-17)
Supplement: Supplemental material [file IAI.00612-17_zii999092272s4.xlsx]

## Sheet: TS Ortholog Read Counts
Chromosome Order	10/84 Gene Locus	Read Count	A909 Gene Locus	Read Count	Annotation	1084/A909
1	W903_0001	10998.4	SAK_0001	5974.49	chromosome replication initiator DnaA	1.84089
2	W903_0002	13246.3	SAK_0002	9775.81	DNA polymerase III subunit beta	1.35501
3	W903_0003	2597.85	SAK_0003	1081.94	diacylglycerol kinase domain-containing protein	2.40111
4	W903_0004	117.847	SAK_0004	535.091	hypothetical protein	0.220237
6	W903_0006	15172.8	SAK_0006	15012.7	GTP-dependent nucleic acid-binding protein EngD	1.01066
7	W903_0007	637.261	SAK_0007	415.461	peptidyl-tRNA hydrolase	1.53386
8	W903_0008	12782.7	SAK_0008	8640.51	transcription-repair coupling factor	1.47939
9	W903_0009	593.321	SAK_0009	514.569	S4 domain-containing protein	1.15305
10	W903_0010	435.147	SAK_0010	394.387	hypothetical protein	1.10335
11	W903_0011	0.349392	SAK_0011	0.349989	hypothetical protein	0.998294
12	W903_0012	5620.57	SAK_0012	5505.28	hypothetical protein	1.02094
13	W903_0013	3715.4	SAK_0013	3551.96	tRNA(Ile)-lysidine synthetase	1.04601
14	W903_0014	9051.24	SAK_0014	8523.32	hypoxanthine-guanine phosphoribosyltransferase	1.06194
15	W903_0015	47416.4	SAK_0015	53390.7	cell division protein FtsH	0.888104
16	W903_0050	95565.3	SAK_0050	85800.6	PcsB protein	1.11381
17	W903_0051	45722	SAK_0051	27871.4	ribose-phosphate pyrophosphokinase	1.64046
18	W903_0052	7630.17	SAK_0052	8734.44	aromatic amino acid aminotransferase	0.873573
19	W903_0053	7472.11	SAK_0053	7840.88	DNA repair protein RecO	0.952968
20	W903_0054	92.231	SAK_0054	18.488	CAAX amino terminal protease	4.98869
21	W903_0055	16993.6	SAK_0055	10992.3	glycerol-3-phosphate acyltransferase PlsX	1.54596
22	W903_0056	930.686	SAK_0056	817.985	acyl carrier protein	1.13778
23	W903_0057	121.148	SAK_0057	26.0592	phosphoribosylaminoimidazole-succinocarboxamide synthase	4.64897
24	W903_0059	872.04	SAK_0058	279.689	phosphoribosylformylglycinamidine synthase	3.11789
26	W903_0061	464.875	SAK_0059	151.269	amidophosphoribosyltransferase	3.07318
27	W903_0062	331.065	SAK_0060	116.216	phosphoribosylaminoimidazole synthetase	2.84871
28	W903_0063	153.12	SAK_0061	50.6198	phosphoribosylglycinamide formyltransferase	3.02491
29	W903_0064	644.394	SAK_0062	323.437	acetyltransferase	1.99233
30	W903_0065	1875.16	SAK_0063	1506.1	bifunctional phosphoribosylaminoimidazolecarboxamide formyltransferase/IMP cyclohydrolase	1.24505
31	W903_0066	1075.13	SAK_0064	79.4861	zoocin A	13.5261
32	W903_0067	19559.7	SAK_0065	25988.8	group B streptococcal surface immunogenic protein	0.752623
33	W903_0068	36.7971	SAK_0066	36.0566	N-acetylmannosamine-6-phosphate 2-epimerase	1.02054
34	W903_0069	38.7975	SAK_0067	57.9056	carbohydrate ABC transporter periplasmic-binding protein	0.670013
35	W903_0070	10.8154	SAK_0068	11.7924	carbohydrate ABC transporter permease	0.917144
36	W903_0071	5.12656	SAK_0069	7.81313	carbohydrate ABC transporter permease	0.656147
37	W903_0072	5.27569	SAK_0070	4.08156	hypothetical protein	1.29257
38	W903_0073	8.31024	SAK_0071	7.4125	hypothetical protein	1.12111
39	W903_0074	18.9765	SAK_0072	12.2053	N-acetylneuraminate lyase	1.55477
40	W903_0075	20.948	SAK_0073	12.9278	ROK family protein	1.62039
41	W903_0076	52.2348	SAK_0074	43.7833	acetyl xylan esterase	1.19303
42	W903_0077	1144.82	SAK_0075	1565.71	RpiR family phosphosugar-binding transcriptional regulator	0.731181
43	W903_0078	240.128	SAK_0076	57.9791	phosphoribosylamine--glycine ligase	4.14163
44	W903_0079	111.83	SAK_0077	18.0029	phosphoribosylaminoimidazole carboxylase catalytic subunit	6.21175
45	W903_0080	384.959	SAK_0078	85.5141	phosphoribosylaminoimidazole carboxylase ATPase subunit	4.5017
48	W903_0083	4802.93	SAK_0080	2743.12	adenylosuccinate lyase	1.7509
50	W903_0085	14026.8	SAK_0082	3409.39	Holliday junction DNA helicase RuvB	4.11417
51	W903_0086	2956.96	SAK_0083	1935.78	low molecular weight phosphotyrosine protein phosphatase	1.52753
52	W903_0087	1579.99	SAK_0084	1104.44	MORN repeat-containing protein	1.43058
53	W903_0088	21948	SAK_0085	14136.1	hypothetical protein	1.55261
54	W903_0089	20866.5	SAK_0086	12927.9	bifunctional acetaldehyde-CoA/alcohol dehydrogenase	1.61407
55	W903_0090	1775	SAK_0087	7326.96	alcohol dehydrogenase	0.242255
56	W903_0091	5642.43	SAK_0088	3223.03	threonine synthase	1.75066
57	W903_0092	3003.65	SAK_0089	1315.69	MATE efflux family protein	2.28295
58	W903_0093	27728.8	SAK_0090	24270.2	30S ribosomal protein S10	1.1425
59	W903_0094	39022	SAK_0091	36963.1	50S ribosomal protein L3	1.0557
60	W903_0095	32004.8	SAK_0092	34879.7	50S ribosomal protein L4	0.917576
61	W903_0096	4602.17	SAK_0093	7021.68	50S ribosomal protein L23	0.655424
62	W903_0097	46347.4	SAK_0094	55565.4	50S ribosomal protein L2	0.834104
63	W903_0098	13526.5	SAK_0095	13543.4	30S ribosomal protein S19	0.998753
64	W903_0099	5259.83	SAK_0096	6472.02	50S ribosomal protein L22	0.812703
65	W903_0100	34098	SAK_0097	36585.9	30S ribosomal protein S3	0.931999
66	W903_0101	16447.7	SAK_0098	19191.8	50S ribosomal protein L16	0.85702
67	W903_0102	1987.31	SAK_0099	3138.81	50S ribosomal protein L29	0.633142
68	W903_0103	5080.66	SAK_0100	6182.18	30S ribosomal protein S17	0.821823
69	W903_0104	23135.2	SAK_0101	27396.4	50S ribosomal protein L14	0.844459
70	W903_0105	19372.2	SAK_0102	21969.3	50S ribosomal protein L24	0.881786
71	W903_0106	12053.8	SAK_0103	15560.5	50S ribosomal protein L5	0.774641
72	W903_0107	8591.53	SAK_0104	10195.2	30S ribosomal protein S14	0.842705
73	W903_0108	28746.5	SAK_0105	34183.2	30S ribosomal protein S8	0.840955
74	W903_0109	23971	SAK_0106	28043.9	50S ribosomal protein L6	0.854765
75	W903_0110	17780.4	SAK_0107	20898.3	50S ribosomal protein L18	0.850805
76	W903_0111	30451	SAK_0108	28854.3	30S ribosomal protein S5	1.05533
77	W903_0112	7032.39	SAK_0109	9469.02	50S ribosomal protein L30	0.742673
78	W903_0113	10335.4	SAK_0110	12114.1	50S ribosomal protein L15	0.853167
79	W903_0114	97559.9	SAK_0111	113876	preprotein translocase subunit SecY	0.856723
80	W903_0115	10977	SAK_0112	7886.12	adenylate kinase	1.39194
81	W903_0116	40507.5	SAK_0113	56130.6	translation initiation factor IF-1	0.721664
83	W903_0118	37978.6	SAK_0114	44170.6	30S ribosomal protein S13	0.859816
84	W903_0119	18553.5	SAK_0115	16939.5	30S ribosomal protein S11	1.09528
85	W903_0120	127975	SAK_0116	104396	DNA-directed RNA polymerase subunit alpha	1.22586
86	W903_0121	50904.3	SAK_0117	43435.9	50S ribosomal protein L17	1.17194
87	W903_0142	295.866	SAK_0137	127.871	lipoprotein	2.31379
91	W903_0146	1191.86	SAK_0139	726.485	hypothetical protein	1.64058
92	W903_0147	7378.44	SAK_0140	5519.42	hypothetical protein	1.33682
93	W903_0148	69.5067	SAK_0141	48.4851	competence-specific sigma factor ComX	1.43357
94	W903_0149	2158.93	SAK_0142	1585.37	phosphoglycerate mutase	1.36179
95	W903_0150	3213.21	SAK_0143	2562.26	D-alanyl-D-alanine carboxypeptidase	1.25405
96	W903_0151	2295.35	SAK_0144	1903.05	mannosyl-glycoprotein endo-beta-N-acetylglucosamidase	1.20614
97	W903_0152	10709.5	SAK_0145	6385.57	heat-inducible transcription repressor	1.67714
98	W903_0153	3921.8	SAK_0146	3517.17	heat shock protein GrpE	1.11504
99	W903_0154	19878.2	SAK_0147	22918.1	molecular chaperone DnaK	0.867358
101	W903_0156	2727	SAK_0148	2749.4	molecular chaperone DnaJ	0.991854
102	W903_0157	477.187	SAK_0149	464.94	GntR family transcriptional regulator	1.02634
103	W903_0158	3012.61	SAK_0150	1552.2	tRNA pseudouridine synthase A	1.94087
104	W903_0159	347.024	SAK_0151	279.999	phosphomethylpyrimidine kinase	1.23937
105	W903_0160	26.3558	SAK_0152	25.4858	hypothetical protein	1.03414
106	W903_0161	266.566	SAK_0153	214.474	hypothetical protein	1.24288
107	W903_0162	1360.1	SAK_0154	646.309	hypothetical protein	2.10442
108	W903_0163	148778	SAK_0155	123633	trigger factor	1.20339
109	W903_0164	11017.4	SAK_0156	10733.3	DNA-directed RNA polymerase subunit delta	1.02648
110	W903_0165	16851.6	SAK_0157	13167.6	CTP synthetase	1.27978
111	W903_0166	14891.5	SAK_0158	8037.33	hypothetical protein	1.85279
112	W903_0168	2811.45	SAK_0160	1346.97	deoxyuridine 5'-triphosphate nucleotidohydrolase	2.08725
113	W903_0169	9529.6	SAK_0161	4842.04	DNA repair protein RadA	1.9681
114	W903_0170	8812.28	SAK_0162	3359.89	carbonic anhydrase	2.62279
115	W903_0171	7623.3	SAK_0163	5595.69	pyridine nucleotide-disulfide oxidoreductase	1.36235
116	W903_0172	20866.5	SAK_0165	16766.6	glutamyl-tRNA synthetase	1.24453
117	W903_0173	155.677	SAK_0166	245.79	ribose ABC transporter ribose-binding protein	0.633374
118	W903_0174	83.0628	SAK_0167	158.707	ribose ABC transporter permease	0.523372
119	W903_0175	111.731	SAK_0168	253.835	ribose ABC transporter ATP-binding protein	0.440172
120	W903_0176	14.3353	SAK_0169	42.4717	D-ribose pyranase	0.337526
121	W903_0177	281.957	SAK_0170	817.73	ribokinase	0.344804
122	W903_0178	3531.58	SAK_0171	2786.04	ribose operon repressor	1.2676
123	W903_0179	63.4844	SAK_0172	112.369	permease	0.564964
124	W903_0180	27.9141	SAK_0173	39.1088	ABC transporter ATP-binding protein	0.713755
125	W903_0181	1090.44	SAK_0174	558.123	DNA-binding response regulator	1.95377
126	W903_0182	3006.36	SAK_0175	1612.18	sensor histidine kinase	1.86477
127	W903_0183	270.876	SAK_0176	320.782	argininosuccinate synthase	0.844424
128	W903_0184	455.728	SAK_0177	428.957	argininosuccinate lyase	1.06241
129	W903_0185	158366	SAK_0178	131245	fructose-bisphosphate aldolase	1.20664
130	W903_0186	5277.72	SAK_0179	4326.85	L-2-hydroxyisocaproate dehydrogenase	1.21976
131	W903_0187	22637.1	SAK_0180	18227.1	50S ribosomal protein L28	1.24194
132	W903_0188	5434	SAK_0181	5157.66	hypothetical protein	1.05358
133	W903_0189	54151	SAK_0182	47627.3	DAK2 domain-containing protein	1.13697
134	W903_0190	11956.4	SAK_0183	34413.8	hypothetical protein	0.347431
136	W903_0192	4129.64	SAK_0192	593.288	hypothetical protein	6.96059
137	W903_0193	10104.4	SAK_0193	8808.01	amino acid ABC transporter ATP-binding protein	1.14719
138	W903_0194	14647.8	SAK_0194	11747	His/Glu/Gln/Arg/opine amino acid ABC transporter amino acid-binding protein/permease	1.24695
139	W903_0195	4728.94	SAK_0195	4213.2	hypothetical protein	1.12241
140	W903_0196	10104.4	SAK_0196	7602.72	undecaprenyl pyrophosphate phosphatase	1.32905
141	W903_0197	6622.22	SAK_0197	6960.62	adaptor protein	0.951384
142	W903_0198	16570.2	SAK_0198	15001.3	glycosyl transferase	1.10458
143	W903_0199	5241.99	SAK_0199	2204.6	FeS assembly ATPase SufC	2.37775
144	W903_0200	4565	SAK_0200	2575.08	hypothetical protein	1.77276
145	W903_0201	3200.98	SAK_0201	2232.12	cysteine desulfurase	1.43405
146	W903_0202	696.042	SAK_0202	515.2	NifU family SUF system FeS assembly protein	1.35101
147	W903_0203	9550.76	SAK_0203	6183.89	hypothetical protein	1.54446
148	W903_0204	6116.54	SAK_0204	1833.65	D-alanyl-D-alanine carboxypeptidase	3.33572
149	W903_0205	5222.41	SAK_0205	3158.89	D-alanyl-D-alanine carboxypeptidase	1.65324
150	W903_0206	54880.3	SAK_0206	103516	oligopeptide ABC transporter oligopeptide-binding protein	0.53016
151	W903_0207	6607.55	SAK_0207	12689.1	oligopeptide ABC transporter permease	0.520727
152	W903_0208	8231.27	SAK_0208	15154.9	oligopeptide ABC transporter permease OppC	0.543141
153	W903_0209	12767.6	SAK_0209	22071.5	oligopeptide ABC transporter ATP-binding protein	0.578464
154	W903_0210	16309.2	SAK_0210	29320.1	oligopeptide ABC transporter ATP-binding protein	0.556248
155	W903_0216	8122.45	SAK_0216	3037.57	4-diphosphocytidyl-2-C-methyl-D-erythritol kinase	2.674
156	W903_0217	2687.41	SAK_0217	1341.01	adc operon repressor AdcR	2.00402
157	W903_0218	4030.94	SAK_0218	1724.78	zinc ABC transporter ATP-binding protein	2.33707
158	W903_0219	7067.58	SAK_0219	3860.57	zinc ABC transporter permease	1.83071
159	W903_0220	360.711	SAK_0220	312.021	hypothetical protein	1.15605
160	W903_0221	12914.5	SAK_0221	10609	tyrosyl-tRNA synthetase	1.21731
161	W903_0222	10670.9	SAK_0222	9350.32	penicillin-binding protein 1B	1.14124
162	W903_0223	56827.4	SAK_0223	35227.1	DNA-directed RNA polymerase subunit beta	1.61317
163	W903_0224	60569.3	SAK_0224	48864.5	DNA-directed RNA polymerase subunit beta'	1.23954
164	W903_0226	1744.5	SAK_0225	1805.9	hypothetical protein	0.966003
165	W903_0227	13.415	SAK_0226	8.54683	competence protein ComGA	1.56959
166	W903_0228	27.7432	SAK_0227	21.559	competence protein ComG	1.28685
167	W903_0229	11.0634	SAK_0228	7.14132	competence protein	1.54921
168	W903_0230	13.2134	SAK_0229	5.58284	competence protein	2.36679
169	W903_0231	5.58164	SAK_0230	2.10553	hypothetical protein	2.65095
170	W903_0232	11.9258	SAK_0231	11.4481	hypothetical protein	1.04174
171	W903_0233	15.6374	SAK_0232	9.83428	hypothetical protein	1.59009
172	W903_0234	6205.79	SAK_0233	3582.87	hypothetical protein	1.73207
173	W903_0235	30349.8	SAK_0234	22402.9	acetate kinase	1.35472
174	W903_0236	5.7322	SAK_0235	128.331	DNA-binding protein	0.0446672
175	W903_0237	1.04818	SAK_0237	27.333	hypothetical protein	0.0383484
176	W903_0238	3180.86	SAK_0238	3754.49	CAAX amino terminal protease	0.847215
177	W903_0239	4062.63	SAK_0239	4055.6	pyrroline-5-carboxylate reductase	1.00173
178	W903_0240	3708.71	SAK_0240	3502.09	glutamyl aminopeptidase	1.059
179	W903_0241	362.403	SAK_0241	248.686	hypothetical protein	1.45727
180	W903_0242	261.421	SAK_0242	148.161	hypothetical protein	1.76444
181	W903_0243	374.523	SAK_0243	209.749	thioredoxin	1.78558
182	W903_0244	4411.03	SAK_0244	2458.39	tRNA-binding domain-containing protein	1.79427
183	W903_0245	2182.55	SAK_0245	1405.73	hypothetical protein	1.55261
184	W903_0246	24.1001	SAK_0246	19.6234	single-stranded DNA-binding protein	1.22814
185	W903_0247	1385.99	SAK_0247	1288.34	HAD-superfamily hydrolase	1.07579
186	W903_0248	1439.35	SAK_0248	1461.67	sensor histidine kinase	0.98473
187	W903_0249	619.186	SAK_0249	761.547	DNA-binding response regulator	0.813064
188	W903_0250	352.026	SAK_0250	408.16	hypothetical protein	0.862472
189	W903_0251	260.61	SAK_0251	357.765	hypothetical protein	0.728439
190	W903_0252	646.009	SAK_0252	1656.36	peptide/opine/nickel uptake ABC transporter substrate-binding protein	0.390017
191	W903_0253	60.8865	SAK_0253	157.304	peptide/opine/nickel uptake ABC transporter permease	0.387063
192	W903_0254	40.4885	SAK_0254	100.466	peptide/opine/nickel uptake ABC transporter permease	0.403005
193	W903_0255	79.577	SAK_0255	247.539	peptide/opine/nickel uptake ABC transporter ATP-binding protein	0.321473
194	W903_0256	58.4252	SAK_0256	210.27	peptide/opine/nickel uptake ABC transporter ATP-binding protein	0.277858
195	W903_0257	2013.1	SAK_0257	1527.76	PTS system trehalose-specific transporter subunit IIBCA	1.31768
196	W903_0258	628.466	SAK_0258	777.414	alpha amylase	0.808405
197	W903_0259	517.53	SAK_0259	1048.86	PRD domain/PTS system IIA domain-containing protein	0.493424
198	W903_0260	3.2242	SAK_0260	6.13635	PTS system lactose/cellobiose family transporter subunit IIB	0.525426
199	W903_0261	78.4407	SAK_0261	93.1614	PTS system ascorbate-specific transporter subunit IIC	0.841987
200	W903_0262	168.378	SAK_0262	155.221	transketolase	1.08476
201	W903_0263	317.845	SAK_0263	222.665	transketolase	1.42746
202	W903_0264	34884.5	SAK_0264	1095.75	oxidoreductase%2C NAD-binding	31.8363
203	W903_0265	45566.9	SAK_0265	38943.6	30S ribosomal protein S15	1.17007
204	W903_0266	9936.35	SAK_0266	10502.9	polynucleotide phosphorylase	0.946058
205	W903_0267	2018.68	SAK_0267	2661.82	hypothetical protein	0.758384
206	W903_0268	1597.83	SAK_0268	2101.79	serine O-acetyltransferase	0.760226
207	W903_0269	11.8881	SAK_0269	23.8167	lipoprotein	0.499152
208	W903_0270	4991.99	SAK_0270	5954.65	cysteinyl-tRNA synthetase	0.838336
209	W903_0271	1043.56	SAK_0271	1385.7	hypothetical protein	0.753093
210	W903_0272	2405.13	SAK_0272	2083.65	RNA methyltransferase	1.15429
211	W903_0273	1811.16	SAK_0273	1504.12	hypothetical protein	1.20414
212	W903_0274	25695	SAK_0274	16669.2	DegV family protein	1.54146
214	W903_0276	98.7405	SAK_0275	428.722	hypothetical protein	0.230313
216	W903_0278	121189	SAK_0276	74399.2	50S ribosomal protein L13	1.6289
217	W903_0279	26851.2	SAK_0277	30129.7	30S ribosomal protein S9	0.891187
218	W903_0280	4564.37	SAK_0290	275.684	hypothetical protein	16.5565
219	W903_0281	1816.69	SAK_0291	366.439	hypothetical protein	4.9577
220	W903_0282	14107.7	SAK_0293 SAK_0292	631.154765 500.598445	hypothetical protein	#VALUE!
221	W903_0283	3409.16	SAK_0294	204.194	hypothetical protein	16.6956
222	W903_0284	5287.98	SAK_0295	215.981	hypothetical protein	24.4835
223	W903_0285	28.1823	SAK_0297	1.68235	hypothetical protein	16.7518
224	W903_0286	1223.08	SAK_0298	1129.52	Rgg/GadR/MutR family transcriptional regulator	1.08282
225	W903_0287	366.107	SAK_0299	257.368	major facilitator family transporter	1.4225
226	W903_0288	4434.64	SAK_0300	3486.83	quaternary amine ABC transporter permease	1.27182
227	W903_0289	4165.86	SAK_0301	3391.01	quaternary amine ABC transporter amino acid-binding protein	1.2285
228	W903_0290	2460.78	SAK_0302	1529.88	quaternary amine ABC transporter permease	1.60848
229	W903_0291	11801.6	SAK_0303	6147.57	quaternary amine ABC transporter ATP-binding protein	1.91973
230	W903_0309	1338.78	SAK_0327	1580.98	acetyltransferase	0.846804
231	W903_0310	736.811	SAK_0328	1497.98	acetyltransferase	0.49187
232	W903_0311	1401.35	SAK_0329	2648.76	acetyltransferase	0.529059
233	W903_0312	1549.51	SAK_0330	1209.84	hypothetical protein	1.28076
234	W903_0313	855.853	SAK_0331	506.627	ECF subfamily RNA polymerase sigma factor	1.68932
237	W903_0316	291.076	SAK_0332	216.156	TetR family transcriptional regulator	1.3466
238	W903_0317	332.783	SAK_0333	345.586	ABC transporter permease	0.962955
239	W903_0318	341.469	SAK_0334	335.547	ABC transporter ATP-binding protein	1.01765
240	W903_0319	1159.03	SAK_0335	1179.53	hypothetical protein	0.982616
241	W903_0320	454.819	SAK_0336	461.549	PadR family transcriptional regulator	0.98542
242	W903_0321	22856.2	SAK_0337	15431.6	hypothetical protein	1.48113
243	W903_0322	2443.27	SAK_0338	585.039	N-acetylglucosamine-6-phosphate deacetylase	4.17626
244	W903_0323	20875.2	SAK_0339	1118.62	isoprenylcysteine carboxyl methyltransferase (ICMT) family protein	18.6616
245	W903_0324	13253.6	SAK_0340	12858.2	glycyl-tRNA synthetase subunit alpha	1.03075
246	W903_0325	4303.22	SAK_0341	4494.67	ACP phosphodieterase	0.957404
247	W903_0326	31976	SAK_0342	33225.4	glycyl-tRNA synthetase subunit beta	0.962394
248	W903_0327	1323.09	SAK_0343	1734.37	hypothetical protein	0.762865
249	W903_0328	23.2852	SAK_0344	17.0892	hypothetical protein	1.36257
250	W903_0329	482.562	SAK_0345	1266.38	glycerol kinase	0.381055
251	W903_0330	287.427	SAK_0346	506.982	glycerol-3-phosphate oxidase	0.566937
252	W903_0331	133.677	SAK_0347	177.107	glycerol uptake facilitator protein	0.754781
253	W903_0332	919.146	SAK_0348	1133.52	pyridine nucleotide-disulfide oxidoreductase	0.810874
254	W903_0333	887.861	SAK_0349	1027.13	hypothetical protein	0.864411
255	W903_0334	22177.4	SAK_0350	15878.6	transketolase	1.39668
256	W903_0335	1067.34	SAK_0351	868.463	hypothetical protein	1.229
257	W903_0336	4579.58	SAK_0352	2641.06	ABC transporter ATP-binding protein	1.734
258	W903_0337	8675.31	SAK_0353	4936.59	hypothetical protein	1.75735
259	W903_0338	1739.79	SAK_0354	742.44	PTS system transporter subunit IIBC	2.34335
260	W903_0339	1416.19	SAK_0355	1624.86	gamma-glutamyl kinase	0.871577
261	W903_0340	3422.42	SAK_0356	5645.95	gamma-glutamyl phosphate reductase	0.606172
262	W903_0341	6284.14	SAK_0357	3229.73	S-adenosyl-methyltransferase MraW	1.94571
263	W903_0342	997.201	SAK_0358	669.964	cell division protein FtsL	1.48844
264	W903_0343	16603.5	SAK_0359	14621.5	penicillin-binding protein 2X	1.13556
265	W903_0344	6087.36	SAK_0360	5295.31	phospho-N-acetylmuramoyl-pentapeptide- transferase	1.14957
266	W903_0345	18774.7	SAK_0361	12173	DEAD/DEAH box helicase	1.54232
267	W903_0346	9161.07	SAK_0362	11593.3	polar amino acid ABC transporter amino acid-binding protein	0.790206
268	W903_0347	12303.7	SAK_0363	17160.5	polar amino acid ABC transporter permease	0.716978
269	W903_0348	15035.7	SAK_0364	22546.3	polar amino acid ABC transporter ATP-binding protein	0.66688
270	W903_0349	470.901	SAK_0365	364.521	hypothetical protein	1.29183
271	W903_0350	7868.65	SAK_0366	4951.33	thioredoxin-disulfide reductase	1.5892
272	W903_0351	6636.47	SAK_0367	4249.27	nicotinate phosphoribosyltransferase	1.56179
273	W903_0352	4624.88	SAK_0368	3141.64	NAD synthetase	1.47212
274	W903_0353	2538.75	SAK_0369	13282.1	aminopeptidase	0.19114
275	W903_0354	25365.9	SAK_0370	23888	pencillin-binding protein	1.06186
276	W903_0355	4422.36	SAK_0371	3344.56	Holliday junction-specific endonuclease	1.32225
277	W903_0356	498.376	SAK_0372	312.794	hypothetical protein	1.5933
278	W903_0357	21509.7	SAK_0373	18253.7	cell division protein GpsB	1.17838
279	W903_0358	8562.4	SAK_0374	6799.44	hypothetical protein	1.25928
280	W903_0359	28055.6	SAK_0375	30718.1	hypothetical protein	0.913325
281	W903_0360	17235.6	SAK_0376	11780.4	S-ribosylhomocysteinase	1.46307
282	W903_0361	28225.3	SAK_0377	20952	hypothetical protein	1.34714
283	W903_0362	599.319	SAK_0378	8143.31	ABC transporter ATP-binding protein	0.0735965
284	W903_0363	610.446	SAK_0379	5113.87	hypothetical protein	0.119371
285	W903_0364	1879.46	SAK_0380	8800.68	hypothetical protein	0.213558
286	W903_0365	1602.6	SAK_0381	5248.9	LuxR family transcriptional regulator	0.305321
287	W903_0366	1848.96	SAK_0382	6042.79	hypothetical protein	0.305978
288	W903_0367	15491.6	SAK_0383	9488.08	guanylate kinase	1.63275
289	W903_0368	8673.51	SAK_0384	7066.6	DNA-directed RNA polymerase subunit omega	1.2274
290	W903_0369	3083.39	SAK_0385	2133.19	primosome assembly protein PriA	1.44543
291	W903_0370	3713.34	SAK_0386	2635.94	methionyl-tRNA formyltransferase	1.40873
292	W903_0371	5002.38	SAK_0387	4142.83	sun protein	1.20748
293	W903_0372	6861.94	SAK_0388	5980.29	serine/threonine protein phosphatase Stp1	1.14743
294	W903_0373	31177.1	SAK_0389	32938.8	serine/threonine protein kinase Stk1	0.946517
295	W903_0374	706.066	SAK_0390	488.732	hypothetical protein	1.44469
296	W903_0375	1812.79	SAK_0391	1605.16	sensor histidine kinase	1.12936
297	W903_0376	718.159	SAK_0392	559.409	LuxR family transcriptional regulator	1.28378
298	W903_0377	8538.1	SAK_0393	6192.9	Cof-like hydrolase/peptidyl-prolyl cis-trans isomerase domain-containing protein	1.37869
299	W903_0378	1263.32	SAK_0394	1421.8	hypothetical protein	0.888535
300	W903_0379	152.127	SAK_0395	121.462	pyruvate formate-lyase-activating enzyme	1.25246
301	W903_0380	1457.92	SAK_0396	1123.75	DeoR family transcriptional regulator	1.29738
302	W903_0381	2023.73	SAK_0397	1596.17	SorC family transcriptional regulator	1.26786
303	W903_0382	12.8611	SAK_0398	9.32666	PTS system lactose/cellobiose family transporter subunit IIA	1.37896
304	W903_0383	5.82392	SAK_0399	6.85331	PTS system lactose/cellobiose family transporter subunit IIB	0.849797
305	W903_0384	198.204	SAK_0400	217.233	PTS system lactose/cellobiose family transporter subunit IIC	0.912401
306	W903_0385	647.318	SAK_0401	934.804	formate acetyltransferase 2	0.692464
307	W903_0386	233.209	SAK_0402	324.751	fructose-6-phosphate aldolase	0.718117
308	W903_0387	458.37	SAK_0403	582.373	glycerol dehydrogenase	0.787073
309	W903_0388	28209.6	SAK_0404	57800.7	cysteine synthase/cystathionine beta-synthase	0.48805
310	W903_0389	876.233	SAK_0405	448.831	hypothetical protein	1.95225
311	W903_0390	69.3878	SAK_0406	31.6635	competence protein ComFA	2.19141
312	W903_0391	25.6584	SAK_0407	20.1704	competence protein ComFC	1.27208
313	W903_0392	32528.1	SAK_0408	57497	ribosomal subunit interface protein	0.565736
314	W903_0398	5280.65	SAK_0414	2270.67	aspartate kinase	2.3256
315	W903_0399	5753.8	SAK_0415	2425.72	HAD-superfamily hydrolase	2.37199
316	W903_0400	39886.1	SAK_0416	48763	enoyl-CoA hydratase	0.817959
317	W903_0401	24520.5	SAK_0417	22794.5	MarR family transcriptional regulator	1.07572
318	W903_0402	55569.3	SAK_0418	64022.9	3-oxoacyl-ACP synthase	0.86796
319	W903_0403	18159	SAK_0419	15081.6	acyl carrier protein	1.20405
320	W903_0404	12219.5	SAK_0420	9189.05	enoyl-ACP reductase	1.32979
321	W903_0405	19030.2	SAK_0421	16947.7	ACP S-malonyltransferase	1.12288
322	W903_0406	13233.4	SAK_0422	12046.3	3-ketoacyl-ACP reductase	1.09855
323	W903_0407	34696.4	SAK_0423	28980.6	3-oxoacyl-ACP synthase	1.19723
324	W903_0408	11333.5	SAK_0424	9231.82	acetyl-CoA carboxylase biotin carboxyl carrier protein subunit	1.22765
325	W903_0409	6183.04	SAK_0425	4986.8	(3R)-hydroxymyristoyl-ACP dehydratase	1.23988
326	W903_0410	33942.4	SAK_0426	29710.8	acetyl-CoA carboxylase biotin carboxylase subunit	1.14243
327	W903_0411	16676.2	SAK_0427	13173.9	acetyl-CoA carboxylase subunit beta	1.26584
328	W903_0412	11868.1	SAK_0428	7886.67	acetyl-CoA carboxylase subunit alpha	1.50483
329	W903_0413	2209.19	SAK_0429	1891.87	hypothetical protein	1.16772
330	W903_0414	11558	SAK_0430	11044.2	seryl-tRNA synthetase	1.04652
331	W903_0415	5441.54	SAK_0431	2639.23	hypothetical protein	2.06179
332	W903_0416	4475.4	SAK_0432	2894.7	hypothetical protein	1.54606
333	W903_0417	28534.1	SAK_0433	14911.1	PTS system mannose/fructose/sorbose family IIDsubunit	1.91361
334	W903_0418	15861	SAK_0434	8663.89	PTS system lactose/cellobiose family transporter subunit IIC	1.83071
335	W903_0419	31409.2	SAK_0435	15549.7	PTS system mannose/fructose/sorbose family transporter subunit IIA	2.01992
336	W903_0420	5090.53	SAK_0436	2915.24	cof family hydrolase	1.74618
337	W903_0421	3101.39	SAK_0437	2185.43	hypothetical protein	1.41912
338	W903_0422	22311.5	SAK_0438	2149.97	hypothetical protein	10.3776
339	W903_0423	13145.7	SAK_0439	7870.83	AzgA family purine transporter	1.67018
340	W903_0424	1038.22	SAK_0440	801.056	hypothetical protein	1.29607
341	W903_0425	1793.3	SAK_0441	1399.12	acetyltransferase	1.28174
342	W903_0426	8497.37	SAK_0442	8261	hypothetical protein	1.02861
343	W903_0427	818.24	SAK_0443	512.892	hypothetical protein	1.59535
344	W903_0428	2245.47	SAK_0444	1132.9	HIT family protein	1.98206
345	W903_0429	33154.1	SAK_0445	1537.53	hypothetical protein	21.5632
346	W903_0430	1848.58	SAK_0446	1184.04	ABC transporter ATP-binding protein	1.56125
347	W903_0431	2238.63	SAK_0447	1548.65	ABC transporter permease	1.44553
348	W903_0432	4535.98	SAK_0448	3431.44	hypothetical protein	1.32189
349	W903_0433	5824.83	SAK_0449	4926	tRNA (guanine-N(7)-)-methyltransferase	1.18247
386	W903_0471	3690.24	SAK_0451	2852.08	hypothetical protein	1.29388
387	W903_0472	13707.7	SAK_0452	9598.54	transcription elongation factor NusA	1.4281
388	W903_0473	479.734	SAK_0453	481.162	hypothetical protein	0.997031
389	W903_0474	699.689	SAK_0454	569.12	hypothetical protein	1.22942
390	W903_0475	45750.5	SAK_0455	36791.9	translation initiation factor IF-2	1.24349
391	W903_0476	3310.65	SAK_0456	2697.49	ribosome-binding factor A	1.22731
392	W903_0477	2982.28	SAK_0457	1303.79	GDXG lipolytic enzyme family protein	2.28739
393	W903_0478	174.38	SAK_0458	234.865	transcriptional repressor CopY	0.742468
394	W903_0479	2877.1	SAK_0459	2960.45	copper-translocating P-type ATPase	0.971846
395	W903_0480	113.252	SAK_0460	91.2929	copper transporter copper-binding protein	1.24053
396	W903_0481	521.09	SAK_0461	235.604	hypothetical protein	2.21172
397	W903_0482	3942.24	SAK_0462	3541.64	cof family hydrolase	1.11311
398	W903_0483	22364.1	SAK_0463	15727.5	DNA polymerase I	1.42198
399	W903_0484	3775.36	SAK_0464	3014.7	CoA-binding domain-containing protein	1.25232
400	W903_0485	21209.2	SAK_0465	13161.2	FUR family transcriptional regulator	1.6115
401	W903_0486	797.411	SAK_0466	166.213	cell wall surface anchor family protein	4.79752
402	W903_0487	2453.46	SAK_0467	2091.76	DNA-binding response regulator	1.17292
403	W903_0488	4221.68	SAK_0468	4114.21	sensor histidine kinase	1.02612
404	W903_0489	3111.08	SAK_0469	2215.01	hypothetical protein	1.40454
405	W903_0490	8875.42	SAK_0470	5161.23	queuine tRNA-ribosyltransferase	1.71963
406	W903_0492	84.8104	SAK_0471	148.131	hypothetical protein	0.572537
407	W903_0493	247.093	SAK_0472	326.05	BioY family protein	0.757837
408	W903_0494	5421.96	SAK_0473	6329.61	metallo-beta-lactamase	0.856604
409	W903_0495	3423.84	SAK_0474	3976.27	cytidine/deoxycytidylate deaminase	0.861069
411	W903_0497	107621	SAK_0475	91399.6	glucose-6-phosphate isomerase	1.17748
412	W903_0498	696.476	SAK_0476	741.087	5-formyltetrahydrofolate cyclo-ligase	0.939803
413	W903_0499	232.86	SAK_0477	121.939	rhomboid family protein	1.90964
414	W903_0500	2460.44	SAK_0478	1167.82	bmp family protein	2.10687
415	W903_0501	9070.08	SAK_0479	9459.18	UTP-glucose-1-phosphate uridylyltransferase	0.958865
416	W903_0502	7022.16	SAK_0480	5279.55	NAD(P)H-dependent glycerol-3-phosphate dehydrogenase	1.33007
417	W903_0503	1005.2	SAK_0481	755.925	ribonuclease P	1.32975
418	W903_0504	7661.97	SAK_0482	4845.4	membrane protein OxaA	1.58129
419	W903_0505	14823.5	SAK_0483	9746.04	R3H domain-containing protein	1.52098
420	W903_0514	5640.47	SAK_0492	4622.64	hypothetical protein	1.22019
421	W903_0515	1269.72	SAK_0493	432.42	recombination regulator RecX	2.93632
422	W903_0516	6948.09	SAK_0494	2690.76	23S rRNA (uracil-5-)-methyltransferase RumA	2.5822
423	W903_0517	5702.58	SAK_0495	3006.15	hypothetical protein	1.89697
424	W903_0518	2555.34	SAK_0496	1398.63	acetyltransferase	1.82703
426	W903_0520	4606.64	SAK_0498	1947.89	glycosyl transferase	2.36493
427	W903_0521	443.254	SAK_0499	463.675	ribonucleotide-diphosphate reductase subunit beta	0.955959
428	W903_0522	53.7696	SAK_0500	64.2289	ribonucleotide reductase stimulatory protein	0.837157
429	W903_0523	550.894	SAK_0501	486.249	ribonucleotide-diphosphate reductase subunit alpha	1.13295
430	W903_0524	1253.81	SAK_0502	1192.52	hypothetical protein	1.05139
431	W903_0525	84.168	SAK_0503	119.973	pyridoxamine 5'-phosphate oxidase	0.701556
432	W903_0526	1038.51	SAK_0506	650.353	hypothetical protein	1.59684
433	W903_0527	745.399	SAK_0507 SAK_0508	53.791265 20.389013	hypothetical protein	#VALUE!
434	W903_0528	367.39	SAK_0509	208.017	4-carboxymuconolactone decarboxylase	1.76615
435	W903_0529	313.71	SAK_0510	397.613	cupin	0.788985
438	W903_0532	399.48	SAK_0513	618.054	aldo/keto reductase	0.646351
439	W903_0533	745.353	SAK_0514	7124.14	cation efflux transporter	0.104624
440	W903_0534	554.053	SAK_0515	990.326	TetR family transcriptional regulator	0.559465
444	W903_0539	976.997	SAK_0520	211.564	hypothetical protein	4.61797
445	W903_0540	223.804	SAK_0521	69.6316	hypothetical protein	3.21411
446	W903_0541	4781.67	SAK_0522	1372.03	hypothetical protein	3.4851
447	W903_0542	240.261	SAK_0523	373.595	PTS system IIA domain-containing protein	0.643107
448	W903_0543	159.742	SAK_0524	136.772	PTS system galactitol-specific transporter subunit IIA	1.16794
449	W903_0544	8.66392	SAK_0525	12.9268	PTS system galactitol-specific transporter subunit IIB	0.670231
450	W903_0545	38.6271	SAK_0526	60.2212	PTS system galactitol-specific transporter subunit IIC	0.641419
451	W903_0546	50.2144	SAK_0527	53.7901	rhamnulose-1-phosphate aldolase	0.933525
452	W903_0547	388.128	SAK_0528	1214.04	PTS system galactitol-specific transporter subunit IIA	0.3197
453	W903_0548	131.977	SAK_0529	806.064	PTS system galactitol-specific transporter subunit IIC	0.16373
454	W903_0549	12.9769	SAK_0530	61.5821	PTS system galactitol-specific transporter subunit IIB	0.210725
455	W903_0550	1963.21	SAK_0531	2240.18	AraC family transcriptional regulator	0.876363
456	W903_0553	12.8292	SAK_0533	5.504	sugar ABC transporter permease	2.33089
457	W903_0554	23.0201	SAK_0534	13.5592	ABC transporter permease	1.69775
458	W903_0555	95.1558	SAK_0535	47.4261	alpha-galactosidase	2.0064
460	W903_0557	46.2785	SAK_0537	24.5805	galactose-1-phosphate uridylyltransferase	1.88274
461	W903_0558	42.3521	SAK_0538	10.9686	UDP-glucose 4-epimerase	3.8612
462	W903_0559	68.8703	SAK_0542 SAK_0539	56.958924 15.524878	hypothetical protein	#VALUE!
463	W903_0560	1810.91	SAK_0543	1390.99	hypothetical protein	1.30188
464	W903_0561	3348.04	SAK_0544	2707.41	hypothetical protein	1.23662
465	W903_0562	2258.58	SAK_0545	1884.41	acetyltransferase	1.19856
468	W903_0565	13432.1	SAK_0547	21675.8	valyl-tRNA synthetase	0.619682
473	W903_0570	6497.19	SAK_0549	2316.13	Gfo/Idh/MocA family oxidoreductase	2.80519
474	W903_0571	9524.98	SAK_0550	9369.78	magnesium/cobalt transporter CorA	1.01656
475	W903_0572	785.224	SAK_0551	865.356	hypothetical protein	0.9074
476	W903_0573	3468.99	SAK_0552	7823.51	asparagine synthetase AsnA	0.443406
477	W903_0574	3671.87	SAK_0553	249.674	hypothetical protein	14.7067
478	W903_0575	4445.72	SAK_0554	2001.55	methyltransferase	2.22114
480	W903_0577	1318.15	SAK_0555	1479.92	phosphopantetheine adenylyltransferase	0.890693
481	W903_0578	2529.44	SAK_0556	835.062	hypothetical protein	3.02904
482	W903_0579	1498.6	SAK_0557	1939.81	Ser/Thr protein phosphatase	0.77255
483	W903_0580	1842.57	SAK_0558	1264.1	hypothetical protein	1.45761
484	W903_0581	5410.33	SAK_0559	4348.19	ribosomal RNA large subunit methyltransferase N	1.24427
485	W903_0582	1401.35	SAK_0560	1233.21	VanZ family protein	1.13634
486	W903_0583	3197.88	SAK_0561	2761.62	ABC transporter permease/ATP-binding protein	1.15797
487	W903_0584	4251.92	SAK_0562	3736.06	ABC transporter permease/ATP-binding protein	1.13808
488	W903_0585	1134.15	SAK_0563	878.05	anthranilate synthase component II	1.29167
489	W903_0586	777.441	SAK_0565	67.3427	BioY family protein	11.5445
490	W903_0587	1846.4	SAK_0566	96.1317	biotin synthetase	19.207
491	W903_0588	331.377	SAK_0567	11.4818	hypothetical protein	28.861
492	W903_0589	571.437	SAK_0568	27.8644	acetyl-CoA acetyltransferase	20.5078
493	W903_0590	1162.09	SAK_0569	56.0316	hypothetical protein	20.7398
494	W903_0591	3331.37	SAK_0570	2109.23	endonuclease III	1.57943
495	W903_0592	8.61762	SAK_0571	3.04286	A24 family peptidase	2.83208
496	W903_0593	72.2998	SAK_0572	64.0271	hypothetical protein	1.12921
497	W903_0594	1555.43	SAK_0573	1746.32	glucokinase	0.890693
498	W903_0595	593.622	SAK_0574	714.614	rhodanese-like domain-containing protein	0.830689
499	W903_0596	111493	SAK_0575	65291.2	GTP-binding protein TypA	1.70764
500	W903_0597	2272.87	SAK_0576	1946.81	hypothetical protein	1.16748
501	W903_0598	4246.62	SAK_0577	3832.85	UDP-N-acetylmuramoyl-L-alanyl-D-glutamate synthetase	1.10796
502	W903_0599	2589.76	SAK_0578	2456.86	undecaprenyldiphospho-muramoylpentapeptide beta-N- acetylglucosaminyltransferase	1.05409
503	W903_0600	3298.74	SAK_0579	4184.39	cell division protein DivIB	0.788346
504	W903_0601	18813.8	SAK_0580	14401.2	cell division protein FtsA	1.3064
505	W903_0602	20349.4	SAK_0581	22042.5	cell division protein FtsZ	0.92319
506	W903_0603	11809.8	SAK_0582	14014.2	hypothetical protein	0.842705
507	W903_0604	16467.1	SAK_0583	13832.7	hypothetical protein	1.19044
508	W903_0605	28645.1	SAK_0585	26955.6	S4 domain-containing protein	1.06267
509	W903_0606	30764.9	SAK_0586	40701.7	cell division protein DivIVA	0.755865
510	W903_0607	45211.4	SAK_0587	34629.2	isoleucyl-tRNA synthetase	1.30559
511	W903_0608	10251.2	SAK_0588	8694.58	hypothetical protein	1.17903
512	W903_0609	1000.18	SAK_0589	2036.39	NUDIX family hydrolase	0.491151
513	W903_0610	11608.5	SAK_0590	12261.9	ATP-dependent Clp protease%2C ATP-binding subunit ClpE	0.946714
514	W903_0611	2433.47	SAK_0591	1073.94	hypothetical protein	2.26592
515	W903_0612	668.915	SAK_0592	279.137	polar amino acid ABC transporter permease	2.39637
516	W903_0613	985.13	SAK_0593	324.481	polar amino acid ABC transporter ATP-binding protein	3.03602
517	W903_0614	22761.4	SAK_0594	18380.6	phosphoglucomutase/phosphomannomutase	1.23833
518	W903_0615	3096.88	SAK_0595	2701.42	bifunctional 5%2C10-methylene-tetrahydrofolate dehydrogenase/ 5%2C10-methylene-tetrahydrofolate cyclohydrolase	1.14639
519	W903_0616	2717.19	SAK_0596	2584.38	hypothetical protein	1.05139
520	W903_0617	6637.85	SAK_0597	5282.12	exodeoxyribonuclease VII large subunit	1.25666
521	W903_0618	25.6869	SAK_0598	38.9956	exodeoxyribonuclease VII small subunit	0.658712
522	W903_0619	2044.31	SAK_0599	1755.42	geranyltranstransferase	1.16457
523	W903_0620	1763.47	SAK_0600	1437.35	hemolysin A	1.22688
524	W903_0621	1710.26	SAK_0601	1218.59	arginine repressor ArgR	1.40347
525	W903_0622	7465.9	SAK_0602	6055.37	DNA repair protein RecN	1.23294
526	W903_0623	7688.57	SAK_0603	7242.14	DegV family protein	1.06164
527	W903_0624	1975.77	SAK_0604	2566.52	GDSL family lipase/acylhydrolase	0.769824
528	W903_0625	1230.39	SAK_0605	1484.44	hypothetical protein	0.82886
529	W903_0626	25956.4	SAK_0606	23515.1	DNA-binding protein HU	1.10382
530	W903_0627	1366.81	SAK_0607	1413.25	prophage LambdaSa03%2C site-specific recombinase phage integrase	0.967142
538	W903_0635	3.48962	SAK_0614	192.351	hypothetical protein	0.0181419
584	W903_0681	337.972	SAK_0654	98.3764	hypothetical protein	3.4355
585	W903_0682	3790.05	SAK_0655	55.4594	hypothetical protein	68.3391
586	W903_0683	401.176	SAK_0656	334.98	hypothetical protein	1.19761
587	W903_0684	7183.64	SAK_0657	1611.85	dihydroorotate dehydrogenase 1A	4.45677
588	W903_0685	8126.4	SAK_0658	10136.7	beta-lactam resistance factor	0.801681
589	W903_0686	5723.97	SAK_0659	6741.25	FemAB family protein	0.849096
590	W903_0687	7844.14	SAK_0660	9653.26	FemAB family protein	0.81259
591	W903_0688	6537.39	SAK_0661	6827.78	cof family hydrolase	0.957471
592	W903_0689	3422.65	SAK_0662	3307.44	HD domain-containing protein	1.03483
593	W903_0690	3751.37	SAK_0663	2945.71	hypothetical protein	1.2735
594	W903_0691	27902.4	SAK_0664	27908.2	calcium-transporting ATPase	0.999792
596	W903_0693	1771.06	SAK_0666	1413.84	fructose-1%2C6-bisphosphatase	1.25266
597	W903_0694	3027.48	SAK_0667	966.241	(Fe-S)-binding protein	3.13325
598	W903_0695	22889.5	SAK_0668	7917.89	peptide chain release factor 2	2.89086
599	W903_0696	8598.09	SAK_0669	3901.19	cell division ATP binding protein FtsE	2.20396
600	W903_0697	15554	SAK_0670	7125.13	cell division protein FtsX	2.18298
601	W903_0698	3692.55	SAK_0672	3507.68	hypothetical protein	1.0527
602	W903_0699	2881.29	SAK_0673	1917.22	metallo-beta-lactamase	1.50285
603	W903_0700	14574.9	SAK_0674	17429	acetoin reductase	0.836246
604	W903_0701	6444.71	SAK_0675	5157.3	bifunctional ATP-dependent DNA helicase/DNA polymerase III subunit epsilon	1.24963
605	W903_0702	8490.89	SAK_0676	6788.14	aspartate aminotransferase	1.25084
606	W903_0703	16233.7	SAK_0677	15275.2	asparaginyl-tRNA synthetase	1.06275
607	W903_0704	3194.11	SAK_0678	3306.3	hypothetical protein	0.96607
608	W903_0705	10908.8	SAK_0679	8778.14	inosine-uridine preferring nucleoside hydrolase	1.24272
609	W903_0706	1058.42	SAK_0680	1316.42	organic hydroperoxide resistance protein	0.804018
610	W903_0707	2579.72	SAK_0681	3597.05	hypothetical protein	0.717176
611	W903_0708	1981.94	SAK_0682	2121.84	hypothetical protein	0.934068
612	W903_0709	1415.7	SAK_0683	1515.31	hypothetical protein	0.934263
613	W903_0710	5257.64	SAK_0684	5072.21	dipeptidase A	1.03656
614	W903_0711	6426.87	SAK_0685	7803.47	zinc ABC transporter substrate-binding protein	0.823591
615	W903_0712	66161.3	SAK_0686	55116.6	50S ribosomal protein L31	1.20039
616	W903_0713	5459.68	SAK_0687	4872.01	DHH family protein	1.12062
617	W903_0714	1124.06	SAK_0688	434.55	adenosine deaminase	2.58671
618	W903_0715	5988.59	SAK_0689	2519.11	flavodoxin	2.37726
619	W903_0716	273.736	SAK_0690	228.232	hypothetical protein	1.19937
620	W903_0717	2485.81	SAK_0691	2117.29	voltage-gated chloride channel family protein	1.17406
621	W903_0718	73497.1	SAK_0692	54267.5	50S ribosomal protein L19	1.35435
622	W903_0721	3246.57	SAK_0695	1394.18	hypothetical protein	2.32866
625	W903_0724	15.5751	SAK_0697	8.94189	hypothetical protein	1.74181
626	W903_0725	774.542	SAK_0698	293.11	ABC transporter permease	2.64249
627	W903_0726	675.757	SAK_0699	387.467	ABC transporter ATP-binding protein	1.74404
628	W903_0727	2667.74	SAK_0700	1351.74	ABC transporter permease	1.97356
629	W903_0728	436.909	SAK_0701	208.54	DNA-binding response regulator VncR	2.09509
630	W903_0729	865.914	SAK_0702	413.932	sensor histidine kinase VncS	2.09192
631	W903_0730	2.42116	SAK_0703	21.6595	IS5 family transposase orfB	0.111783
632	W903_0731	2521.21	SAK_0704	2264.22	CsbD family protein	1.1135
633	W903_0732	721.332	SAK_0705	649.205	hypothetical protein	1.1111
634	W903_0733	8246.69	SAK_0706	5063.78	cell cycle protein FtsW	1.62856
635	W903_0734	2731.54	SAK_0707	2110.11	HAD-superfamily hydrolase	1.2945
636	W903_0735	13765.8	SAK_0708	11335	DNA gyrase subunit B	1.21445
637	W903_0736	39808.8	SAK_0709	36318.1	septation ring formation regulator EzrA	1.09612
638	W903_0737	669.713	SAK_0710	590.278	phosphoserine phosphatase SerB	1.13457
639	W903_0738	464.563	SAK_0711	263.539	NUDIX family hydrolase	1.76279
640	W903_0739	842.539	SAK_0712	495.805	hypothetical protein	1.69933
641	W903_0740	310708	SAK_0713	306983	phosphopyruvate hydratase	1.01213
642	W903_0741	3685.39	SAK_0714	781.093	hypothetical protein	4.71824
643	W903_0742	3444.79	SAK_0715	2493.23	3-phosphoshikimate 1-carboxyvinyltransferase	1.38166
644	W903_0743	432.75	SAK_0716	388.319	shikimate kinase	1.11442
645	W903_0744	6177.47	SAK_0717	4638.68	transcriptional regulator	1.33173
646	W903_0745	7400.46	SAK_0718	4183.81	23S rRNA (uracil-5-)-methyltransferase RumA	1.76884
649	W903_0748	8.0231	SAK_0785	9.96928	hypothetical protein	0.804782
650	W903_0749	8507.97	SAK_0786	7176.18	beta-lactamase	1.18559
651	W903_0750	1912.84	SAK_0787	1291.2	ABC transporter ATP-binding protein	1.48144
652	W903_0753	1184.94	SAK_0789	454.627	hypothetical protein	2.6064
653	W903_0754	917.135	SAK_0790	165.661	cylX protein	5.53622
654	W903_0755	2048.99	SAK_0791	193.528	CylD protein	10.5876
655	W903_0756	1679.48	SAK_0792	148.263	cylG protein	11.3278
656	W903_0757	390.517	SAK_0793	18.946	acyl carrier protein	20.6121
657	W903_0758	1106.51	SAK_0794	136.338	cylZ protein	8.11595
658	W903_0759	7355.46	SAK_0795	870.832	ABC transporter ATP-binding protein	8.44648
659	W903_0760	4885.53	SAK_0796	656.841	ABC transporter permease	7.43792
660	W903_0761	21159.2	SAK_0797	2716.44	CylE protein	7.78933
661	W903_0762	11885.4	SAK_0798	1479.81	cylF protein	8.03167
662	W903_0763	23997.6	SAK_0799	3365.95	cylI protein	7.1295
663	W903_0764	25609.7	SAK_0800	3785.85	CylJ protein	6.76458
664	W903_0765	6134.8	SAK_0801	1295.06	CylK protein	4.73709
665	W903_0766	77.3222	SAK_0810	87.895	permease	0.87971
667	W903_0770	171.387	SAK_0812	85.4684	ABC transporter ATP-binding protein	2.00526
668	W903_0773	552.4	SAK_0814	2987.25	DNA-entry nuclease	0.18492
669	W903_0774	1836.7	SAK_0815	1415.21	DedA family protein	1.29783
670	W903_0775	13626.2	SAK_0816	8236.41	ABC transporter ATP-binding protein	1.65439
671	W903_0776	10095.3	SAK_0817	8065.23	hypothetical protein	1.25171
672	W903_0777	839.828	SAK_0818	807.395	hypothetical protein	1.04017
673	W903_0778	1831.61	SAK_0819	2838.47	LysR family transcriptional regulator	0.645281
675	W903_0780	235.266	SAK_0820	441.408	hypothetical protein	0.53299
676	W903_0781	247.499	SAK_0821	338.439	D-lactate dehydrogenase	0.731297
677	W903_0782	167.145	SAK_0822	8.39954	sugar transporter	19.8994
678	W903_0783	27.5767	SAK_0823	10.5623	PfkB family kinase	2.61087
679	W903_0784	293.277	SAK_0824	295.61	beta-D-glucuronidase	0.992109
680	W903_0785	2799.01	SAK_0825	3327.91	GntR family transcriptional regulator	0.841071
681	W903_0786	186.703	SAK_0826	290.636	2-dehydro-3-deoxyphosphooctonate aldolase	0.642394
682	W903_0787	135.755	SAK_0827	189.223	glucuronate isomerase	0.717435
683	W903_0788	67.9141	SAK_0828	75.948	mannonate dehydratase	0.894219
684	W903_0789	67.6801	SAK_0829	77.6509	D-mannonate oxidoreductase	0.871595
685	W903_0790	29.3569	SAK_0830	27.8663	hypothetical protein	1.05349
686	W903_0791	242.542	SAK_0831	161.764	glycosyl hydrolase	1.49935
687	W903_0792	39750.9	SAK_0832	7555.44	Xaa-Pro dipeptidase	5.26123
688	W903_0793	15719.9	SAK_0833	19007.7	catabolite control protein A	0.827023
689	W903_0794	2145.5	SAK_0834	1895.68	alpha-amylase	1.13179
690	W903_0795	4890.95	SAK_0835	5428.73	glycoside hydrolase	0.900938
691	W903_0796	9314.74	SAK_0836	11554	glycoside hydrolase	0.806195
692	W903_0797	31805.8	SAK_0837	24713.3	threonyl-tRNA synthetase	1.28699
693	W903_0798	875.553	SAK_0838	100.594	DNA-binding response regulator	8.70383
694	W903_0799	3269.83	SAK_0839	1861.18	hypothetical protein	1.75686
695	W903_0800	1295.33	SAK_0840	761.896	peptidase propeptide/YPEB domain-containing protein	1.70014
696	W903_0801	8675.91	SAK_0841	7792.12	polar amino acid ABC transporter permease	1.11342
697	W903_0802	4666.42	SAK_0842	4909.29	polar amino acid ABC transporter permease	0.950527
698	W903_0803	4223.72	SAK_0843	4803.93	polar amino acid ABC transporter amino acid-binding protein	0.879222
699	W903_0804	3806.37	SAK_0844	5480.15	polar amino acid ABC transporter ATP-binding protein	0.694574
700	W903_0805	3328.83	SAK_0845	4959.57	DNA-binding response regulator	0.671193
701	W903_0806	5384.14	SAK_0846	8039.56	sensory box histidine kinase	0.669706
702	W903_0807	2916.45	SAK_0847	4547.32	metallo-beta-lactamase	0.641357
703	W903_0808	786.193	SAK_0848	1120.95	hypothetical protein	0.701366
704	W903_0809	1699.15	SAK_0849	1278.82	ribonuclease III	1.32869
705	W903_0810	17821.1	SAK_0850	16796.8	chromosome segregation protein SMC	1.06098
706	W903_0811	2732.3	SAK_0851	2289.31	Cof-like hydrolase	1.1935
707	W903_0812	1925.48	SAK_0852	1672.97	cof family hydrolase	1.15093
708	W903_0813	4050.82	SAK_0853	3964.71	signal recognition particle-docking protein FtsY	1.02172
709	W903_0814	8752.62	SAK_0854	10389.9	hypothetical protein	0.842413
710	W903_0815	9338.66	SAK_0855	10465.1	permease	0.892361
711	W903_0816	9.48153	SAK_0856	9.87363	hypothetical protein	0.960289
712	W903_0817	328.63	SAK_0857	217.232	luciferase	1.51281
713	W903_0818	12454.7	SAK_0858	9754.15	S1 RNA-binding domain-containing protein	1.27686
714	W903_0819	1004.63	SAK_0859	1092.79	hypothetical protein	0.919327
715	W903_0820	4211.15	SAK_0860	8869.27	PspC domain-containing protein	0.474803
716	W903_0821	15.7474	SAK_0861	23.2689	hypothetical protein	0.676757
717	W903_0822	9400.36	SAK_0862	9704.92	HPr kinase/phosphorylase	0.968618
718	W903_0823	4863.91	SAK_0863	4118.49	prolipoprotein diacylglyceryl transferase	1.18099
719	W903_0824	3169.41	SAK_0864	3622.32	hypothetical protein	0.874967
720	W903_0825	4399.43	SAK_0865	5701.4	hypothetical protein	0.77164
721	W903_0826	14557.8	SAK_0866	10598.7	hypothetical protein	1.37354
722	W903_0827	1287.45	SAK_0867	843.123	U32 family peptidase	1.527
723	W903_0828	2467.1	SAK_0868	2530.66	U32 family peptidase	0.974882
724	W903_0829	129.201	SAK_0869	114.725	hypothetical protein	1.12617
725	W903_0830	1765.79	SAK_0870	459.923	hypothetical protein	3.83932
726	W903_0831	10308.2	SAK_0871	7495.45	Mn2+/Fe2+ transporter	1.37526
727	W903_0832	757.289	SAK_0872	911.665	riboflavin biosynthesis protein RibD	0.830666
728	W903_0833	161.84	SAK_0873	253.147	riboflavin synthase subunit alpha	0.639311
729	W903_0834	553.995	SAK_0874	838.926	3%2C4-dihydroxy-2-butanone-4-phosphate synthase	0.660362
730	W903_0835	348.975	SAK_0875	573.691	6%2C7-dimethyl-8-ribityllumazine synthase	0.608298
731	W903_0836	19860.3	SAK_0876	18670.9	lysyl-tRNA synthetase	1.06371
732	W903_0837	5937.75	SAK_0877	4540.7	HAD-superfamily hydrolase	1.30767
733	W903_0838	4061.51	SAK_0878	4683.59	phosphoglycerate mutase	0.867178
734	W903_0839	2006.97	SAK_0879	1768	YbaK/EbsC family protein	1.13516
735	W903_0840	167.232	SAK_0880	86.7806	hypothetical protein	1.92707
736	W903_0841	10250.5	SAK_0881	4406.75	glycosyl hydrolase	2.32608
737	W903_0842	275.6	SAK_0882	219.186	hypothetical protein	1.25738
738	W903_0843	1527.65	SAK_0883	1367.19	lipoprotein	1.11736
739	W903_0844	11192.2	SAK_0884	11680.4	oligoendopeptidase F	0.958201
740	W903_0845	22792.9	SAK_0885	18334.8	phosphoenolpyruvate carboxylase	1.24315
741	W903_0846	6415.3	SAK_0886	3595.81	cell cycle protein FtsW	1.7841
742	W903_0847	727456	SAK_0887	844068	elongation factor Tu	0.861845
743	W903_0848	78635.9	SAK_0888	56572	triosephosphate isomerase	1.39001
744	W903_0849	85735.2	SAK_0889	66838.9	phosphoglyceromutase	1.28271
751	W903_0856	14130.3	SAK_0890	14730.3	penicillin-binding protein 2b	0.959264
752	W903_0857	3402.31	SAK_0891	4454.97	recombination protein RecR	0.763712
753	W903_0858	22178.9	SAK_0892	17088	D-alanyl-alanine synthetase A	1.29792
754	W903_0859	12863.5	SAK_0893	11982.2	UDP-N-acetylmuramoyl-tripeptide--D-alanyl-D- alanine ligase	1.07356
755	W903_0860	1641.5	SAK_0894	521.416	major facilitator family transporter	3.14816
756	W903_0861	17245.1	SAK_0895	2895.11	hypothetical protein	5.95665
757	W903_0864	6728.18	SAK_0897	7084.25	peptide chain release factor 3	0.949737
758	W903_0865	1247.39	SAK_0898	635.545	hypothetical protein	1.96271
759	W903_0866	3724.94	SAK_0899	438.417	amino acid ABC transporter ATP-binding protein	8.49633
760	W903_0867	2532.77	SAK_0900	433.161	amino acid ABC transporter permease	5.84718
761	W903_0868	5394.23	SAK_0901	1092.11	ABC transporter substrate-binding protein	4.93928
762	W903_0869	176169	SAK_0902	134869	DEAD/DEAH box helicase	1.30622
763	W903_0870	449.059	SAK_0903	292.643	GIY-YIG domain-containing protein	1.53449
764	W903_0871	1359.07	SAK_0904	956.758	hypothetical protein	1.42049
765	W903_0872	5684.04	SAK_0905	5955.47	acyltransferase	0.954423
766	W903_0873	6.56611	SAK_0906	5.0189	competence protein ComE	1.30828
767	W903_0874	281.221	SAK_0907	209.489	DNA internalization-related competence protein ComEC/Rec2	1.34241
768	W903_0875	422.788	SAK_0908	363.55	Cof-like hydrolase	1.16294
769	W903_0876	1091.73	SAK_0909	1161.2	LacI family sugar-binding transcriptional regulator	0.940174
770	W903_0877	1275.19	SAK_0910	665.369	hypothetical protein	1.91652
771	W903_0878	462.843	SAK_0911	242.567	hypothetical protein	1.9081
772	W903_0879	4910.66	SAK_0912	3613.3	DNA polymerase III subunit delta	1.35905
773	W903_0880	25877.3	SAK_0913	36774	superoxide dismutase	0.703684
774	W903_0881	131.977	SAK_0914	113.296	BglG family transcriptional antiterminator	1.16489
775	W903_0882	218.412	SAK_0915	143.837	PTS system beta-glucoside-specific transporter subunit IIABC	1.51847
776	W903_0883	1113.82	SAK_0916	858.146	glycosyl hydrolase	1.29794
777	W903_0884	939.585	SAK_0917	978.929	hypothetical protein	0.95981
778	W903_0885	116.556	SAK_0918	10.3428	glycerate kinase	11.2693
779	W903_0886	399.084	SAK_0919	81.2885	GntP family permease	4.90948
780	W903_0887	3018.68	SAK_0920	2577.76	hypothetical protein	1.17105
781	W903_0888	4319.65	SAK_0921	6123.33	MarR family transcriptional regulator	0.705442
782	W903_0889	3977.37	SAK_0922	4011.98	S-adenosylmethionine--tRNA ribosyltransferase-isomerase	0.991373
783	W903_0890	20742.5	SAK_0923	5365.88	hypothetical protein	3.86562
784	W903_0891	15808.4	SAK_0924	4259	glucosamine-6-phosphate isomerase	3.71175
785	W903_0892	511.191	SAK_0925	518.626	glutathione S-transferase domain-containing protein	0.985665
786	W903_0893	1203.48	SAK_0926	494.913	RNA pseudouridine synthase	2.43171
787	W903_0894	10567.2	SAK_0927	5139.46	major facilitator family protein	2.05609
788	W903_0895	58.8977	SAK_0928	35.6438	competence protein CoiA	1.6524
789	W903_0896	7519.39	SAK_0929	9919.14	group B oligopeptidase PepB	0.758068
790	W903_0897	800.734	SAK_0930	992.952	HAD-superfamily hydrolase	0.806418
791	W903_0898	3511.33	SAK_0931	2256.39	O-methyltransferase	1.55617
792	W903_0899	82883.7	SAK_0932	32519.1	foldase PrsA	2.54877
793	W903_0900	3086.38	SAK_0933	3110	hypothetical protein	0.992404
794	W903_0901	18500.8	SAK_0934	25415.1	alanyl-tRNA synthetase	0.727944
795	W903_0902	1576.49	SAK_0935	1585.26	hypothetical protein	0.99447
796	W903_0903	1235.77	SAK_0936	1382.82	glycosyl transferase	0.893661
798	W903_0905	8.6379	SAK_0937	30.1902	hypothetical protein	0.286116
799	W903_0906	6.2819	SAK_0938	6.94897	DNA-binding protein	0.904003
800	W903_0907	44.9737	SAK_0939	52.3058	hypothetical protein	0.859822
801	W903_0908	1604.27	SAK_0940	661.542	hypothetical protein	2.42504
802	W903_0909	15896.3	SAK_0942	20353.7	ribonucleotide-diphosphate reductase subunit beta	0.781003
803	W903_0910	27871.4	SAK_0943	33900.1	ribonucleotide-diphosphate reductase subunit alpha	0.822165
804	W903_0911	2524.71	SAK_0944	2067.83	glutaredoxin-like protein NrdH	1.22095
805	W903_0912	31505.1	SAK_0945	22876.8	phosphocarrier protein HPr	1.37716
806	W903_0913	180395	SAK_0946	143620	phosphoenolpyruvate-protein phosphotransferase	1.25606
807	W903_0914	35709	SAK_0947	40005.2	glyceraldehyde-3-phosphate dehydrogenase	0.892609
808	W903_0915	1829.71	SAK_0948	3138.15	polysaccharide deacetylase	0.583053
809	W903_0916	6487.29	SAK_0949	3993.95	DEAD/DEAH box helicase	1.62428
810	W903_0917	8534.55	SAK_0950	5194.61	uridine kinase	1.64296
811	W903_0918	2037.1	SAK_0951	1672.86	GAF domain-containing protein	1.21773
812	W903_0919	25538.7	SAK_0952	22406	DNA polymerase III subunits gamma and tau	1.13982
814	W903_0921	1857.44	SAK_0953	2041.62	biotin--protein ligase	0.909787
815	W903_0922	16528.9	SAK_0954	18122.6	S-adenosylmethionine synthetase	0.91206
817	W903_0924	1600.16	SAK_0956	1443.54	hypothetical protein	1.10849
818	W903_0925	31.0093	SAK_0958	5.08082	hypothetical protein	6.10322
819	W903_0926	13.1988	SAK_0959	1.01053	hypothetical protein	13.0613
820	W903_0927	33.6077	SAK_0960	8.23723	ABC transporter ATP-binding protein	4.07997
821	W903_0928	13.6617	SAK_0961	5.10337	hypothetical protein	2.67699
822	W903_0929	21.9922	SAK_0962	11.3299	TENA/THI-4 family protein	1.94108
823	W903_0930	20.0464	SAK_0963	11.4322	phosphomethylpyrimidine kinase	1.7535
824	W903_0931	20.612	SAK_0964	12.1096	hydroxyethylthiazole kinase	1.70212
825	W903_0932	33.1365	SAK_0965	11.951	thiamine-phosphate pyrophosphorylase	2.7727
826	W903_0933	9841.07	SAK_0966	5934.04	UDP-N-acetylglucosamine 1-carboxyvinyltransferase	1.65841
827	W903_0934	899.818	SAK_0967	792.26	acetyltransferase	1.13576
828	W903_0935	1366.34	SAK_0968	1168.22	DRTGG domain/hypothetical protein	1.16959
829	W903_0936	995.93	SAK_0969	992.787	methionine aminopeptidase	1.00317
830	W903_0937	2004.46	SAK_0970	2221.47	ribonuclease BN	0.902313
831	W903_0938	301.468	SAK_0971	212.712	GtrA family protein	1.41726
832	W903_0939	25264.1	SAK_0972	14196	hypothetical protein	1.77966
833	W903_0940	4240.45	SAK_0973	2552.51	NAD-dependent DNA ligase LigA	1.66129
834	W903_0941	1656.01	SAK_0974	1350.33	lipid kinase	1.22637
835	W903_0942	7647.12	SAK_0975	6898.66	pullulanase	1.10849
836	W903_0943	2899.12	SAK_0976	3270.06	glycogen branching protein	0.886566
837	W903_0944	660.374	SAK_0977	649.93	glucose-1-phosphate adenylyltransferase	1.01607
838	W903_0945	458.227	SAK_0978	395.702	glucose-1-phosphate adenylyltransferase%2C GlgD subunit	1.15801
839	W903_0946	944.541	SAK_0979	902.78	glycogen synthase	1.04626
840	W903_0947	1513.84	SAK_0980	2713.05	ATP synthase F0F1 subunit C	0.557986
841	W903_0948	25945.6	SAK_0981	36509.9	ATP synthase F0F1 subunit A	0.710645
842	W903_0949	11204.6	SAK_0982	17961.2	ATP synthase F0F1 subunit B	0.623819
843	W903_0950	10051.3	SAK_0983	10518.9	ATP synthase F0F1 subunit delta	0.955548
844	W903_0951	40976.2	SAK_0984	71502.2	ATP synthase F0F1 subunit alpha	0.573077
845	W903_0952	21493.3	SAK_0985	36323.1	ATP synthase F0F1 subunit gamma	0.591726
846	W903_0953	46896.7	SAK_0986	77687.8	ATP synthase F0F1 subunit beta	0.603657
847	W903_0954	5160.88	SAK_0987	9308.93	ATP synthase F0F1 subunit epsilon	0.5544
848	W903_0955	11.3285	SAK_0988	15.8243	hypothetical protein	0.71589
849	W903_0956	4422.36	SAK_0989	4544.48	UDP-N-acetylglucosamine 1-carboxyvinyltransferase	0.973127
850	W903_0957	28.7592	SAK_0990	29.7841	hypothetical protein	0.965588
851	W903_0958	1645.72	SAK_0991	1627.68	DNA-entry nuclease	1.01108
852	W903_0959	4946.18	SAK_0992	3617.06	phenylalanyl-tRNA synthetase subunit alpha	1.36746
853	W903_0960	3129.25	SAK_0993	2130.83	acetyltransferase	1.46856
854	W903_0961	15587.5	SAK_0994	13978.3	phenylalanyl-tRNA synthetase subunit beta	1.11512
855	W903_0962	5877.15	SAK_0995	475.019	hypothetical protein	12.3725
856	W903_0963	3138.81	SAK_0996	2992.43	exonuclease RexB	1.04892
857	W903_0964	5460.43	SAK_0997	5839.38	exonuclease RexA	0.935105
858	W903_0965	2679.97	SAK_0998	2692.44	magnesium/cobalt transporter CorA	0.995367
859	W903_0966	7393.29	SAK_0999	5459.3	tRNA modification GTPase TrmE	1.35426
861	W903_0968	3247.47	SAK_1000	3386.08	ABC transporter ATP-binding protein	0.959065
862	W903_0969	21378.9	SAK_1001	23992.6	acetoin dehydrogenase%2C TPP-dependent%2C E1 component subunit alpha	0.891063
863	W903_0970	11562	SAK_1002	12931.5	acetoin dehydrogenase%2C TPP-dependent%2C E1 component subunit beta	0.894095
864	W903_0971	7407.65	SAK_1003	9527.62	branched-chain alpha-keto acid dehydrogenase subunit E2	0.777492
865	W903_0972	16108.1	SAK_1004	17436.2	acetoin dehydrogenase%2C TPP-dependent%2C E3 component%2C dihydrolipoamide dehydrogenase	0.92383
866	W903_0973	1971.26	SAK_1005	4858.52	lipoate-protein ligase A	0.405732
867	W903_0974	6628.19	SAK_1006	7872.47	glutamine amidotransferase domain-containing protein	0.841946
868	W903_0975	8208.48	SAK_1007	7143.42	mur ligase	1.1491
869	W903_0976	3794.52	SAK_1008	3313.18	hypothetical protein	1.14528
870	W903_0977	3428.12	SAK_1009	3767	hypothetical protein	0.910039
871	W903_0978	15796.3	SAK_1010	16059.1	phosphoglucosamine mutase	0.983638
872	W903_0979	117.616	SAK_1011	197.791	hypothetical protein	0.594649
873	W903_0980	56.3878	SAK_1012	132.054	hypothetical protein	0.427007
874	W903_0981	3996.99	SAK_1013	2563.86	coproporphyrinogen III oxidase	1.55898
875	W903_0982	1612.41	SAK_1014	1224.69	thioesterase	1.31658
876	W903_0983	2894.1	SAK_1015	2666.44	HAD family hydrolase	1.08538
877	W903_0984	1331	SAK_1016	1424.46	hypothetical protein	0.934392
878	W903_0985	10657.6	SAK_1017	10366.9	hypothetical protein	1.02804
879	W903_0986	2351.56	SAK_1018	2015.19	CRISPR-associated Cas1 family protein	1.16692
880	W903_0987	65.0641	SAK_1019	90.3135	CRISPR-associated Cas2 family protein	0.720425
881	W903_0988	2991.18	SAK_1020	2888.09	hypothetical protein	1.0357
886	W903_0993	12499.6	SAK_1021	15053.4	nucleoside diphosphate kinase	0.830355
887	W903_0994	20239.7	SAK_1022	17504	GTP-binding protein LepA	1.15629
889	W903_0996	1510.59	SAK_1023	182.948	hypothetical protein	8.25696
890	W903_0997	3394.77	SAK_1024	1292.9	HD domain-containing protein	2.6257
891	W903_0998	1393.79	SAK_1025	478.16	acetyltransferase	2.91491
892	W903_0999	1579.99	SAK_1026	1005.14	methionine sulfoxide reductase B	1.57191
893	W903_1000	2526.11	SAK_1027	4506.84	cation transporter HAD ATPase	0.560505
894	W903_1001	1270.69	SAK_1028	1179.7	hypothetical protein	1.07714
895	W903_1002	100.235	SAK_1029	1966.07	hexapaptide repeat-containing transferase	0.0509823
896	W903_1003	3532.32	SAK_1031	2991.18	hypothetical protein	1.18091
897	W903_1004	16329.6	SAK_1032	10082.7	hypothetical protein	1.61956
898	W903_1005	14976.4	SAK_1033	10167	ABC transporter ATP-binding protein	1.47304
899	W903_1006	11819.7	SAK_1034	7235.11	GntR family transcriptional regulator	1.63365
900	W903_1007	3830.99	SAK_1035	4247.8	DNA polymerase III DnaE	0.901875
901	W903_1008	52186.9	SAK_1036	39162.9	6-phosphofructokinase	1.33256
902	W903_1009	100777	SAK_1037	94852.6	pyruvate kinase	1.06245
903	W903_1010	9083.29	SAK_1038	8236.98	signal peptidase I	1.10275
904	W903_1011	1	SAK_1039	0.671822	hypothetical protein	1.48849
905	W903_1012	26780.6	SAK_1040	63347.5	glucosamine--fructose-6-phosphate aminotransferase	0.422757
906	W903_1013	1631.52	SAK_1041	612.773	PhnA protein	2.66252
907	W903_1014	966.195	SAK_1042	760.877	polar amino acid ABC transporter permease	1.26984
908	W903_1015	1571.36	SAK_1043	1418.16	polar amino acid ABC transporter ATP-binding protein	1.10803
909	W903_1016	3061.24	SAK_1044	2733.44	polar amino acid ABC transporter amino acid-binding protein	1.11992
910	W903_1017	7789.42	SAK_1045	8407.14	30S ribosomal protein S20	0.926524
911	W903_1018	2372.84	SAK_1046	2428.08	pantothenate kinase	0.97725
912	W903_1019	1553.49	SAK_1047	1135.41	methyltransferase domain-containing protein	1.36822
913	W903_1020	2094.08	SAK_1048	1348.09	cytidine deaminase	1.55337
914	W903_1021	12833.3	SAK_1049	7791.04	Bmp family membrane protein	1.64718
915	W903_1022	11134.1	SAK_1050	5506.42	carbohydrate ABC transporter periplasmic-binding protein	2.02202
916	W903_1023	4430.33	SAK_1051	2693.19	carbohydrate ABC transporter permease	1.64501
917	W903_1024	8608.82	SAK_1052	5032.29	carbohydrate ABC transporter permease	1.71072
918	W903_1025	50591.2	SAK_1053	38800.8	NADH oxidase%2C water-forming	1.30387
919	W903_1026	80355	SAK_1054	54241.1	L-lactate dehydrogenase	1.48144
920	W903_1027	17798.9	SAK_1055	21375.9	DNA gyrase subunit A	0.83266
921	W903_1028	4365.1	SAK_1056	6106.8	sortase	0.714794
922	W903_1029	1881.02	SAK_1057	2026.82	glyoxylase	0.928066
923	W903_1030	34969.3	SAK_1058	15235	hypothetical protein	2.29533
924	W903_1031	669.523	SAK_1059	623.999	Na+/H+ antiporter	1.07296
932	W903_1039	21128.5	SAK_1062	27197.8	GMP synthase	0.776846
933	W903_1040	1012	SAK_1063	780.438	GntR family transcriptional regulator	1.2967
934	W903_1041	12467.6	SAK_1064	9478.87	tRNA (uracil-5-)-methyltransferase Gid	1.31531
935	W903_1042	1065.86	SAK_1065	1166.52	acetyltransferase	0.913705
936	W903_1043	3348.73	SAK_1066	3491.42	NPLA family lipoprotein	0.959131
937	W903_1044	13737.2	SAK_1067	32044.7	hypothetical protein	0.428688
938	W903_1045	35.7433	SAK_1068	44.5981	nisin resistance protein Nsr	0.801453
939	W903_1046	380.945	SAK_1069	435.515	ABC transporter ATP-binding protein	0.8747
940	W903_1047	1462.48	SAK_1070	2195.45	ABC transporter permease	0.666141
941	W903_1048	1406.99	SAK_1071	1628.58	DNA-binding response regulator	0.863938
942	W903_1049	1407.29	SAK_1072	1639	sensor histidine kinase	0.858625
943	W903_1050	2124.93	SAK_1073	1692.22	site-specific tyrosine recombinase XerS	1.25571
944	W903_1051	2114.21	SAK_1074	10706.5	ABC transporter substrate-binding protein	0.197469
945	W903_1052	624.739	SAK_1075	572.94	hypothetical protein	1.09041
946	W903_1053	608.798	SAK_1076	646.537	satD protein	0.941629
947	W903_1054	11143.4	SAK_1077	11792.6	signal recognition particle protein	0.944944
948	W903_1055	1442.14	SAK_1078	1105.36	DNA-binding protein	1.30468
949	W903_1056	14297.7	SAK_1079	10698.3	sensor histidine kinase CiaH	1.33644
950	W903_1057	5409.2	SAK_1080	3164.15	DNA-binding response regulator CiaR	1.70953
951	W903_1058	31082.2	SAK_1081	44558.1	aminopeptidase	0.697565
952	W903_1059	4179.75	SAK_1082	4581.49	phosphate transport system regulatory protein PhoU	0.912313
953	W903_1060	3363.39	SAK_1083	3946.89	phosphate ABC transporter ATP-binding protein	0.852162
954	W903_1061	2528.21	SAK_1084	3862.45	phosphate transporter ATP-binding protein	0.654561
955	W903_1062	1737.14	SAK_1085	1966.89	phosphate ABC transporter permease	0.883193
956	W903_1063	1976.87	SAK_1086	2124.49	phosphate ABC transporter permease	0.930514
957	W903_1064	2995.75	SAK_1087	2660.9	phosphate ABC transporter substrate-binding protein	1.12584
958	W903_1065	2133.49	SAK_1088	1665.22	NOL1/NOP2/sun family RNA methylase	1.2812
959	W903_1066	5702.98	SAK_1089	4447.57	inositol monophosphatase	1.28227
960	W903_1067	408.647	SAK_1090	466.218	hypothetical protein	0.876515
961	W903_1068	4513.09	SAK_1091	2744.26	Spx family transcriptional regulator	1.64456
962	W903_1069	2098.58	SAK_1092	1673.79	bifunctional riboflavin kinase/FMN adenylyltransferase	1.25379
963	W903_1070	2910.19	SAK_1093	2374.16	tRNA pseudouridine synthase B	1.22578
964	W903_1071	1687.3	SAK_1094	1819.59	acetyltransferase	0.927295
965	W903_1072	4232.22	SAK_1095	4266.69	hypothetical protein	0.991923
966	W903_1073	1939.81	SAK_1096	1944.39	hypothetical protein	0.997646
967	W903_1074	5797.04	SAK_1097	2044.88	CAAX amino terminal protease	2.8349
968	W903_1075	1243.08	SAK_1098	2214.55	ABC transporter permease	0.561322
969	W903_1076	521.893	SAK_1099	762.292	ABC transporter ATP-binding protein	0.684636
970	W903_1077	13421	SAK_1100	16967.7	DNA topoisomerase I	0.790973
971	W903_1078	42.6236	SAK_1101	16.1057	DNA processing protein DprA	2.64649
972	W903_1079	7754.4	SAK_1102	2226.56	iron ABC transporter substrate-binding protein	3.48269
973	W903_1080	3237.8	SAK_1103	800.829	iron ABC transporter ATP-binding protein	4.04307
974	W903_1081	4206.49	SAK_1104	843.802	iron chelate uptake ABC transporter permease	4.98516
975	W903_1082	6441.58	SAK_1105	1216.06	iron chelate uptake ABC transporter permease	5.29709
976	W903_1083	2049.85	SAK_1106	1896.73	maltose O-acetyltransferase	1.08073
977	W903_1084	1323.83	SAK_1107	1343.61	ribonuclease HII	0.985276
978	W903_1085	2935.11	SAK_1108	2390.01	ribosomal biogenesis GTPase	1.22808
991	W903_1101	4667.07	SAK_1109	6088.62	hypothetical protein	0.766522
992	W903_1102	1158.63	SAK_1110	1463.09	carbon starvation protein CstA	0.791905
993	W903_1103	739.03	SAK_1111	506.458	DNA-binding response regulator	1.45921
994	W903_1104	1547.15	SAK_1112	1218.51	sensor histidine kinase	1.26971
997	W903_1107	270.482	SAK_1113	84.2112	hypothetical protein	3.21195
999	W903_1109	84.7018	SAK_1115	159.201	hypothetical protein	0.532041
1001	W903_1111	769.832	SAK_1117	926.823	hypothetical protein	0.830614
1010	W903_1122	5074.68	SAK_1123	3204.76	DNA translocase FtsK	1.58348
1011	W903_1123	1175.62	SAK_1124	615.993	hypothetical protein	1.90849
1012	W903_1124	24.8606	SAK_1125	17.5621	hypothetical protein	1.41559
1013	W903_1125	233.14	SAK_1126	109.643	hypothetical protein	2.12635
1014	W903_1126	3495.3	SAK_1127	1926.68	phage infection protein	1.81416
1015	W903_1127	1225.37	SAK_1128	807.26	hypothetical protein	1.51793
1016	W903_1128	5192.81	SAK_1129	2182.85	hypothetical protein	2.37891
1017	W903_1129	1910.06	SAK_1130	793.986	hypothetical protein	2.40566
1018	W903_1130	259.149	SAK_1131	94.7057	hypothetical protein	2.73636
1019	W903_1131	10049.9	SAK_1132	1199.4	carbamoyl phosphate synthase large subunit	8.37913
1020	W903_1132	2442.43	SAK_1133	151.676	carbamoyl phosphate synthase small subunit	16.1029
1021	W903_1133	2289.31	SAK_1134	136.015	aspartate carbamoyltransferase	16.8314
1022	W903_1134	7028.98	SAK_1135	1083.59	dihydroorotase	6.48677
1023	W903_1135	2452.61	SAK_1136	239.945	orotate phosphoribosyltransferase	10.2215
1024	W903_1136	3899.57	SAK_1137	303.35	orotidine 5'-phosphate decarboxylase	12.855
1025	W903_1137	4584.03	SAK_1138	4293.09	hypothetical protein	1.06777
1026	W903_1138	4475.4	SAK_1139	3243.64	ABC transporter ATP-binding protein	1.37974
1027	W903_1139	11327.2	SAK_1140	6968.34	ATP cone domain-containing protein	1.62552
1028	W903_1140	5812.33	SAK_1141	2482.54	aspartate-semialdehyde dehydrogenase	2.34128
1029	W903_1141	7418.95	SAK_1142	1266.47	fibrinogen-binding protein	5.85797
1030	W903_1142	3163.27	SAK_1143	2383.06	cardiolipin synthase	1.3274
1031	W903_1143	4508.4	SAK_1144	3961.41	formate--tetrahydrofolate ligase	1.13808
1032	W903_1144	1127.8	SAK_1145	1108.66	lipoate-protein ligase A	1.01727
1033	W903_1145	862.177	SAK_1146	884.93	hypothetical protein	0.974288
1034	W903_1146	981.089	SAK_1147	1077.37	hypothetical protein	0.910632
1035	W903_1147	210.928	SAK_1148	224.422	GcvH family protein	0.939874
1036	W903_1148	3276.18	SAK_1149	2594.43	luciferase	1.26278
1037	W903_1149	3711.79	SAK_1150	2403.8	FAD/FMN-binding oxidoreductase	1.54414
1038	W903_1150	2359.07	SAK_1151	1094.38	hypothetical protein	2.15562
1039	W903_1151	596.327	SAK_1152	528.801	phosphopantothenate--cysteine ligase	1.1277
1040	W903_1152	453.887	SAK_1153	536.275	phosphopantothenoylcysteine decarboxylase	0.84637
1041	W903_1153	3317.77	SAK_1154	3914.2	hypothetical protein	0.847626
1042	W903_1154	16585.1	SAK_1155	17306.2	phosphoglucomutase/phosphomannomutase	0.958334
1043	W903_1155	6154.39	SAK_1156	6316.9	ABC transporter permease/ATP-binding protein	0.974274
1044	W903_1156	2884.69	SAK_1157	2908.78	ABC transporter permease/ATP-binding protein	0.991717
1045	W903_1157	2351.88	SAK_1158	2554.1	hypothetical protein	0.920826
1046	W903_1158	2919.49	SAK_1159	3967.74	hypothetical protein	0.735807
1047	W903_1159	4946.18	SAK_1160	6441.58	serine hydroxymethyltransferase	0.767852
1048	W903_1160	1424.66	SAK_1161	1738.35	Sua5/YciO/YrdC/YwlC family protein	0.819548
1049	W903_1161	1655.33	SAK_1162	1907.81	HemK family modification methylase	0.867659
1050	W903_1162	2277.76	SAK_1163	2200.63	peptide chain release factor 1	1.03505
1051	W903_1163	1822.75	SAK_1164	1566.47	thymidine kinase	1.1636
1052	W903_1164	197.826	SAK_1165	160.757	4-oxalocrotonate tautomerase	1.23059
1053	W903_1165	2992.01	SAK_1166	1072.6	ApbE family protein	2.78949
1054	W903_1166	2717.94	SAK_1167	742.146	NADPH-dependent FMN reductase domain-containing protein	3.66227
1055	W903_1167	7263.76	SAK_1168	1855.77	NADPH-dependent FMN reductase domain-containing protein	3.91415
1056	W903_1168	5935.28	SAK_1169	4181.78	formate/nitrite transporter family protein	1.41932
1057	W903_1169	9138.24	SAK_1170	4359.66	xanthine permease	2.09609
1058	W903_1170	4623.6	SAK_1171	1554.46	xanthine phosphoribosyltransferase	2.9744
1059	W903_1171	3292.8	SAK_1172	1780.29	guanosine 5'-monophosphate oxidoreductase	1.84958
1060	W903_1172	4363.59	SAK_1173	2612.29	drug:H+ antiporter-2 (DHA2) family protein	1.67041
1061	W903_1173	4210.57	SAK_1174	1466.44	hypothetical protein	2.87129
1062	W903_1174	17089.2	SAK_1175	15273	K+ uptake permease (KUP) family protein	1.11891
1063	W903_1175	1086.07	SAK_1176	932.623	short chain dehydrogenase/reductase oxidoreductase	1.16453
1064	W903_1176	31737.5	SAK_1177	31695.7	phosphotransacetylase	1.00132
1065	W903_1177	2814.38	SAK_1178	1972.08	ribosomal large subunit pseudouridine synthase A	1.42711
1066	W903_1178	2377.45	SAK_1179	1578.79	inorganic polyphosphate/ATP-NAD kinase	1.50587
1067	W903_1179	2787.97	SAK_1180	1935.24	RelA/SpoT domain-containing protein	1.44063
1068	W903_1180	2033.29	SAK_1181	3180.2	hypothetical protein	0.63936
1069	W903_1181	10024.9	SAK_1182	7800.22	ribose-phosphate pyrophosphokinase	1.28521
1070	W903_1182	11025.8	SAK_1183	9256.81	cysteine desulfurase	1.1911
1071	W903_1183	2687.59	SAK_1184	2482.02	hypothetical protein	1.08282
1072	W903_1184	8552.32	SAK_1185	7415.87	redox-sensing transcriptional repressor Rex	1.15325
1073	W903_1185	14.7813	SAK_1186	6.76781	DNA repair protein RadC	2.18406
1074	W903_1186	4067.71	SAK_1187	3115.61	hypothetical protein	1.30559
1075	W903_1187	963.873	SAK_1188	867.548	6-phospho-beta-glucosidase	1.11103
1076	W903_1188	2676.63	SAK_1189	2409.97	GDSL family lipase/acylhydrolase	1.11065
1077	W903_1189	2402.13	SAK_1190	2214.55	Cof-like hydrolase	1.0847
1078	W903_1190	654.337	SAK_1191	521.426	AraC family transcriptional regulator	1.2549
1079	W903_1191	2509.35	SAK_1192	3069.53	chloride channel (ClC) family protein	0.817505
1080	W903_1192	3288.47	SAK_1193	3083.6	spermidine/putrescine ABC transporter spermidine/putrescine-binding protein	1.06644
1081	W903_1193	791.793	SAK_1194	751.469	spermidine/putrescine ABC transporter permease PotC	1.05366
1082	W903_1194	1817.95	SAK_1195	2035.69	spermidine/putrescine ABC transporter permease PotB	0.893042
1083	W903_1195	2116.85	SAK_1196	2255.45	spermidine/putrescine ABC transporter ATP-binding protein	0.938546
1084	W903_1196	1606.05	SAK_1197	1520.78	UDP-N-acetylenolpyruvoylglucosamine reductase	1.05607
1085	W903_1197	690.64	SAK_1198	1639.91	2-amino-4-hydroxy-6- hydroxymethyldihydropteridine pyrophosphokinase	0.421145
1086	W903_1198	180.642	SAK_1199	357.012	dihydroneopterin aldolase	0.505983
1087	W903_1199	545.952	SAK_1200	1107.2	dihydropteroate synthase	0.493092
1088	W903_1200	340.845	SAK_1201	679.439	GTP cyclohydrolase I	0.501656
1089	W903_1201	1474.08	SAK_1202	2906.57	folylpolyglutamate synthase	0.507155
1090	W903_1202	861.788	SAK_1203	1532.32	rarD protein	0.562408
1091	W903_1203	1728.01	SAK_1204	2505.36	homoserine kinase	0.689728
1092	W903_1204	2041.06	SAK_1205	2550.92	homoserine dehydrogenase	0.800126
1093	W903_1205	1860.15	SAK_1206	3037.36	polysaccharide deacetylase	0.612423
1094	W903_1206	7649.24	SAK_1207	1233.64	glycine betaine transporter OpuD%2C interruption-C	6.20057
1095	W903_1207	17227.2	SAK_1211	16645	aldehyde dehydrogenase	1.03498
1096	W903_1208	1529.45	SAK_1212	1157.9	hypothetical protein	1.32088
1097	W903_1209	3348.73	SAK_1213	1301.9	hypothetical protein	2.57219
1099	W903_1211	722.293	SAK_1216	1.43371	hypothetical protein	503.794
1100	W903_1212	15079.5	SAK_1217	11174.3	thiol peroxidase	1.34948
1101	W903_1213	1410.31	SAK_1218	1275.19	hypothetical protein	1.10596
1103	W903_1215	7430.79	SAK_1220	7116.74	transcriptional regulator	1.04413
1104	W903_1216	6494.94	SAK_1221	15144.4	alkaline shock protein 23	0.428866
1105	W903_1217	341.209	SAK_1222	676.174	hypothetical protein	0.504617
1106	W903_1218	3896.06	SAK_1223	6799.91	alkaline shock protein 23	0.572957
1107	W903_1219	347.146	SAK_1224	582.28	hypothetical protein	0.596184
1108	W903_1220	2199.56	SAK_1225	4300.24	hypothetical protein	0.511498
1109	W903_1221	2575.61	SAK_1226	436.51	transglycosylase associated protein	5.90047
1110	W903_1222	6418.41	SAK_1228	6761.37	ATP-dependent DNA helicase PcrA	0.949276
1111	W903_1223	4094.01	SAK_1229	2545.09	hypothetical protein	1.60859
1112	W903_1224	36662.1	SAK_1230	3006.98	uracil permease	12.1923
1113	W903_1225	2225.79	SAK_1231	1071.49	amino acid carrier protein	2.07729
1114	W903_1226	7604.83	SAK_1232	5606.95	cation diffusion facilitator (CDF) family protein	1.35632
1115	W903_1227	588.921	SAK_1233	332.456	hypothetical protein	1.77142
1116	W903_1228	1264.63	SAK_1234	948.188	hypothetical protein	1.33373
1117	W903_1229	3942.51	SAK_1235	4182.36	hypothetical protein	0.942654
1118	W903_1231	244030	SAK_1237	201749	30S ribosomal protein S1	1.20957
1119	W903_1234	649.876	SAK_1240	776.876	hypothetical protein	0.836525
1120	W903_1235	15650.3	SAK_1241	34499.8	branched-chain amino acid aminotransferase	0.453634
1121	W903_1236	15043	SAK_1242	18137.7	DNA topoisomerase IV subunit A	0.829377
1122	W903_1237	7352.4	SAK_1243	8047.36	DNA topoisomerase IV subunit B	0.913641
1123	W903_1238	2788.16	SAK_1244	2089.29	glycerol-3-phosphate acyltransferase PlsY	1.3345
1124	W903_1239	2517.54	SAK_1245	936.276	uracil-DNA glycosylase	2.68889
1125	W903_1240	9619.86	SAK_1246	8510.33	hypothetical protein	1.13037
1126	W903_1241	6448.29	SAK_1247	8950.79	N-acylneuraminate cytidylyltransferase	0.720415
1127	W903_1242	2487.88	SAK_1248	2227.95	neuD protein	1.11667
1128	W903_1243	4653.82	SAK_1249	5438.15	UDP-N-acetylglucosamine-2-epimerase NeuC	0.855773
1129	W903_1244	3793.46	SAK_1250	3809.8	N-acetyl neuramic acid synthetase NeuB	0.995712
1130	W903_1245	2976.29	SAK_1251	4525.62	polysaccharide biosynthesis protein CpsL	0.657654
1131	W903_1246	1873.86	SAK_1252	4093.16	capsular polysaccharide biosynthesis protein CpsK	0.457803
1138	W903_1253	413.508	SAK_1257	687.278	polysaccharide biosynthesis protein CpsF	0.60166
1139	W903_1254	4317.26	SAK_1258	6763.25	glycosyl transferase CpsE	0.638341
1140	W903_1255	5282.12	SAK_1259	6437.57	tyrosine-protein kinase CpsD	0.820514
1141	W903_1256	3150.36	SAK_1260	4311.28	capsular polysaccharide biosynthesis protein cpsC	0.730725
1142	W903_1257	3226.38	SAK_1261	3915.28	protein-tyrosine-phosphatase	0.824048
1143	W903_1258	6307.27	SAK_1262	8286.8	regulatory protein CpsA	0.761122
1144	W903_1259	3116.91	SAK_1263	4388.46	CpsY family transcriptional regulator	0.710251
1146	W903_1261	4086.92	SAK_1265	5536.66	purine nucleoside phosphorylase	0.738157
1147	W903_1262	4715.84	SAK_1266	4408.59	chloride channel (ClC) family protein	1.0697
1148	W903_1263	2925.36	SAK_1267	2468.98	purine nucleoside phosphorylase	1.18485
1149	W903_1264	1150.14	SAK_1268	1296.31	arsenate reductase	0.887242
1150	W903_1265	3852.29	SAK_1269	4439.56	phosphopentomutase	0.867719
1151	W903_1266	1976.46	SAK_1270	1647.43	ribose-5-phosphate isomerase A	1.19972
1152	W903_1267	6790.49	SAK_1271	7870.83	hypothetical protein	0.862741
1153	W903_1268	2470.18	SAK_1272	2263.59	tributyrin esterase	1.09126
1154	W903_1269	16333	SAK_1273	11872.2	metallo-beta-lactamase	1.37573
1155	W903_1270	850.525	SAK_1274	640.68	ABC transporter ATP-binding protein	1.32754
1156	W903_1271	693.537	SAK_1275	566.821	ABC transporter permease	1.22356
1157	W903_1272	838.287	SAK_1276	647.838	hypothetical protein	1.29398
1158	W903_1273	1903.58	SAK_1277	2118.17	fibronectin/fibrinogen binding protein	0.898693
1159	W903_1274	13541.5	SAK_1278	16001.3	alpha-acetolactate decarboxylase	0.846276
1160	W903_1275	40947.8	SAK_1279	41047.3	acetolactate synthase	0.997577
1161	W903_1276	7867.01	SAK_1280	3559.6	hypothetical protein	2.21008
1162	W903_1277	7713.13	SAK_1281	3110.86	hypothetical protein	2.47942
1163	W903_1278	658.336	SAK_1282	765.692	NUDIX family hydrolase	0.859792
1164	W903_1279	1310.23	SAK_1283	1066.97	mutator mutT protein	1.22799
1165	W903_1282	13839.5	SAK_1285	17634.3	dTDP-glucose 4%2C6-dehydratase	0.784802
1166	W903_1283	5457.41	SAK_1286	7240.13	dTDP-4-keto-6-deoxyglucose-3%2C5-epimerase	0.753772
1167	W903_1284	8163.66	SAK_1287	8469.14	glucose-1-phosphate thymidylyltransferase	0.96393
1168	W903_1285	690.176	SAK_1288	640.138	oxidoreductase%2C FAD-binding	1.07817
1169	W903_1286	962.345	SAK_1289	949.675	NIF3 family protein	1.01334
1170	W903_1287	1666.49	SAK_1290	1258.33	hypothetical protein	1.32436
1171	W903_1288	4395.77	SAK_1291	3492.15	DNA replication protein DnaD	1.25876
1172	W903_1289	16755	SAK_1292	13778.2	adenine phosphoribosyltransferase	1.21605
1173	W903_1290	8344.44	SAK_1293	8211.9	hydrophobic W repeat-containing protein	1.01614
1174	W903_1291	6724.91	SAK_1294	3840.03	single-stranded-DNA-specific exonuclease RecJ	1.75127
1175	W903_1292	2007.38	SAK_1295	2159.83	short chain dehydrogenase/reductase oxidoreductase	0.929418
1176	W903_1293	2231.19	SAK_1296	2452.1	ribonuclease Z	0.909913
1177	W903_1294	1290.4	SAK_1297	1246.27	hypothetical protein	1.03541
1178	W903_1295	4139.67	SAK_1298	3027.9	GTP-binding protein	1.36718
1179	W903_1296	1252.42	SAK_1299	1208.67	tRNA delta(2)-isopentenylpyrophosphate transferase	1.0362
1180	W903_1297	12114.9	SAK_1300	14153.8	hypothetical protein	0.855951
1181	W903_1298	745.177	SAK_1301	868.481	hypothetical protein	0.858024
1182	W903_1299	208.185	SAK_1302	418.769	pullulanase%2C extracellular	0.497135
1183	W903_1302	2190.28	SAK_1304	1578.35	hypothetical protein	1.3877
1184	W903_1303	9659.28	SAK_1305	9867.71	dipeptidase PepV	0.978877
1185	W903_1304	2562.26	SAK_1306	2660.9	nitroreductase	0.962928
1186	W903_1307	5371.84	SAK_1308	4109.94	excinuclease ABC subunit C	1.30704
1187	W903_1308	1550.7	SAK_1309	2084.09	hypothetical protein	0.744065
1188	W903_1309	3047.48	SAK_1310	2077.6	MATE efflux family protein	1.46683
1189	W903_1310	7898.16	SAK_1311	6367.01	hypothetical protein	1.24048
1190	W903_1311	10817.7	SAK_1312	8934.06	hypothetical protein	1.21083
1191	W903_1312	3133.81	SAK_1313	2929.42	hypothetical protein	1.06977
1192	W903_1313	72.4759	SAK_1314	25.0252	ISSag4%2C transposase orfA	2.89612
1193	W903_1314	121.988	SAK_1315	141.55	ISSag4%2C transposase orfB	0.861803
1194	W903_1315	764.647	SAK_1325	1042.84	hypothetical protein	0.733236
1195	W903_1316	96524	SAK_1334	118473	50S ribosomal protein L7/L12	0.814733
1196	W903_1317	175852	SAK_1335	183816	50S ribosomal protein L10	0.956674
1197	W903_1318	2410.14	SAK_1336	9146.47	ATP-dependent Clp protease ATP-binding subunit ClpL	0.263505
1198	W903_1319	713.743	SAK_1337	988.385	homocysteine methyltransferase	0.72213
1199	W903_1320	565.558	SAK_1338	771.691	amino acid permease	0.732881
1200	W903_1321	135.181	SAK_1339	430.19	hypothetical protein	0.314236
1201	W903_1322	116.343	SAK_1340	340.141	hypothetical protein	0.342043
1202	W903_1323	558.561	SAK_1341	5448.34	TetR family transcriptional regulator	0.102519
1203	W903_1324	6131.82	SAK_1342	7204.59	ribosome biogenesis GTP-binding protein YsxC	0.8511
1204	W903_1325	9363.94	SAK_1343	11850.8	ATP-dependent protease ATP-binding subunit ClpX	0.790151
1205	W903_1326	75.0921	SAK_1344	3.06543	hypothetical protein	24.4964
1206	W903_1327	3343.63	SAK_1345	4344.58	dihydrofolate reductase	0.76961
1207	W903_1328	3737.61	SAK_1346	3870.76	thymidylate synthase	0.965602
1208	W903_1329	6176.18	SAK_1347	5091.24	hydroxymethylglutaryl-CoA synthase	1.2131
1209	W903_1330	7755.48	SAK_1348	7611.68	hydroxymethylglutaryl-CoA reductase%2C degradative	1.01889
1210	W903_1331	17067.9	SAK_1349	23156	hypothetical protein	0.737084
1211	W903_1332	17562.4	SAK_1350	25588.4	hemolysin III	0.686342
1212	W903_1333	39206.4	SAK_1351	67743.7	hypothetical protein	0.578745
1213	W903_1334	5866.56	SAK_1352	5704.17	hypothetical protein	1.02847
1214	W903_1335	95.9612	SAK_1353	80.904	hypothetical protein	1.18611
1215	W903_1336	1579.44	SAK_1354	1358.88	isopentenyl pyrophosphate isomerase	1.16231
1216	W903_1337	1527.97	SAK_1355	1385.99	phosphomevalonate kinase	1.10244
1217	W903_1338	812.768	SAK_1356	882.706	diphosphomevalonate decarboxylase	0.920768
1218	W903_1339	969.65	SAK_1357	617.943	mevalonate kinase	1.56916
1219	W903_1340	8656.09	SAK_1358	3393.13	sensor histidine kinase	2.55107
1220	W903_1341	5396.09	SAK_1359	1981.26	DNA-binding response regulator	2.72357
1221	W903_1342	5745.43	SAK_1360	1711.56	RelA/SpoT domain-containing protein	3.35683
1224	W903_1345	8421.14	SAK_1363	200.311	MarR family transcriptional regulator	42.0403
1225	W903_1346	6782.02	SAK_1364	717.403	Ser/Thr protein phosphatase	9.45357
1226	W903_1347	2278.08	SAK_1365	4248.98	peptide deformylase	0.536147
1227	W903_1348	6176.18	SAK_1366	15275.2	glutamate dehydrogenase	0.404329
1228	W903_1349	20555	SAK_1367	17612.4	hypothetical protein	1.16708
1229	W903_1350	4462.08	SAK_1368	6288.93	ABC transporter permease/ATP-binding protein	0.709512
1230	W903_1351	3999.21	SAK_1369	4556.47	ABC transporter permease/ATP-binding protein	0.8777
1231	W903_1354	4318.46	SAK_1371	4559.31	ABC transporter ATP-binding protein	0.947173
1232	W903_1355	2444.63	SAK_1372	2694.31	tRNA CCA-pyrophosphorylase	0.90733
1233	W903_1356	9319.26	SAK_1373	7573.79	DegV family protein	1.23046
1234	W903_1357	2422.36	SAK_1374	1875.68	hypothetical protein	1.29146
1235	W903_1358	706.62	SAK_1375	478.12	hypothetical protein	1.47791
1236	W903_1359	5918.85	SAK_1376	1508.61	hypothetical protein	3.92339
1237	W903_1360	6130.12	SAK_1377	5854.38	PTS system fructose-specific transporter subunit IIABC	1.0471
1238	W903_1361	3843.22	SAK_1378	5541.27	1-phosphofructokinase	0.693564
1239	W903_1362	5075.38	SAK_1379	4739.77	DeoR family transcriptional regulator	1.07081
1240	W903_1363	17834.7	SAK_1380	13890.4	beta-lactam resistance factor	1.28396
1241	W903_1364	66294.4	SAK_1381	64182.8	bsp protein	1.0329
1242	W903_1365	5760.19	SAK_1382	3284.82	2-dehydropantoate 2-reductase	1.75358
1243	W903_1366	4999.96	SAK_1383	3273.91	hypothetical protein	1.52721
1244	W903_1367	856.578	SAK_1384	707.86	pyridine nucleotide-disulfide oxidoreductase	1.21009
1245	W903_1368	575.778	SAK_1385	527.794	tRNA (guanine-N(1)-)-methyltransferase	1.09092
1246	W903_1369	290.256	SAK_1386	206.217	16S rRNA-processing protein RimM	1.40752
1247	W903_1372	6362.16	SAK_1389	6404.19	RofA family transcriptional regulator	0.993437
1248	W903_1373	7019.73	SAK_1390	6131.82	hypothetical protein	1.1448
1249	W903_1374	20592.1	SAK_1391	11806.6	30S ribosomal protein S16	1.74412
1250	W903_1375	8611.81	SAK_1392	5103.6	ABC transporter permease	1.6874
1251	W903_1376	2998.86	SAK_1393	1718.34	ABC transporter ATP-binding protein	1.74521
1252	W903_1377	9058.77	SAK_1394	3936.23	RND family efflux transporter MFP subunit	2.30138
1253	W903_1378	11337.4	SAK_1395	4220.8	carbamoyl-phosphate synthase large subunit	2.68608
1254	W903_1379	5812.73	SAK_1396	2486.84	carbamoyl phosphate synthase small subunit	2.33739
1255	W903_1380	3123.18	SAK_1397	1250.94	bifunctional pyrimidine regulatory protein PyrR/uracil phosphoribosyltransferase	2.49666
1256	W903_1381	4908.61	SAK_1398	4846.74	ribosomal large subunit pseudouridine synthase A	1.01277
1257	W903_1382	604.061	SAK_1399	360.519	lipoprotein signal peptidase	1.67553
1258	W903_1383	4446.64	SAK_1400	3401.84	LysR family transcriptional regulator	1.30713
1259	W903_1384	7756.02	SAK_1401	6149.7	50S ribosomal protein L27	1.2612
1260	W903_1385	9920.52	SAK_1402	7307.69	hypothetical protein	1.35754
1261	W903_1386	15720.9	SAK_1403	11138	50S ribosomal protein L21	1.41147
1262	W903_1387	2584.38	SAK_1404	2116.4	CapA domain-containing protein	1.22112
1263	W903_1388	4622.64	SAK_1405	4321.15	thiamine biosynthesis protein ThiI	1.06977
1264	W903_1389	5279.92	SAK_1406	4010.04	class V aminotransferase	1.31668
1265	W903_1390	5651.43	SAK_1407	6305.52	hypothetical protein	0.896267
1266	W903_1391	4008.09	SAK_1408	1988.82	glutathione reductase	2.01531
1267	W903_1392	6934.61	SAK_1409	9887.57	hypothetical protein	0.701347
1268	W903_1393	1824.14	SAK_1410	1940.21	chorismate synthase	0.940174
1269	W903_1394	1089.84	SAK_1411	976.225	3-dehydroquinate synthase	1.11638
1270	W903_1395	11575.6	SAK_1412	10653.2	3-dehydroquinate dehydratase	1.08658
1271	W903_1396	13901	SAK_1413	9795.48	hypothetical protein	1.41912
1272	W903_1397	27688.5	SAK_1414	29778.8	sulfatase	0.929805
1273	W903_1398	16134.9	SAK_1415	9257.46	50S ribosomal protein L20	1.74291
1274	W903_1399	5397.22	SAK_1416	4314.87	50S ribosomal protein L35	1.25084
1275	W903_1400	46460	SAK_1417	32711.3	translation initiation factor IF-3	1.4203
1276	W903_1401	6061.25	SAK_1418	6137.35	cytidylate kinase	0.987601
1277	W903_1402	2619	SAK_1419	2389.68	hypothetical protein	1.09596
1278	W903_1403	118.336	SAK_1420	88.2234	ferredoxin	1.34132
1279	W903_1404	2528.21	SAK_1421	2627.55	hypothetical protein	0.962194
1280	W903_1405	10050.6	SAK_1422	8364.13	peptidase T	1.20164
1281	W903_1406	6082.29	SAK_1423	5815.55	polysaccharide biosynthesis protein	1.04587
1282	W903_1407	13504.9	SAK_1424	12005.4	UDP-N-acetylmuramoylalanyl-D-glutamate--L-lysine ligase	1.1249
1283	W903_1408	896.767	SAK_1425	377.494	ferrichrome ABC transporter ATP-binding protein	2.37558
1284	W903_1409	1733.41	SAK_1426	732.071	ferrichrome ABC transporter substrate-binding protein	2.36782
1285	W903_1410	342.847	SAK_1427	169.68	ferrichrome ABC transporter permease	2.02055
1286	W903_1411	547.669	SAK_1428	254.487	iron ABC transporter permease	2.15205
1287	W903_1412	1512.27	SAK_1429	1527.23	hypothetical protein	0.990206
1288	W903_1413	17947.6	SAK_1430	18243.6	manganese-dependent inorganic pyrophosphatase	0.983775
1289	W903_1414	5094.41	SAK_1431	9208.18	pyruvate formate-lyase-activating enzyme	0.553249
1290	W903_1415	18047.4	SAK_1432	10967.9	hypothetical protein	1.64547
1291	W903_1416	1628.47	SAK_1433	779.141	hypothetical protein	2.09008
1292	W903_1417	3285.73	SAK_1434	1816.06	radical SAM family protein	1.80926
1293	W903_1418	4621.03	SAK_1435	4286.25	PAP2 family protein	1.07811
1294	W903_1419	4544.8	SAK_1436	4634.51	hypothetical protein	0.980643
1301	W903_1426	12989	SAK_1445	5160.88	glycoside hydrolase	2.51682
1302	W903_1427	4590.7	SAK_1446	2582.41	glycosyl transferase	1.77769
1303	W903_1428	9470.99	SAK_1447	5263.84	polysaccharide biosynthesis protein	1.79926
1304	W903_1429	6974.63	SAK_1448	5436.26	hypothetical protein	1.28298
1305	W903_1430	5427.23	SAK_1449	4416.84	glycosyl transferase	1.22876
1306	W903_1431	5037.88	SAK_1450	4250.45	glycosyl transferase	1.18526
1307	W903_1432	5835.74	SAK_1451	5088.41	nucleotide sugar dehydratase	1.14687
1308	W903_1433	3643.22	SAK_1452	2815.16	2-C-methyl-D-erythritol 4-phosphate cytidylyltransferase	1.29415
1309	W903_1434	2772.55	SAK_1453	1858.21	licD2 protein	1.49205
1310	W903_1435	7665.16	SAK_1454	4666.1	hypothetical protein	1.64274
1311	W903_1436	567.619	SAK_1455	386.574	hypothetical protein	1.46833
1312	W903_1437	3385.84	SAK_1456	2168.98	glycosyl transferase	1.56103
1313	W903_1438	2665.7	SAK_1457	2116.99	glycosyl transferase	1.25919
1314	W903_1439	3506.7	SAK_1458	2470.52	rgpAc protein	1.41942
1315	W903_1440	4940.36	SAK_1459	6190.76	dTDP-4-dehydrorhamnose reductase	0.798022
1316	W903_1441	3850.15	SAK_1460	4572.92	hypothetical protein	0.841946
1317	W903_1442	11644.8	SAK_1461	10751.9	RNA polymerase sigma factor RpoD	1.08305
1318	W903_1443	8046.25	SAK_1462	7859.38	DNA primase	1.02378
1319	W903_1444	27734.6	SAK_1463	14208.8	large conductance mechanosensitive channel protein	1.95193
1320	W903_1445	9440.19	SAK_1464	8428.15	30S ribosomal protein S21	1.12008
1321	W903_1446	559.126	SAK_1465	784.06	hypothetical protein	0.713117
1322	W903_1447	727.478	SAK_1466	441.497	polar amino acid ABC transporter amino acid-binding protein	1.64775
1323	W903_1448	65.9824	SAK_1467	43.6107	ammonium transporter	1.51299
1324	W903_1449	122.998	SAK_1468	133.954	hypothetical protein	0.918213
1325	W903_1450	13672.6	SAK_1469	14541.6	hypothetical protein	0.940239
1326	W903_1451	2303.8	SAK_1470	2139.27	hypothetical protein	1.07691
1327	W903_1452	1779.18	SAK_1471	1392.25	glycerol-3-phosphate transporter	1.27792
1328	W903_1453	3612.29	SAK_1472	11516.4	glycogen/starch/alpha-glucan phosphorylase	0.313666
1329	W903_1454	1440.85	SAK_1473	3866.2	4-alpha-glucanotransferase	0.372678
1330	W903_1455	6062.51	SAK_1474	8663.89	maltose operon transcriptional repressor MalR	0.699744
1331	W903_1456	12769.4	SAK_1475	27045.5	carbohydrate ABC transporter periplasmic-binding protein	0.472144
1332	W903_1457	1581.63	SAK_1476	3135.98	cyclodextrin ABC transporter permease	0.504351
1333	W903_1458	1272.46	SAK_1477	2008.91	cyclodextrin ABC transporter permease	0.633405
1334	W903_1459	5503.37	SAK_1478	4298.45	amino acid/peptide transporter	1.28032
1335	W903_1460	956.082	SAK_1479	1301.27	NUDIX family hydrolase	0.734732
1337	W903_1462	2947.55	SAK_1480	2484.78	hypothetical protein	1.18624
1338	W903_1463	1726.22	SAK_1481	1354.27	glycoside hydrolase	1.27465
1339	W903_1464	1444.65	SAK_1482	818.813	preprotein translocase subunit SecA	1.76432
1340	W903_1465	542.271	SAK_1483	363.55	hypothetical protein	1.4916
1341	W903_1466	2306.04	SAK_1484	1278.2	hypothetical protein	1.80413
1342	W903_1467	2887.49	SAK_1485	1676.22	hypothetical protein	1.72261
1343	W903_1468	2596.23	SAK_1486	1163.13	preprotein translocase subunit SecY	2.2321
1344	W903_1469	3310.42	SAK_1487	1477.15	hypothetical protein	2.24109
1345	W903_1470	1812.17	SAK_1488	926.123	glycosyl transferase	1.95672
1346	W903_1471	3327.91	SAK_1489	1878.28	glycosyl transferase	1.77178
1347	W903_1472	2106.6	SAK_1490	1021.47	glycosyl transferase	2.06232
1348	W903_1473	1781.03	SAK_1491	939.123	glycosyl transferase	1.89649
1349	W903_1474	2017.01	SAK_1492	760.44	hypothetical protein	2.65242
1350	W903_1475	29364.8	SAK_1493	2152.35	cell wall surface anchor family protein	13.6431
1352	W903_1477	13726.7	SAK_1495	14869.8	excinuclease ABC subunit B	0.923126
1353	W903_1478	8924.77	SAK_1496	6985.27	CAAX amino terminal protease	1.27766
1354	W903_1479	80160.3	SAK_1497	127073	polar amino acid ABC transporter permease/substrate-binding protein	0.63082
1355	W903_1480	32695.4	SAK_1498	58953.9	polar amino acid ABC transporter ATP-binding protein	0.554592
1357	W903_1482	77.0605	SAK_1499	80.3057	hypothetical protein	0.95959
1358	W903_1483	9386.68	SAK_1500	9709.63	GTPase ObgE	0.96674
1359	W903_1484	131.289	SAK_1501	79.0975	hypothetical protein	1.65984
1360	W903_1485	2268.62	SAK_1502	1069.93	aminopeptidase	2.12035
1361	W903_1486	15718.8	SAK_1503	10981.6	cell wall surface anchor family protein	1.43137
1362	W903_1487	4777.04	SAK_1504	2804.06	amidase	1.70362
1363	W903_1488	276.994	SAK_1505	167.432	RNA pseudouridine synthase	1.65437
1364	W903_1489	11786.9	SAK_1506	10718.4	aldo/keto reductase	1.09969
1365	W903_1490	3249.95	SAK_1507	3678.5	nitroreductase	0.883499
1366	W903_1491	4740.75	SAK_1508	3269.83	lactoylglutathione lyase	1.44985
1367	W903_1492	2560.48	SAK_1509	1778.69	glycosyl transferase	1.43953
1368	W903_1493	11206.9	SAK_1510	12350.7	D-Serine/D-alanine/glycine:H+ symporter	0.907393
1369	W903_1494	1626.33	SAK_1511	1657.62	SsrA-binding protein	0.981119
1370	W903_1495	10930.7	SAK_1512	9675.36	ribonuclease R	1.12975
1371	W903_1496	4323.55	SAK_1513	3368.06	preprotein translocase subunit SecG	1.28369
1372	W903_1497	7022.65	SAK_1515	4961.29	drug:H+ antiporter-1 (DHA1) family protein	1.41549
1373	W903_1498	752.919	SAK_1516	1046.31	hypothetical protein	0.719591
1374	W903_1499	250.669	SAK_1517	291.074	ABC transporter ATP-binding protein	0.861188
1375	W903_1500	331.4	SAK_1518	348.349	dephospho-CoA kinase	0.951345
1376	W903_1501	461.968	SAK_1519	395.973	formamidopyrimidine-DNA glycosylase	1.16666
1377	W903_1502	310.858	SAK_1520	221.884	Rgg/GadR/MutR family transcriptional regulator	1.40099
1378	W903_1503	1673.9	SAK_1521	2817.89	hypothetical protein	0.594027
1381	W903_1506	2.79082	SAK_1523	663.687	CAAX amino terminal protease	0.00420503
1382	W903_1507	1097.27	SAK_1524	1828.82	hypothetical protein	0.599986
1383	W903_1508	15236	SAK_1525	18488	GTP-binding protein Era	0.824105
1384	W903_1509	1619.24	SAK_1526	2341.96	diacylglycerol kinase	0.691404
1385	W903_1510	7185.64	SAK_1527	8037.33	metalloprotease	0.894033
1386	W903_1511	1060.41	SAK_1528	1509.34	tetracenomycin polyketide synthesis O-methyltransferase TcmP	0.702563
1387	W903_1512	489.637	SAK_1529	545.124	NUDIX family hydrolase	0.898213
1388	W903_1513	3009.27	SAK_1530	1507.04	hypothetical protein	1.99681
1389	W903_1514	9795.48	SAK_1531	13316.2	KH domain-containing protein	0.735603
1390	W903_1515	6245.49	SAK_1532	9244.63	hypothetical protein	0.675581
1391	W903_1516	64.6008	SAK_1533	91.2486	hypothetical protein	0.707965
1392	W903_1517	2390.34	SAK_1534	3394.07	methionine sulfoxide reductase A	0.70427
1393	W903_1518	4794.95	SAK_1535	3000.73	hypothetical protein	1.59793
1394	W903_1519	11996.3	SAK_1536	9452.63	ribosome recycling factor	1.26909
1395	W903_1520	15168.6	SAK_1537	6968.83	uridylate kinase	2.17664
1396	W903_1521	137.698	SAK_1538	55.8471	nickel ABC transporter ATP-binding protein	2.46562
1397	W903_1522	156.589	SAK_1539	53.1324	nickel ABC transporter ATP-binding protein	2.94715
1398	W903_1523	44.3014	SAK_1540	27.9555	nickel ABC transporter permease	1.58471
1399	W903_1524	118.254	SAK_1541	56.3952	nickel ABC transporter permease	2.09687
1400	W903_1525	379.214	SAK_1542	173.978	nickel ABC transporter nickel-binding protein	2.17967
1401	W903_1526	62440.7	SAK_1543	72244.5	50S ribosomal protein L1	0.864298
1402	W903_1527	55569.3	SAK_1544	53676.4	50S ribosomal protein L11	1.03526
1403	W903_1528	1107.2	SAK_1546	563.078	major facilitator family protein	1.96634
1404	W903_1529	1408.36	SAK_1547	561.814	M20D family peptidase	2.50681
1405	W903_1530	1220.96	SAK_1548	1569.08	LysR family transcriptional regulator	0.778139
1407	W903_1532	2751.11	SAK_1551	2225.79	para-aminobenzoate synthase%2C component I	1.23602
1408	W903_1533	7411.24	SAK_1552	4616.55	DNA translocase FtsK	1.60536
1409	W903_1534	4005.04	SAK_1553	5874.29	cyclophilin type peptidyl-prolyl cis-trans isomerase	0.68179
1410	W903_1535	5171.26	SAK_1554	2235.06	metal ABC transporter permease	2.3137
1411	W903_1536	8234.7	SAK_1555	4325.05	metal ABC transporter ATP-binding protein	1.90396
1412	W903_1537	60623.9	SAK_1556	31590.4	metal ABC transporter substrate-binding protein	1.91906
1413	W903_1538	6447.39	SAK_1557	5833.31	iron-dependent repressor	1.10527
1414	W903_1539	2103.24	SAK_1558	1562.24	5'-methylthioadenosine/S-adenosylhomocysteine nucleosidase	1.3463
1415	W903_1540	25.0054	SAK_1559	25.9392	hypothetical protein	0.964003
1416	W903_1541	997.055	SAK_1560	881.294	NUDIX family hydrolase	1.13135
1417	W903_1542	5880.41	SAK_1561	4911	bifunctional N-acetylglucosamine-1-phosphate uridyltransferase/glucosamine-1-phosphate acetyltransferase	1.1974
1418	W903_1543	129.587	SAK_1562	161.914	hypothetical protein	0.800348
1419	W903_1544	43.9524	SAK_1563	47.5393	glyoxalase	0.924548
1420	W903_1545	3108.92	SAK_1564	2214.4	Gfo/Idh/MocA family oxidoreductase	1.40396
1423	W903_1548	169.713	SAK_1566	296.943	3-ketoacyl-ACP reductase	0.571534
1424	W903_1549	29.8021	SAK_1567	22.5837	hypothetical protein	1.31963
1425	W903_1550	159.831	SAK_1568	188.478	hypothetical protein	0.848008
1426	W903_1551	833.05	SAK_1569	553.113	acetyltransferase	1.50611
1427	W903_1552	3679.52	SAK_1570	140.205	glycosyl transferase	26.2439
1428	W903_1553	7662.5	SAK_1571	350.757	hypothetical protein	21.8456
1429	W903_1554	5746.23	SAK_1572	235.124	hypothetical protein	24.4391
1430	W903_1555	2758.18	SAK_1573	63.1438	hypothetical protein	43.6809
1431	W903_1556	3755.27	SAK_1574	124.753	hypothetical protein	30.1016
1432	W903_1557	1646.74	SAK_1575	14897.7	branched chain amino acid:H+ symporter	0.110537
1433	W903_1558	40984.8	SAK_1576	23793.8	methionyl-tRNA synthetase	1.7225
1434	W903_1559	3173.37	SAK_1577	2313.08	tellurite resistance protein TehB	1.37192
1435	W903_1560	576.058	SAK_1578	697.8	hypothetical protein	0.825534
1436	W903_1561	1926.95	SAK_1579	2433.81	PTS system lactose/cellobiose family transporter subunit IIC	0.791741
1437	W903_1562	1404.17	SAK_1580	2398.64	hypothetical protein	0.585402
1438	W903_1563	6346.3	SAK_1581	6265.87	exodeoxyribonuclease III	1.01284
1439	W903_1564	1034.85	SAK_1582	1132.9	hypothetical protein	0.913451
1440	W903_1565	2069.12	SAK_1583	1724.54	methylated-DNA--protein-cysteine S-methyltransferase	1.19981
1441	W903_1566	6005.21	SAK_1584	3941.69	D-3-phosphoglycerate dehydrogenase	1.52351
1442	W903_1567	1584.27	SAK_1585	1421.3	acetyltransferase	1.11466
1444	W903_1569	2045.3	SAK_1587	1460.86	CutC family protein	1.40007
1445	W903_1570	8016.74	SAK_1588	6377.17	tetrapyrrole methylase	1.2571
1446	W903_1571	581.514	SAK_1589	416.638	DNA replication intiation control protein YabA	1.39573
1447	W903_1572	6385.57	SAK_1590	4167.89	DNA polymerase III subunit delta'	1.53209
1448	W903_1573	5444.94	SAK_1591	4134.22	thymidylate kinase	1.31704
1449	W903_1574	70.0338	SAK_1593	1797.78	hypothetical protein	0.0389557
1450	W903_1575	38.9294	SAK_1594	924.673	hydrophobic amino acid uptake ABC transporter ATP-binding protein LivF	0.0421008
1451	W903_1576	28.8844	SAK_1595	820.631	hydrophobic amino acid uptake ABC transporter ATP-binding protein LivG	0.0351978
1452	W903_1577	22.0458	SAK_1596	984.413	hydrophobic amino acid uptake ABC transporter permease LivM	0.0223948
1453	W903_1578	25.6412	SAK_1597	1193.1	hydrophobic amino acid uptake ABC transporter permease LivH	0.0214912
1455	W903_1580	867.512	SAK_1599	544.746	hypothetical protein	1.59251
1456	W903_1581	19020.9	SAK_1600	10513.1	ATP-dependent Clp protease proteolytic subunit	1.80926
1457	W903_1582	12133.4	SAK_1601	9743.34	uracil phosphoribosyltransferase	1.24531
1458	W903_1583	1954.12	SAK_1602	2241.27	aminotransferase%2C classes I and II	0.871879
1459	W903_1584	2748.25	SAK_1603	1425.55	RNA methyltransferase	1.92786
1460	W903_1585	12157.8	SAK_1604	8504.44	amino acid-polyamine-organocation (APC) family permease	1.42959
1461	W903_1586	4465.79	SAK_1605	5893.87	potassium transporter peripheral membrane protein	0.757701
1462	W903_1587	4845.4	SAK_1606	6231.66	K+ transporter (Trk) family protein TrkH	0.777546
1463	W903_1588	139.656	SAK_1607	212.655	hypothetical protein	0.656724
1464	W903_1589	2728.89	SAK_1608	2361.52	ribosomal large subunit pseudouridine synthase B	1.15557
1465	W903_1590	1448.96	SAK_1609	1334.33	segregation and condensation protein B	1.08591
1466	W903_1591	1334.42	SAK_1610	1219.1	segregation and condensation protein A	1.0946
1467	W903_1592	1842.57	SAK_1611	2011.42	site-specific tyrosine recombinase XerD	0.916051
1468	W903_1593	1980.71	SAK_1612	1024.28	hypothetical protein	1.93375
1469	W903_1594	772.253	SAK_1613	773.351	hypothetical protein	0.99858
1470	W903_1595	4699.2	SAK_1614	4288.92	deoxyribonucleotide triphosphate pyrophosphatase/unknown domain fusion protein	1.09566
1471	W903_1596	3652.58	SAK_1615	2639.96	glutamate racemase	1.38357
1472	W903_1597	7119.2	SAK_1616	4965.08	hypothetical protein	1.43386
1473	W903_1598	276.409	SAK_1617	147.45	hypothetical protein	1.8746
1474	W903_1599	1871.01	SAK_1618	696.22	hypothetical protein	2.68738
1475	W903_1600	25216.8	SAK_1619	13530.2	hypothetical protein	1.86374
1476	W903_1601	14538.6	SAK_1620	8554.69	hypothetical protein	1.69949
1477	W903_1602	10850.7	SAK_1621	7796.98	RNA methyltransferase	1.39165
1478	W903_1603	349.113	SAK_1622	272.048	acylphosphatase	1.28327
1479	W903_1604	19424.6	SAK_1623	29919.5	OxaA-like protein precursor	0.649229
1480	W903_1605	2862.18	SAK_1624	2269.41	polar amino acid ABC transporter permease	1.2612
1481	W903_1606	3505.49	SAK_1625	2227.64	polar amino acid ABC transporter polar amino acid-binding protein	1.57363
1482	W903_1607	812.509	SAK_1626	391.24	amidase	2.07675
1483	W903_1608	4682.29	SAK_1627	4799.27	transcription elongation factor GreA	0.975626
1484	W903_1609	41450.4	SAK_1628	34850.7	hypothetical protein	1.18937
1485	W903_1610	3766.74	SAK_1629	2632.1	acetyltransferase	1.43108
1486	W903_1611	20427.1	SAK_1630	14995.1	UDP-N-acetylmuramate--L-alanine ligase	1.36226
1487	W903_1612	14916.3	SAK_1631	8055.17	hypothetical protein	1.85176
1488	W903_1613	17895.4	SAK_1633	15599.4	Snf2 family protein	1.14719
1489	W903_1614	9293.46	SAK_1634	9008.06	GTP-binding protein EngA	1.03168
1490	W903_1615	2941.43	SAK_1635	2329.98	primosomal protein DnaI	1.26243
1491	W903_1616	2525.23	SAK_1636	2112.01	hypothetical protein	1.19565
1492	W903_1617	1075.43	SAK_1637	854.431	NrdR family transcriptional regulator	1.25865
1493	W903_1618	4065.17	SAK_1638	16217.9	sensor histidine kinase CsrS	0.250659
1494	W903_1619	6341.02	SAK_1639	42574.4	DNA-binding response regulator CsrR	0.14894
1495	W903_1620	4059.26	SAK_1640	3191.68	hypothetical protein	1.27182
1496	W903_1621	15941.5	SAK_1641	17272.6	heat shock protein HtpX	0.922934
1497	W903_1622	11877.1	SAK_1642	11832.8	LemA family protein	1.00375
1498	W903_1623	1854.87	SAK_1643	1472.55	16S rRNA methyltransferase GidB	1.25963
1499	W903_1624	3781.91	SAK_1644	3608.04	K+ transporter (Trk) family protein	1.04819
1500	W903_1625	1848.96	SAK_1645	2035.12	Trk family potassium uptake protein	0.908526
1501	W903_1626	6863.36	SAK_1646	5642.43	nickel/cobalt ABC transporter permease	1.21639
1502	W903_1627	10448.4	SAK_1647	7879.02	ABC transporter ATP-binding protein	1.32611
1503	W903_1628	2962.09	SAK_1648	1484.85	hypothetical protein	1.99488
1504	W903_1629	8681.33	SAK_1649	10936.8	serine/threonine transporter SstT	0.793774
1506	W903_1631	2719.45	SAK_1651	8139.93	zinc-containing alcohol dehydrogenase	0.334088
1507	W903_1632	2743.88	SAK_1652	1559.97	D-methionine ABC transporter permease	1.75893
1508	W903_1633	3523.76	SAK_1653	1782.89	amino acid ABC transporter ATP-binding protein	1.97643
1509	W903_1634	3809.54	SAK_1654	1746.68	hypothetical protein	2.18102
1510	W903_1635	10565	SAK_1655	4307.1	NLPA family lipoprotein	2.45292
1511	W903_1636	18237.2	SAK_1656	8122.45	amino acid ABC transporter amino acid-binding protein	2.24529
1512	W903_1637	7725.43	SAK_1657	2474.46	glutamine amidotransferase class I	3.12206
1513	W903_1638	10573	SAK_1658	6757.15	hypothetical protein	1.56472
1514	W903_1639	925.699	SAK_1659	1467.45	DhaKLM operon coactivator DhaQ	0.63082
1515	W903_1640	265.793	SAK_1660	512.209	transcriptional regulator	0.518915
1516	W903_1641	9447.39	SAK_1662	13848.1	dihydroxyacetone kinase subunit DhaK	0.682216
1517	W903_1642	993.358	SAK_1663	3858.7	dihydroxyacetone kinase DAK2 domain-containing protein	0.257433
1518	W903_1643	222.549	SAK_1664	865.368	PTS system mannnose-specific transporter subunit IIA	0.257173
1519	W903_1644	563.593	SAK_1665	2908.98	glycerol uptake facilitator protein	0.193742
1520	W903_1645	16565.6	SAK_1666	9273.51	hypothetical protein	1.78633
1521	W903_1646	1381	SAK_1667	882.645	MerR family transcriptional regulator	1.56462
1522	W903_1647	1722.28	SAK_1668	1203.57	hypothetical protein	1.43098
1523	W903_1648	28.3662	SAK_1669	25.3856	hypothetical protein	1.11741
1524	W903_1649	1229.2	SAK_1670	835.404	hypothetical protein	1.47138
1525	W903_1650	1978.79	SAK_1671	1546.94	iojap-like protein	1.27916
1526	W903_1651	3062.3	SAK_1672	2847.74	isochorismatase	1.07535
1527	W903_1652	2523.13	SAK_1673	2645.82	HD domain-containing protein	0.953629
1528	W903_1653	6253.29	SAK_1674	6208.81	nicotinic acid mononucleotide adenylyltransferase	1.00716
1529	W903_1654	1772.66	SAK_1675	1952.22	hypothetical protein	0.908023
1530	W903_1655	6219.14	SAK_1676	5738.27	GTP-binding protein YqeH	1.0838
1531	W903_1656	1802.9	SAK_1677	1479.71	HAD superfamily hydrolase	1.21841
1532	W903_1657	994.219	SAK_1678	697.181	hypothetical protein	1.42606
1533	W903_1658	15402.7	SAK_1679	14539.6	aspartyl/glutamyl-tRNA amidotransferase subunit B	1.05937
1534	W903_1659	10401.5	SAK_1680	7524.6	aspartyl/glutamyl-tRNA amidotransferase subunit A	1.38233
1535	W903_1660	3087.66	SAK_1681	2048.28	aspartyl/glutamyl-tRNA amidotransferase subunit C	1.50744
1536	W903_1661	1077.45	SAK_1682	848.641	pyruvate phosphate dikinase	1.26961
1537	W903_1662	657.57	SAK_1683	377.047	hypothetical protein	1.744
1538	W903_1663	855.035	SAK_1684	453.881	hypothetical protein	1.88383
1539	W903_1664	5807.09	SAK_1685	4425.73	3-hydroxybutyryl-CoA dehydrogenase	1.31212
1540	W903_1665	2129.94	SAK_1686	1268.32	isochorismatase	1.67935
1541	W903_1666	21993.7	SAK_1687	15899.6	transcriptional repressor CodY	1.38329
1542	W903_1667	18228.4	SAK_1688	19317.2	aminotransferase	0.943634
1543	W903_1668	14983.6	SAK_1689	33472.8	hypothetical protein	0.447637
1544	W903_1669	3203.65	SAK_1690	2506.75	Cof-like hydrolase	1.27801
1545	W903_1670	2046.01	SAK_1691	1793.92	asparaginase	1.14053
1546	W903_1671	1149.59	SAK_1692	466.706	shikimate 5-dehydrogenase	2.46319
1547	W903_1672	7367.71	SAK_1693	2282.66	aldo/keto reductase	3.22769
1548	W903_1673	9524.98	SAK_1694	10866.5	ATP-dependent DNA helicase RecG	0.876545
1549	W903_1674	66871.3	SAK_1695	47597.6	hypothetical protein	1.40493
1550	W903_1675	2805.42	SAK_1696	2859.8	alanine racemase	0.980983
1551	W903_1676	342.151	SAK_1697	318.476	4'-phosphopantetheinyl transferase	1.07434
1552	W903_1677	2514.93	SAK_1698	2497.03	phospho-2-dehydro-3-deoxyheptonate aldolase	1.00716
1553	W903_1678	61334	SAK_1699	45208.3	preprotein translocase subunit SecA	1.3567
1554	W903_1679	6548.73	SAK_1700	6293.3	mannose-6-phosphate isomerase	1.04059
1555	W903_1680	677.807	SAK_1701	517.986	fructokinase	1.30854
1556	W903_1681	9095.27	SAK_1702	11522.8	PTS system sucrose-specific transporter subunit IIABC	0.78933
1557	W903_1682	3144.25	SAK_1703	3579.15	sucrose-6-phosphate hydrolase	0.878491
1558	W903_1683	2251.08	SAK_1704	2872.12	sucrose operon repressor ScrR	0.783769
1559	W903_1684	7441.1	SAK_1705	7255.7	transcription antitermination protein NusB	1.02555
1560	W903_1685	7493.38	SAK_1706	7160.28	hypothetical protein	1.04652
1561	W903_1686	17386.7	SAK_1707	14575.9	elongation factor P	1.19284
1564	W903_1689	97.3521	SAK_1709	24.1825	hypothetical protein	4.02573
1565	W903_1690	6.65298	SAK_1710	118.086	hypothetical protein	0.0563399
1567	W903_1692	585.372	SAK_1712	328.436	hypothetical protein	1.7823
1568	W903_1693	1575.29	SAK_1713	1709.67	cytidine/deoxycytidylate deaminase	0.9214
1570	W903_1695	3501.85	SAK_1715	643.716	hypothetical protein	5.44005
1571	W903_1696	6430.88	SAK_1716	936.153	drug:H+ antiporter-2 (DHA2) family protein	6.86948
1573	W903_1698	9262.59	SAK_1717	5689.95	excinuclease ABC subunit A	1.62789
1574	W903_1699	6388.67	SAK_1718	5248.17	hypothetical protein	1.21731
1575	W903_1700	9050.61	SAK_1719	6124.6	magnesium/cobalt transporter CorA	1.47775
1576	W903_1701	8469.14	SAK_1720	10198	30S ribosomal protein S18	0.83047
1577	W903_1702	66088	SAK_1721	61970.8	single-stranded DNA-binding protein	1.06644
1578	W903_1703	14607.3	SAK_1722	15247.7	30S ribosomal protein S6	0.958002
1579	W903_1704	3862.45	SAK_1723	1177.16	A/G-specific adenine glycosylase	3.28115
1580	W903_1705	512.682	SAK_1724	202.615	DNA-binding protein	2.53032
1581	W903_1706	11217	SAK_1725	10082.7	thioredoxin	1.1125
1583	W903_1708	8672.91	SAK_1727	11489.3	MutS2 family protein	0.75487
1584	W903_1709	3434.3	SAK_1728	3082.75	hypothetical protein	1.11404
1585	W903_1710	3626.34	SAK_1729	3052.97	hypothetical protein	1.18781
1586	W903_1711	4239.86	SAK_1730	3071.44	ribonuclease HIII	1.38041
1587	W903_1712	3146.43	SAK_1731	2489.78	signal peptidase I	1.26374
1588	W903_1713	3079.97	SAK_1732	2972.37	recombinase D	1.0362
1589	W903_1714	36512.4	SAK_1733	16240.4	hypothetical protein	2.24825
1590	W903_1715	2808.53	SAK_1734	2390.34	DNA polymerase IV	1.17495
1591	W903_1716	35381.3	SAK_1735	86481.3	formate acetyltransferase 1	0.409121
1592	W903_1717	324.94	SAK_1736	548.151	FMN-binding protein	0.592793
1593	W903_1718	6646.6	SAK_1737	4626.8	hypothetical protein	1.43654
1594	W903_1719	7688.04	SAK_1738	3713.08	hypothetical protein	2.07053
1595	W903_1720	3682.32	SAK_1739	1526.91	hypothetical protein	2.41162
1596	W903_1721	36545.3	SAK_1740	13824.1	glycerol facilitator/aquaporin	2.64359
1597	W903_1722	4998.22	SAK_1741	1358.97	universal stress family protein	3.67795
1598	W903_1723	16300.2	SAK_1742	2158.63	major facilitator family protein	7.55117
1599	W903_1724	2303.96	SAK_1743	1633.22	transcriptional regulator	1.41069
1600	W903_1725	5082.42	SAK_1744	4810.93	x-prolyl-dipeptidyl aminopeptidase	1.05643
1601	W903_1726	433.567	SAK_1745	423.647	hypothetical protein	1.02341
1602	W903_1727	7256.21	SAK_1746	4630.01	polyprenyl synthetase	1.56721
1603	W903_1728	6969.79	SAK_1747	4204.74	ABC transporter ATP-binding protein	1.6576
1604	W903_1729	6504.85	SAK_1748	3959.49	ABC transporter ATP-binding protein	1.64285
1605	W903_1730	11540.4	SAK_1749	8194.27	cytochrome d ubiquinol oxidase%2C subunit II	1.40834
1606	W903_1731	15497	SAK_1750	9808.39	cytochrome d ubiquinol oxidase%2C subunit II	1.57997
1607	W903_1732	18872.5	SAK_1751	11383.1	pyridine nucleotide-disulfide oxidoreductase	1.65795
1608	W903_1733	13857.7	SAK_1752	6998.84	1%2C4-dihydroxy-2-naphthoate octaprenyltransferase	1.98
1609	W903_1734	113.654	SAK_1753	73.9429	hypothetical protein	1.53706
1611	W903_1736	7534.52	SAK_1770	4382.38	hypothetical protein	1.71927
1612	W903_1737	11787.7	SAK_1771	5009.32	cyclopropane-fatty-acyl-phospholipid synthase	2.35316
1613	W903_1740	1647.31	SAK_1773	487.747	DNA polymerase III subunit epsilon	3.37739
1614	W903_1741	4905.21	SAK_1774	3547.04	hypothetical protein	1.3829
1615	W903_1744	746.894	SAK_1776	678.173	hypothetical protein	1.10133
1616	W903_1745	5274.43	SAK_1777	9406.88	30S ribosomal protein S14	0.5607
1617	W903_1746	4706.7	SAK_1778	3206.98	hypothetical protein	1.46764
1618	W903_1747	3336.92	SAK_1779	2587.78	DNA-binding/iron metalloprotein/AP endonuclease	1.28949
1619	W903_1748	490.878	SAK_1780	452.188	ribosomal-protein-alanine acetyltransferase	1.08556
1620	W903_1749	1948.71	SAK_1781	1334.52	M22 peptidase	1.46023
1621	W903_1750	1688.35	SAK_1782	1530.83	hypothetical protein	1.1029
1622	W903_1751	31590.4	SAK_1783	30586.3	metallo-beta-lactamase	1.03283
1623	W903_1752	1810.91	SAK_1784	1815.94	CHAP domain-containing protein	0.997231
1624	W903_1753	52458.9	SAK_1785	65617.8	glutamine synthetase%2C type I	0.799461
1625	W903_1754	9019.3	SAK_1786	10469.5	GlnR family transcriptional regulator	0.861486
1626	W903_1755	681.859	SAK_1787	584.026	hypothetical protein	1.16751
1627	W903_1756	113718	SAK_1788	97445	phosphoglycerate kinase	1.167
1628	W903_1757	1883.37	SAK_1789	2171.39	5'-nucleotidase	0.867358
1629	W903_1758	384360	SAK_1790	278284	glyceraldehyde-3-phosphate dehydrogenase	1.38118
1630	W903_1759	238826	SAK_1791	227105	elongation factor G	1.05161
1631	W903_1760	33572.7	SAK_1792	25070.4	30S ribosomal protein S7	1.33913
1632	W903_1761	61692.2	SAK_1793	38102.6	30S ribosomal protein S12	1.61911
1633	W903_1762	23178.5	SAK_1794	19725.9	pur operon repressor	1.17503
1634	W903_1763	4447.57	SAK_1795	3731.66	HD domain-containing protein	1.19185
1635	W903_1764	4099.69	SAK_1796	3691.52	RmuC domain-containing protein	1.11057
1636	W903_1765	841.629	SAK_1797	800.873	hypothetical protein	1.05089
1637	W903_1766	3458.19	SAK_1798	3146.87	ribulose-phosphate 3-epimerase	1.09893
1638	W903_1767	6747.79	SAK_1799	5699.03	ribosome-associated GTPase	1.18403
1639	W903_1768	5120.97	SAK_1800	3803.73	rRNA (guanine-N1-) methyltransferase (mycinamicin-resistance protein)	1.3463
1640	W903_1769	4165.58	SAK_1801	2704.6	dimethyladenosine transferase	1.54018
1642	W903_1771	1337.66	SAK_1803	668.484	primase-like protein	2.00104
1643	W903_1772	1734.01	SAK_1804	1096.96	TatD family hydrolase	1.58074
1645	W903_1774	935.673	SAK_1805	509.727	hypothetical protein	1.83564
1646	W903_1775	835.253	SAK_1806	511.585	hypothetical protein	1.63268
1647	W903_1776	5951.76	SAK_1807	3071.02	hypothetical protein	1.93804
1648	W903_1777	822.282	SAK_1808	413.167	hypothetical protein	1.9902
1649	W903_1778	45500.7	SAK_1809	27088.6	dltD protein	1.6797
1650	W903_1779	1040.82	SAK_1810	820.972	D-alanine--poly(phosphoribitol) ligase subunit 2	1.26778
1651	W903_1780	28816.4	SAK_1811	16986.5	dltB protein	1.69643
1652	W903_1781	46588.9	SAK_1812	23385.1	D-alanine--poly(phosphoribitol) ligase subunit 1	1.99225
1653	W903_1782	20573.5	SAK_1813	12648.7	sensor histidine kinase DltS	1.62653
1654	W903_1783	11402	SAK_1814	7374.86	DNA-binding response regulator DltR	1.54606
1655	W903_1784	8115.7	SAK_1815	5890.6	50S ribosomal protein L34	1.37774
1656	W903_1785	8424.64	SAK_1816	4075.33	hypothetical protein	2.06723
1657	W903_1786	5732.31	SAK_1817	4518.72	glycine betaine/proline ABC transporter permease/substrate-binding protein	1.26857
1658	W903_1787	4251.63	SAK_1818	3965.81	glycine betaine/proline ABC transporter ATP-binding protein	1.07207
1660	W903_1789	282.033	SAK_1819	228.723	phosphoketolase	1.23307
1661	W903_1790	1932.16	SAK_1820	728.71	L-ascorbate 6-phosphate lactonase	2.65148
1662	W903_1791	9261.31	SAK_1821	4936.25	PRD domain-containing protein	1.87618
1663	W903_1792	16.7304	SAK_1822	9.99184	hypothetical protein	1.67441
1664	W903_1793	24.4679	SAK_1823	11.5841	carbohydrate kinase	2.11219
1665	W903_1794	35.1166	SAK_1824	29.3545	hypothetical protein	1.19629
1666	W903_1795	27.485	SAK_1825	28.1468	PTS system transporter subunit IIC	0.976485
1667	W903_1796	282.765	SAK_1826	265.933	D-isomer specific 2-hydroxyacid dehydrogenase	1.06329
1668	W903_1797	90.2897	SAK_1827	134.026	hypothetical protein	0.673673
1669	W903_1798	2393.49	SAK_1828	2510.75	LacI family sugar-binding transcriptional regulator	0.953299
1670	W903_1799	46.8348	SAK_1829	29.8103	translaldolase	1.57109
1671	W903_1800	39.6	SAK_1830	15.5127	L-ribulose-5-phosphate 4-epimerase	2.55275
1672	W903_1801	52.0393	SAK_1831	21.2812	L-xylulose 5-phosphate 3-epimerase	2.44531
1673	W903_1802	29.1746	SAK_1832	16.2454	3-keto-L-gulonate-6-phosphate decarboxylase	1.79587
1674	W903_1803	32.1944	SAK_1833	24.0249	PTS system transporter subunit IIA	1.34004
1675	W903_1804	61.574	SAK_1834	85.2005	PTS system lactose/cellobiose family transporter subunit IIB	0.722696
1676	W903_1805	3335.53	SAK_1835	1990.2	PTS system ascorbate-specific transporter subunit IIC	1.67597
1677	W903_1806	5735.88	SAK_1836	4217.87	hypothetical protein	1.3599
1678	W903_1807	1013.62	SAK_1837	699.209	hypothetical protein	1.44967
1679	W903_1808	21769.2	SAK_1838	13833.7	adenylosuccinate synthetase	1.57363
1680	W903_1809	3230.41	SAK_1839	1540.62	pfoR protein	2.09682
1681	W903_1810	2299.97	SAK_1840	1341.84	hypothetical protein	1.71404
1682	W903_1811	7239.63	SAK_1841	5372.95	bifunctional glutamate--cysteine ligase/glutathione synthetase	1.34742
1683	W903_1812	2142.08	SAK_1842	1744.99	hypothetical protein	1.22757
1684	W903_1813	4433.1	SAK_1843	5730.72	hypothetical protein	0.773568
1685	W903_1814	3000.53	SAK_1844	1714.65	heat shock protein 33	1.74993
1686	W903_1815	3710.25	SAK_1845	2653.17	tRNA-dihydrouridine synthase	1.39842
1687	W903_1816	1911.51	SAK_1846	1272.54	deoxynucleoside kinase	1.50212
1688	W903_1817	1974.13	SAK_1847	1631.29	phosphinothricin N-acetyltransferase	1.21016
1689	W903_1818	17367.5	SAK_1848	15737.3	ATP-dependent Clp protease%2C ATP-binding subunit ClpC	1.10359
1690	W903_1819	926.772	SAK_1849	537.466	CtsR family transcriptional regulator	1.72433
1691	W903_1820	5369.98	SAK_1850	3932.96	hypothetical protein	1.36538
1692	W903_1821	86319.6	SAK_1851	66377.2	elongation factor Ts	1.30044
1693	W903_1822	193933	SAK_1852	157665	30S ribosomal protein S2	1.23004
1694	W903_1823	5667.51	SAK_1853	18096.2	alkyl hydroperoxide reductase	0.313188
1695	W903_1824	9138.24	SAK_1854	32571	NADH dehydrogenase	0.280564
1696	W903_1826	10545.2	SAK_1856	3284.82	monovalent cation:proton antiporter-1 (CPA1) family protein	3.21028
1697	W903_1827	1465.62	SAK_1857	405.43	hypothetical protein	3.61499
1698	W903_1828	3665.01	SAK_1858	3312.03	U61 family peptidase	1.10657
1699	W903_1829	22051.7	SAK_1859	5065.19	endopeptidase O	4.35357
1700	W903_1830	623.07	SAK_1860	2886.49	oxidoreductase%2C NAD-binding	0.215857
1702	W903_1832	2082.79	SAK_1862	1460.45	cyclic nucleotide-binding protein	1.42612
1703	W903_1833	9138.87	SAK_1863	4845.06	peptide deformylase	1.88622
1704	W903_1834	6654.89	SAK_1864	3464.18	transcriptional regulator	1.92106
1705	W903_1835	59.4486	SAK_1865	60.768	hypothetical protein	0.978287
1715	W903_1845	4011.43	SAK_1867	4398.82	nitroreductase	0.911933
1716	W903_1846	1170.57	SAK_1868	1363.69	MarR family transcriptional regulator	0.858387
1717	W903_1847	17293	SAK_1869	29963.1	DNA polymerase III PolC	0.577143
1718	W903_1848	1172.44	SAK_1870	1011.55	mannosyl-glycoprotein endo-beta-N-acetylglucosamidase	1.15906
1719	W903_1849	18328.5	SAK_1871	20357.9	prolyl-tRNA synthetase	0.900314
1720	W903_1850	4524.68	SAK_1872	4288.03	M50A family peptidase	1.05519
1721	W903_1851	1968.8	SAK_1873	1907.41	phosphatidate cytidylyltransferase	1.03218
1722	W903_1852	2799.78	SAK_1874	1601.71	undecaprenyl pyrophosphate synthase	1.74799
1723	W903_1853	39326.1	SAK_1875	45874.3	preprotein translocase subunit YajC	0.857257
1724	W903_1854	3347.11	SAK_1876	3505.25	hypothetical protein	0.954886
1725	W903_1855	37.8135	SAK_1878	31.7939	malate dehydrogenase	1.18933
1726	W903_1856	39.9015	SAK_1879	25.4267	citrate%2C cation symporter (CCS) family protein	1.56928
1727	W903_1857	1778.2	SAK_1880	869.933	sensor histidine kinase	2.04406
1728	W903_1858	533.95	SAK_1881	281.492	response regulator	1.89686
1729	W903_1859	9773.1	SAK_1882	7172.7	UDP-glucose 4-epimerase	1.36254
1730	W903_1860	500.189	SAK_1883	1992.55	glucan 1%2C6-alpha-glucosidase	0.25103
1731	W903_1861	15354.8	SAK_1884	14049.2	sugar ABC transporter ATP-binding protein	1.09293
1732	W903_1862	2594.79	SAK_1885	2694.5	Fis family transcriptional regulator	0.962995
1733	W903_1863	49.3566	SAK_1886	143.181	lactose operon protein LacX	0.344714
1734	W903_1864	29.1987	SAK_1887	66.2909	tagatose 1%2C6-diphosphate aldolase	0.440462
1735	W903_1865	20.0315	SAK_1888	60.1699	tagatose-6-phosphate kinase	0.332916
1736	W903_1866	4.18553	SAK_1889	14.1026	galactose-6-phosphate isomerase subunit LacB	0.296791
1737	W903_1867	4.4278	SAK_1890	11.6132	galactose-6-phosphate isomerase subunit LacA	0.381274
1738	W903_1868	1599.72	SAK_1891 SAK_1892	1074.462935 93.392837	sialidase domain-containing protein;hypothetical protein	#VALUE!
1739	W903_1869	144.491	SAK_1893	150.167	PTS system transporter subunit IIC	0.962208
1740	W903_1870	22.0481	SAK_1894	17.2861	PTS system transporter subunit IIB	1.27548
1741	W903_1871	70.3276	SAK_1895	51.6086	PTS system transporter subunit IIA	1.36271
1742	W903_1872	2263.75	SAK_1896	2460.95	lactose phosphotransferase system repressor	0.919869
1743	W903_1873	210.795	SAK_1897	196.035	streptococcal histidine triad family protein	1.07529
1744	W903_1874	41.8507	SAK_1898	29.1517	laminin-binding surface protein	1.43562
1745	W903_1875	1823	SAK_1899	1689.99	D-tyrosyl-tRNA(Tyr) deacylase	1.0787
1746	W903_1876	9661.29	SAK_1900	11542.8	GTP pyrophosphokinase	0.837
1747	W903_1877	511.004	SAK_1901	858.872	bifunctional 2'%2C3'-cyclic nucleotide 2'-phosphodiesterase/3'-nucleotidase precursor protein	0.59497
1748	W903_1878	1471.63	SAK_1902	1037.22	flavoprotein NrdI	1.41883
1749	W903_1879	3589.58	SAK_1903	3820.38	M42 family peptidase	0.939588
1750	W903_1880	1579	SAK_1904	2720.96	hypothetical protein	0.580312
1752	W903_1882	991.721	SAK_1905	692.039	ABC transporter substrate-binding protein	1.43304
1753	W903_1883	464.84	SAK_1906	336.227	AraC family transcriptional regulator	1.38252
1754	W903_1884	891.425	SAK_1907	600.883	hypothetical protein	1.48353
1755	W903_1885	17.2275	SAK_1908	89.7593	PTS system mannose/fructose/sorbose family IIDsubunit	0.19193
1756	W903_1886	21.5771	SAK_1909	137.044	PTS system mannose/fructose/sorbose family transporter subunit IIC	0.157446
1757	W903_1887	21.883	SAK_1910	140.557	PTS system mannose/fructose/sorbose family transporter subunit IIB	0.155688
1758	W903_1888	56.6565	SAK_1911	226.741	PTS system mannose/fructose/sorbose family transporter subunit IIA	0.249874
1759	W903_1889	1010.3	SAK_1912	119.116	hypothetical protein	8.48168
1761	W903_1891	1905.43	SAK_1913 SAK_1914	221.680798 59.950920	hypothetical protein	#VALUE!
1765	W903_1895	243.168	SAK_1919	1287.81	hypothetical protein	0.188823
1766	W903_1896	544.493	SAK_1920	7919.53	PTS system glucose-specific transporter subunit IIABC	0.0687532
1767	W903_1897	1121.88	SAK_1921	1002.25	sensor histidine kinase	1.11936
1768	W903_1898	378.4	SAK_1922	231.305	phosphate regulon transcriptinal regulatory protein PhoB	1.63594
1769	W903_1899	22.167	SAK_1923	11.4603	phosphate transport system regulatory protein PhoU	1.93424
1770	W903_1900	22.3498	SAK_1924	17.6587	phosphate transporter ATP-binding protein	1.26565
1771	W903_1901	28.0213	SAK_1925	20.6509	phosphate ABC transporter permease	1.35691
1772	W903_1902	17.0755	SAK_1926	15.417	phosphate ABC transporter permease	1.10758
1773	W903_1903	23.0038	SAK_1927	21.0515	phosphate ABC transporter substrate-binding protein	1.09274
1774	W903_1906	1005.85	SAK_1929	438.268	16S ribosomal RNA methyltransferase RsmE	2.29506
1775	W903_1907	828.381	SAK_1930	301.236	50S ribosomal protein L11 methyltransferase	2.74994
1777	W903_1909	1202.65	SAK_1936	527.72	hypothetical protein	2.27895
1780	W903_1912	4041.85	SAK_1937	802.729	acetyltransferase	5.03513
1781	W903_1913	14767.1	SAK_1938	3254.45	recombination factor protein RarA	4.53751
1784	W903_1917	3609.29	SAK_1953	107.916	hypothetical protein	33.4453
1788	W903_1921	9.68606	SAK_1955	69.383	hypothetical protein	0.139603
1789	W903_1922	52.4736	SAK_1956	10.2179	hypothetical protein	5.13545
1790	W903_1923	180.705	SAK_1959	108.757	hypothetical protein	1.66155
1793	W903_1928	224.092	SAK_1963	167.195	hypothetical protein	1.3403
1794	W903_1929	1274.57	SAK_1964	875.723	hypothetical protein	1.45545
1795	W903_1930	503.263	SAK_1965	414.32	hypothetical protein	1.21467
1796	W903_1931	1482.79	SAK_1966	1013.91	ABC transporter ATP-binding protein	1.46245
1797	W903_1932	1405.14	SAK_1967	2494.96	aminoglycoside 6-adenylyltransferase	0.563192
1801	W903_1936	126.659	SAK_1972	67.3264	PadR family transcriptional regulator	1.88127
1802	W903_1937	383.667	SAK_1973	527.11	acetyltransferase	0.727869
1803	W903_1938	552.201	SAK_1974	556.424	hypothetical protein	0.992411
1804	W903_1939	495.754	SAK_1975	608.423	ABC transporter ATP-binding protein	0.814818
1805	W903_1940	0.697349	SAK_1976	3.16679	hypothetical protein	0.220207
1806	W903_1941	987.885	SAK_1977	988.084	DNA-binding protein	0.999799
1807	W903_1943	2848.92	SAK_1978	668.466	PAP2 family protein	4.26188
1808	W903_1944	43.5409	SAK_1979	64.5798	MagZ family protein	0.674219
1809	W903_1945	311.088	SAK_1980	626.287	decarboxylase	0.496718
1810	W903_1946	4154.91	SAK_1981	1000.36	CAAX amino terminal protease	4.15342
1811	W903_1947	458.351	SAK_1982	5362.17	rhodanese-like domain-containing protein	0.0854788
1812	W903_1948	1221.13	SAK_1983	11011.3	cAMP factor	0.110898
1815	W903_1951	1393.89	SAK_1984	957.846	topology modulation protein	1.45523
1816	W903_1952	3151.67	SAK_1985	11120.2	glycerol dehydrogenase	0.283417
1817	W903_1953	12511.8	SAK_1986	3386.31	hypothetical protein	3.69481
1818	W903_1954	128.904	SAK_1987	134.726	bifunctional homocysteine S-methyltransferase/5%2C10-methylenetetrahydrofolate reductase	0.956787
1819	W903_1955	114.35	SAK_1988	147.663	5-methyltetrahydropteroyltriglutamate-- homocysteine S-methyltransferase	0.7744
1820	W903_1956	89.7344	SAK_1989	251.243	hypothetical protein	0.357162
1821	W903_1957	426.491	SAK_1990	1096.05	azaleucine resistance protein AzlC	0.389115
1822	W903_1958 W903_1959	264.257389 3.859275	SAK_1991	11449.5	cell surface serine endopeptidase CspA	#VALUE!
1823	W903_1960	959.933	SAK_1992	1066.23	DNA-binding response regulator	0.900308
1824	W903_1961	1306.96	SAK_1993	1550.7	sensor histidine kinase	0.842822
1825	W903_1962	1158.47	SAK_1994	1359.91	hypothetical protein	0.851867
1826	W903_1963	19022.2	SAK_1995	21457.6	leucyl-tRNA synthetase	0.886505
1827	W903_1964	7601.14	SAK_1996	385.835	major facilitator family protein	19.7005
1828	W903_1965	2242.51	SAK_1997	3047.48	hypothetical protein	0.735858
1829	W903_1966	15397.4	SAK_1998	11341.3	transcription antitermination protein NusG	1.35764
1831	W903_1968	11408.3	SAK_2003	8527.46	preprotein translocase subunit SecE	1.33783
1832	W903_1969	12733.1	SAK_2005	10859.7	penicillin-binding protein 2A	1.17251
1833	W903_1970	2193.47	SAK_2006	1067.78	ribosomal large subunit pseudouridine synthase A	2.05423
1834	W903_1973	3410.81	SAK_2008	2763.35	phosphopentomutase	1.23431
1835	W903_1974	2994.92	SAK_2009	1952.36	deoxyribose-phosphate aldolase	1.534
1836	W903_1975	6327.85	SAK_2010	4322.65	concentrative nucleoside transporter (CNT) family protein	1.46388
1837	W903_1976	4603.13	SAK_2011	3138.15	uridine phosphorylase	1.46683
1838	W903_1977	1976.46	SAK_2012	1877.63	GntR family transcriptional regulator	1.05263
1839	W903_1978	11035	SAK_2013	5175.2	molecular chaperone GroEL	2.13228
1840	W903_1979	1350.9	SAK_2014	640.773	co-chaperonin GroES	2.10823
1841	W903_1980	7123.15	SAK_2015	1329.9	ABC transporter ATP-binding protein	5.35616
1842	W903_1981	3855.76	SAK_2016	520.895	ABC transporter permease	7.40218
1843	W903_1982	2837.88	SAK_2017	625.294	ABC transporter substrate-binding protein	4.53848
1844	W903_1983	1456.21	SAK_2018	1042.4	Cof-like hydrolase	1.39697
1845	W903_1984	143.763	SAK_2019	122.385	glyoxalase	1.17468
1846	W903_1985	2728.14	SAK_2020	1287.36	hypothetical protein	2.11917
1847	W903_1986	596.476	SAK_2021	381.979	anaerobic ribonucleoside-triphosphate reductase activating protein	1.56154
1848	W903_1987	2011	SAK_2022	1224.86	acetyltransferase	1.64182
1849	W903_1988	3010.32	SAK_2023	2098.73	Gfo/Idh/MocA family oxidoreductase	1.43435
1850	W903_1989	152.75	SAK_2024	107.358	hypothetical protein	1.42282
1851	W903_1990	5666.33	SAK_2025	2350.9	anaerobic ribonucleoside triphosphate reductase	2.41028
1852	W903_1991	19698.5	SAK_2026	12398.7	hypothetical protein	1.58876
1853	W903_1992	24.365	SAK_2027	7.03344	hypothetical protein	3.46417
1854	W903_1993	13259.1	SAK_2028	10095.3	hypothetical protein	1.31339
1855	W903_1994	11630.3	SAK_2029	8218.73	Holliday junction resolvase-like protein	1.4151
1856	W903_1995	8242.12	SAK_2030	5426.48	hypothetical protein	1.51887
1857	W903_1996	33005.1	SAK_2031	57405.4	Spx family transcriptional regulator	0.574947
1858	W903_1997	15461.6	SAK_2032	9929.46	recombinase A	1.55714
1859	W903_1998	2926.38	SAK_2033	2234.6	competence damage-inducible protein A	1.30958
1860	W903_1999	940.804	SAK_2034	604.559	DNA-3-methyladenine glycosylase I	1.55618
1861	W903_2000	763.376	SAK_2035	463.106	Holliday junction DNA helicase RuvA	1.64838
1862	W903_2001	1572.56	SAK_2036	891.493	major facilitator family transporter	1.76396
1863	W903_2002	4930.78	SAK_2037	3173.15	DNA mismatch repair protein	1.55391
1864	W903_2003	104121	SAK_2039	76894.9	cold shock protein	1.35407
1865	W903_2004	7724.9	SAK_2040	7419.98	DNA mismatch repair protein MutS	1.04109
1866	W903_2005	2579.36	SAK_2041	2719.45	arginine repressor ArgR	0.948487
1867	W903_2006	21029.1	SAK_2042	19580.1	arginyl-tRNA synthetase	1.074
1868	W903_2007	5046.61	SAK_2043	3579.89	hypothetical protein	1.40971
1869	W903_2008	2145.8	SAK_2044	1808.65	hypothetical protein	1.18641
1870	W903_2009	7960.26	SAK_2045	7356.48	hypothetical protein	1.08207
1871	W903_2010	24156.1	SAK_2046	21216.5	aspartyl-tRNA synthetase	1.13855
1872	W903_2011	10049.9	SAK_2047	8003.41	histidyl-tRNA synthetase	1.25571
1873	W903_2012	26510.9	SAK_2048	23650.8	50S ribosomal protein L32	1.12093
1874	W903_2013	9009.93	SAK_2049	12161.2	50S ribosomal protein L33	0.740874
1875	W903_2014	804.529	SAK_2051	866.394	cadmium resistance protein CadD	0.928594
1876	W903_2015	436.05	SAK_2052	659.076	cadmium resistance accessory protein CadX	0.661609
1877	W903_2016	3723.13	SAK_2053	3908.5	hypothetical protein	0.952572
1879	W903_2018	1.37442	SAK_2055	6.32217	hypothetical protein	0.217397
1880	W903_2019	8.76674	SAK_2056	54.9368	DNA translocase FtsK	0.159579
1881	W903_2020	8.35506	SAK_2057	41.2416	hypothetical protein	0.202588
1882	W903_2021	3.89985	SAK_2058	11.5494	plasmid replication protein	0.337669
1884	W903_2023	6099.6	SAK_2059	24110.9	phage integrase site specific recombinase	0.252981
1885	W903_2024	101.365	SAK_2060	15029.4	peptidase propeptide/YPEB domain-containing protein	0.00674447
1886	W903_2025	1594.84	SAK_2061	4148.86	DNA-binding response regulator	0.384405
1887	W903_2026	3366.19	SAK_2062	11698.2	sensor histidine kinase	0.287752
1888	W903_2027	35.3628	SAK_2063	110.921	hypothetical protein	0.31881
1889	W903_2028	25.0054	SAK_2064	194.14	carbamate kinase	0.128801
1890	W903_2029	49.8811	SAK_2065	420.867	ornithine carbamoyltransferase	0.11852
1891	W903_2030	135.812	SAK_2066	270.859	sensor histidine kinase	0.501413
1892	W903_2031	103.075	SAK_2067	115.049	response regulator	0.895919
1893	W903_2032	4015.88	SAK_2068	1892.92	glycine betaine/carnitine/choline ABC transporter ATP-binding protein	2.12152
1894	W903_2033	8514.46	SAK_2069	5496.89	glycine betaine/carnitine/choline ABC transporter permease/substrate-binding protein	1.54896
1895	W903_2034	28207.7	SAK_2070	19496.1	hypothetical protein	1.44683
1896	W903_2035	19064.5	SAK_2071	12408.1	hypothetical protein	1.53645
1897	W903_2036	53.898	SAK_2072	170.471	hypothetical protein	0.316172
1898	W903_2037	552.906	SAK_2073	1437.65	hypothetical protein	0.384589
1899	W903_2038	504.794	SAK_2074	622.133	prophage Sa05%2C transcriptional regulator	0.811391
1900	W903_2039	588.525	SAK_2075	661.171	hypothetical protein	0.890125
1901	W903_2040	67182.6	SAK_2095	43055.2	30S ribosomal protein S4	1.56038
1902	W903_2041	695.675	SAK_2096	444.716	hypothetical protein	1.56431
1903	W903_2042	5025.67	SAK_2097	3784.53	replicative DNA helicase	1.32795
1904	W903_2043	1008.36	SAK_2098	392.734	50S ribosomal protein L9	2.56753
1905	W903_2044	19956.9	SAK_2099	11526.8	DHH family protein	1.73135
1906	W903_2045	7690.17	SAK_2100	8575.47	tRNA uridine 5-carboxymethylaminomethyl modification protein GidA	0.896764
1907	W903_2046	3664.24	SAK_2101	4995.11	multiple antibiotic resistance protein MarC	0.733567
1908	W903_2047	7051.43	SAK_2102	9332.19	tRNA-specific 2-thiouridylase MnmA	0.755603
1909	W903_2048	5633.05	SAK_2103	1633.33	L-serine dehydratase%2C iron-sulfur-dependent subunit beta	3.44881
1910	W903_2049	7933.82	SAK_2104	2938.98	L-serine dehydratase%2C iron-sulfur-dependent subunit alpha	2.69951
1911	W903_2050	10437.6	SAK_2105	8080.34	transglycosylase-like domain-containing protein	1.29173
1912	W903_2051	7986.24	SAK_2106	5266.39	LysM domain-containing protein	1.51645
1913	W903_2052	3624.58	SAK_2107	2673.1	cobalt ABC transporter permease	1.35595
1914	W903_2053	2234.75	SAK_2108	1203.73	cobalt transporter ATP-binding subunit	1.85652
1915	W903_2054	9021.8	SAK_2109	6613.51	cobalt transporter ATP-binding subunit	1.36415
1916	W903_2055	6499.89	SAK_2110	4536.3	CDP-diacylglycerol--glycerol-3-phosphate 3-phosphatidyltransferase	1.43286
1917	W903_2056	7624.36	SAK_2111	5828.87	M16B family peptidase	1.30803
1918	W903_2057	6307.27	SAK_2112	3641.96	peptidase M16 inactive domain-containing protein	1.73183
1919	W903_2058	1065.56	SAK_2113	656.377	hypothetical protein	1.6234
1920	W903_2059	9238.87	SAK_2114	6554.18	recombination protein F	1.40961
1921	W903_2060	14216.7	SAK_2115	8605.84	glucose uptake protein	1.65198
1922	W903_2061	2126.55	SAK_2116	912.24	DNA-binding protein	2.33113
1923	W903_2062	35657.1	SAK_2117	19423.3	inosine 5'-monophosphate dehydrogenase	1.83579
1924	W903_2063	3202.32	SAK_2118	3480.55	arginine repressor ArgR	0.92006
1925	W903_2064	2634.84	SAK_2119	2395.15	Crp/Fnr family transcriptional regulator	1.10007
1926	W903_2065	836.54	SAK_2120	1885.46	B3/4 domain-containing protein	0.44368
1927	W903_2066	8826.95	SAK_2121	62805.4	arginine deiminase	0.140545
1928	W903_2067	178.166	SAK_2122	4729.59	acetyltransferase	0.0376705
1929	W903_2068	435.845	SAK_2123	13517.1	ornithine carbamoyltransferase	0.0322439
1930	W903_2069	322.119	SAK_2124	4248.39	arginine/ornithine antiporter	0.0758215
1931	W903_2070	210.552	SAK_2125	2440.57	carbamate kinase	0.0862716
1932	W903_2071	19267.7	SAK_2126	10782.5	tryptophanyl-tRNA synthetase	1.78695
1933	W903_2072	1257.03	SAK_2127	598.31	hypothetical protein	2.10096
1934	W903_2073	2644.17	SAK_2128	1236.46	hypothetical protein	2.1385
1935	W903_2074	37823.6	SAK_2129	26349.7	ABC transporter ATP-binding protein	1.43545
1936	W903_2075	4794.62	SAK_2130	4952.02	hypothetical protein	0.968215
1937	W903_2079	791.607	SAK_2134	1027.84	rRNA large subunit methyltransferase	0.770165
1938	W903_2080	57756.7	SAK_2135	10298.2	serine peptidase HtrA	5.60844
1939	W903_2081	2723.79	SAK_2136	1779.55	ParB family chromosome partioning protein	1.5306

## Sheet: SHX Ortholog Read Counts
Chromosome Order	10/84 Gene Locus	Read Count	A909 Gene Locus	Read Count	Annotation	1084/A909
1	W903_0001	15098.3	SAK_0001	9349.02	chromosome replication initiator DnaA	1.61496
2	W903_0002	21599.3	SAK_0002	9866.34	DNA polymerase III subunit beta	2.18919
3	W903_0003	2587.96	SAK_0003	1302.35	diacylglycerol kinase domain-containing protein	1.98715
4	W903_0004	190.345	SAK_0004	652.987	hypothetical protein	0.291498
6	W903_0005	966.878			helix-turn-helix family protein	#DIV/0!
7	W903_0006	10642.1	SAK_0006	12420.2	GTP-dependent nucleic acid-binding protein EngD	0.856841
8	W903_0007	411.03	SAK_0007	301.451	peptidyl-tRNA hydrolase	1.36351
9	W903_0008	7342.73	SAK_0008	5805.48	transcription-repair coupling factor	1.26479
10	W903_0009	546.975	SAK_0009	668.021	S4 domain-containing protein	0.818798
11	W903_0010	444.232	SAK_0010	401.649	hypothetical protein	1.10602
12	W903_0011	0.845829	SAK_0011	0	hypothetical protein	#DIV/0!
13	W903_0012	5814.34	SAK_0012	4077.59	hypothetical protein	1.42593
14	W903_0013	4370.25	SAK_0013	3202.54	tRNA(Ile)-lysidine synthetase	1.36462
15	W903_0014	8599.28	SAK_0014	7998.42	hypoxanthine-guanine phosphoribosyltransferase	1.07512
16	W903_0015	44762.4	SAK_0015	42574.4	cell division protein FtsH	1.05139
17	W903_0050	163496	SAK_0050	103746	PcsB protein	1.57593
18	W903_0051	27514.4	SAK_0051	22148.2	ribose-phosphate pyrophosphokinase	1.24229
19	W903_0052	19007.7	SAK_0052	11231.8	aromatic amino acid aminotransferase	1.69232
20	W903_0053	15673.1	SAK_0053	8503.85	DNA repair protein RecO	1.84306
21	W903_0054	67.7411	SAK_0054	21.2874	CAAX amino terminal protease	3.18221
22	W903_0055	15517.4	SAK_0055	11471	glycerol-3-phosphate acyltransferase PlsX	1.35275
23	W903_0056	1155.34	SAK_0056	823.708	acyl carrier protein	1.40261
24	W903_0057	166.021	SAK_0057	200.989	phosphoribosylaminoimidazole-succinocarboxamide synthase	0.826021
26	W903_0059	2799.98	SAK_0058	1376.13	phosphoribosylformylglycinamidine synthase	2.03468
27	W903_0060	146.726			glycerophosphoryl diester phosphodiesterase family protein	#DIV/0!
28	W903_0061	1262	SAK_0059	660.47	amidophosphoribosyltransferase	1.91076
29	W903_0062	1286.56	SAK_0060	403.297	phosphoribosylaminoimidazole synthetase	3.1901
30	W903_0063	636.559	SAK_0061	155.669	phosphoribosylglycinamide formyltransferase	4.08918
31	W903_0064	1259.29	SAK_0062	624.324	acetyltransferase	2.01705
32	W903_0065	5318.12	SAK_0063	2146.84	bifunctional phosphoribosylaminoimidazolecarboxamide formyltransferase/IMP cyclohydrolase	2.47718
33	W903_0066	1213.96	SAK_0064	75.9838	zoocin A	15.9765
34	W903_0067	41232.7	SAK_0065	30888.9	group B streptococcal surface immunogenic protein	1.33487
35	W903_0068	34.606	SAK_0066	33.4418	N-acetylmannosamine-6-phosphate 2-epimerase	1.03481
36	W903_0069	32.9716	SAK_0067	51.3499	carbohydrate ABC transporter periplasmic-binding protein	0.642096
37	W903_0070	8.30477	SAK_0068	10.534	carbohydrate ABC transporter permease	0.788378
38	W903_0071	9.11688	SAK_0069	5.42713	carbohydrate ABC transporter permease	1.67987
39	W903_0072	3.99213	SAK_0070	0.969365	hypothetical protein	4.1183
40	W903_0073	8.08967	SAK_0071	7.00235	hypothetical protein	1.15528
41	W903_0074	28.7769	SAK_0072	13.3914	N-acetylneuraminate lyase	2.14892
42	W903_0075	28.4164	SAK_0073	14.6711	ROK family protein	1.93689
43	W903_0076	69.8336	SAK_0074	46.1417	acetyl xylan esterase	1.51346
44	W903_0077	1721.08	SAK_0075	1987.17	RpiR family phosphosugar-binding transcriptional regulator	0.866097
45	W903_0078	330.405	SAK_0076	388.231	phosphoribosylamine--glycine ligase	0.851052
48	W903_0079	231.015	SAK_0077	118.113	phosphoribosylaminoimidazole carboxylase catalytic subunit	1.95588
50	W903_0080	785.06	SAK_0078	336.213	phosphoribosylaminoimidazole carboxylase ATPase subunit	2.33501
51	W903_0081	360.616			putative phosphoribosylaminoimidazole carboxylase ATPase subunit	#DIV/0!
52	W903_0082	2961.89			hypothetical protein	#DIV/0!
53	W903_0083	7461.76	SAK_0080	3555.66	adenylosuccinate lyase	2.09856
54	W903_0084	4981.97			helix-turn-helix family protein	#DIV/0!
55	W903_0085	11623	SAK_0082	4816.6	Holliday junction DNA helicase RuvB	2.41312
56	W903_0086	3130.55	SAK_0083	2639.78	low molecular weight phosphotyrosine protein phosphatase	1.18591
57	W903_0087	1266.91	SAK_0084	1420.71	MORN repeat-containing protein	0.891743
58	W903_0088	22245.1	SAK_0085	13677.3	hypothetical protein	1.62642
59	W903_0089	23769.1	SAK_0086	13545.3	bifunctional acetaldehyde-CoA/alcohol dehydrogenase	1.75479
60	W903_0090	2442.26	SAK_0087	4369.34	alcohol dehydrogenase	0.558953
61	W903_0091	6243.76	SAK_0088	3756.83	threonine synthase	1.66198
62	W903_0092	4908.95	SAK_0089	1536.89	MATE efflux family protein	3.19408
63	W903_0093	34612.4	SAK_0090	34471.1	30S ribosomal protein S10	1.0041
64	W903_0094	44308.6	SAK_0091	33621.6	50S ribosomal protein L3	1.31786
65	W903_0095	33579.7	SAK_0092	32294.5	50S ribosomal protein L4	1.0398
66	W903_0096	5290.54	SAK_0093	6359.95	50S ribosomal protein L23	0.831853
67	W903_0097	58235	SAK_0094	49577.6	50S ribosomal protein L2	1.17462
68	W903_0098	10671.7	SAK_0095	14836.9	30S ribosomal protein S19	0.719267
69	W903_0099	6282.84	SAK_0096	5097.24	50S ribosomal protein L22	1.2326
70	W903_0100	34416.2	SAK_0097	36618.9	30S ribosomal protein S3	0.939848
71	W903_0101	20059.5	SAK_0098	17662.5	50S ribosomal protein L16	1.13571
72	W903_0102	2188.31	SAK_0099	2292.17	50S ribosomal protein L29	0.954687
73	W903_0103	5716.83	SAK_0100	6066.72	30S ribosomal protein S17	0.942327
74	W903_0104	26649.1	SAK_0101	24390	50S ribosomal protein L14	1.09263
75	W903_0105	16483.1	SAK_0102	20235.5	50S ribosomal protein L24	0.814564
76	W903_0106	22384.3	SAK_0103	14793.7	50S ribosomal protein L5	1.51309
77	W903_0107	7012.92	SAK_0104	8800.07	30S ribosomal protein S14	0.796916
78	W903_0108	30192.4	SAK_0105	31328.8	30S ribosomal protein S8	0.963729
79	W903_0109	33535.5	SAK_0106	24838.7	50S ribosomal protein L6	1.35013
80	W903_0110	16914.8	SAK_0107	20091.5	50S ribosomal protein L18	0.841888
81	W903_0111	27267.6	SAK_0108	29474.9	30S ribosomal protein S5	0.925112
83	W903_0112	7384.07	SAK_0109	7901.44	50S ribosomal protein L30	0.934522
84	W903_0113	18952.5	SAK_0110	11589.3	50S ribosomal protein L15	1.63535
85	W903_0114	119720	SAK_0111	100136	preprotein translocase subunit SecY	1.19557
86	W903_0115	10244.8	SAK_0112	7463.83	adenylate kinase	1.37259
87	W903_0116	18909.2	SAK_0113	55288.8	translation initiation factor IF-1	0.342008
91	W903_0117	649.628			ribosomal protein L36	#DIV/0!
92	W903_0118	24039.2	SAK_0114	36330.7	30S ribosomal protein S13	0.661677
93	W903_0119	24503.5	SAK_0115	14167.5	30S ribosomal protein S11	1.72955
94	W903_0120	117785	SAK_0116	82185.7	DNA-directed RNA polymerase subunit alpha	1.43316
95	W903_0121	51711.6	SAK_0117	38372.9	50S ribosomal protein L17	1.34761
96	W903_0142	255.093	SAK_0137	179.956	lipoprotein	1.41753
97	W903_0143	96.4514			hypothetical protein	#DIV/0!
98	W903_0144	195.478			putative lipoprotein BUG3	#DIV/0!
99	W903_0145	355.22			hypothetical protein	#DIV/0!
101	W903_0146	1235.77	SAK_0139	696.775	hypothetical protein	1.77356
102	W903_0147	8563.59	SAK_0140	3265.53	hypothetical protein	2.62242
103	W903_0148	53.0823	SAK_0141	53.5227	competence-specific sigma factor ComX	0.991772
104	W903_0149	1996.28	SAK_0142	2757.6	phosphoglycerate mutase	0.723919
105	W903_0150	3997.55	SAK_0143	2655.19	D-alanyl-D-alanine carboxypeptidase	1.50556
106	W903_0151	2334.67	SAK_0144	1874.64	mannosyl-glycoprotein endo-beta-N-acetylglucosamidase	1.24539
107	W903_0152	6139.9	SAK_0145	4708.33	heat-inducible transcription repressor	1.30405
108	W903_0153	3001.36	SAK_0146	2344.56	heat shock protein GrpE	1.28014
109	W903_0154	14412.2	SAK_0147	20284.6	molecular chaperone DnaK	0.710497
110	W903_0155	629.285			hypothetical protein	#DIV/0!
111	W903_0156	2650.59	SAK_0148	4408.28	molecular chaperone DnaJ	0.601276
112	W903_0157	452.624	SAK_0149	535.421	GntR family transcriptional regulator	0.845361
113	W903_0158	3113.89	SAK_0150	2117.58	tRNA pseudouridine synthase A	1.47049
114	W903_0159	502.162	SAK_0151	348.881	phosphomethylpyrimidine kinase	1.43935
115	W903_0160	65.5453	SAK_0152	50.7403	hypothetical protein	1.29178
116	W903_0161	395.727	SAK_0153	353.489	hypothetical protein	1.11949
117	W903_0162	911.235	SAK_0154	749.721	hypothetical protein	1.21543
118	W903_0163	90460.5	SAK_0155	93767.5	trigger factor	0.964732
119	W903_0164	6337.95	SAK_0156	10366.9	DNA-directed RNA polymerase subunit delta	0.611363
120	W903_0165	12039.6	SAK_0157	9056.89	CTP synthetase	1.32933
121	W903_0166	14868.8	SAK_0158	8405.4	hypothetical protein	1.76896
122	W903_0168	4003.93	SAK_0160	3191.9	deoxyuridine 5'-triphosphate nucleotidohydrolase	1.2544
123	W903_0169	9269.66	SAK_0161	5367	DNA repair protein RadA	1.72716
124	W903_0170	7212.08	SAK_0162	5248.9	carbonic anhydrase	1.37402
125	W903_0171	6685.41	SAK_0163	4658.66	pyridine nucleotide-disulfide oxidoreductase	1.43505
126	W903_0172	16812	SAK_0165	13289.5	glutamyl-tRNA synthetase	1.26505
127	W903_0173	215.359	SAK_0166	201.837	ribose ABC transporter ribose-binding protein	1.06699
128	W903_0174	123.962	SAK_0167	115.596	ribose ABC transporter permease	1.07237
129	W903_0175	181.9	SAK_0168	155.867	ribose ABC transporter ATP-binding protein	1.16702
130	W903_0176	24.3254	SAK_0169	22.5501	D-ribose pyranase	1.07873
131	W903_0177	492.838	SAK_0170	294.385	ribokinase	1.67413
132	W903_0178	2764.88	SAK_0171	1407.48	ribose operon repressor	1.96442
133	W903_0179	77.5906	SAK_0172	133.404	permease	0.58162
134	W903_0180	37.7805	SAK_0173	50.4104	ABC transporter ATP-binding protein	0.749458
136	W903_0181	1173.74	SAK_0174	667.355	DNA-binding response regulator	1.7588
137	W903_0182	2862.78	SAK_0175	1485.88	sensor histidine kinase	1.92666
138	W903_0183	466.525	SAK_0176	374.118	argininosuccinate synthase	1.247
139	W903_0184	712.339	SAK_0177	509.073	argininosuccinate lyase	1.39929
140	W903_0185	118769	SAK_0178	91140.2	fructose-bisphosphate aldolase	1.30315
141	W903_0186	9979.83	SAK_0179	4224.9	L-2-hydroxyisocaproate dehydrogenase	2.36215
142	W903_0187	22240.5	SAK_0180	24561.3	50S ribosomal protein L28	0.905508
143	W903_0188	3732.95	SAK_0181	6046.98	hypothetical protein	0.617324
144	W903_0189	47295	SAK_0182	42930	DAK2 domain-containing protein	1.10168
145	W903_0190	9048.73	SAK_0183	21680.3	hypothetical protein	0.41737
146	W903_0191	578.443			hypothetical protein	#DIV/0!
147	W903_0192	3161.51	SAK_0192	766.441	hypothetical protein	4.12493
148	W903_0193	12671.5	SAK_0193	13762	amino acid ABC transporter ATP-binding protein	0.920762
149	W903_0194	15320.8	SAK_0194	16262.9	His/Glu/Gln/Arg/opine amino acid ABC transporter amino acid-binding protein/permease	0.942066
150	W903_0195	4049.14	SAK_0195	4225.48	hypothetical protein	0.958267
151	W903_0196	10908	SAK_0196	9624.53	undecaprenyl pyrophosphate phosphatase	1.13336
152	W903_0197	6316.46	SAK_0197	8285.65	adaptor protein	0.762337
153	W903_0198	21503.7	SAK_0198	15150.7	glycosyl transferase	1.41932
154	W903_0199	3142.29	SAK_0199	3316.39	FeS assembly ATPase SufC	0.947501
155	W903_0200	4062.07	SAK_0200	3253.1	hypothetical protein	1.24868
156	W903_0201	3475.49	SAK_0201	2480.65	cysteine desulfurase	1.40104
157	W903_0202	863.361	SAK_0202	547.733	NifU family SUF system FeS assembly protein	1.57624
158	W903_0203	8409.47	SAK_0203	6382.03	hypothetical protein	1.31768
159	W903_0204	4710.29	SAK_0204	2505.18	D-alanyl-D-alanine carboxypeptidase	1.88022
160	W903_0205	4083.53	SAK_0205	3891.2	D-alanyl-D-alanine carboxypeptidase	1.04943
161	W903_0206	59574.2	SAK_0206	83240.6	oligopeptide ABC transporter oligopeptide-binding protein	0.715687
162	W903_0207	11514.8	SAK_0207	10884.6	oligopeptide ABC transporter permease	1.0579
163	W903_0208	13378.2	SAK_0208	11418.6	oligopeptide ABC transporter permease OppC	1.17162
164	W903_0209	18949.9	SAK_0209	16310.3	oligopeptide ABC transporter ATP-binding protein	1.16183
165	W903_0210	21570.9	SAK_0210	20584.9	oligopeptide ABC transporter ATP-binding protein	1.0479
166	W903_0216	8546.99	SAK_0216	4455.28	4-diphosphocytidyl-2-C-methyl-D-erythritol kinase	1.9184
167	W903_0217	2992.84	SAK_0217	1417.96	adc operon repressor AdcR	2.11067
168	W903_0218	4564.69	SAK_0218	2406.13	zinc ABC transporter ATP-binding protein	1.89711
169	W903_0219	8996.2	SAK_0219	3839.23	zinc ABC transporter permease	2.34323
170	W903_0220	367.984	SAK_0220	255.332	hypothetical protein	1.4412
171	W903_0221	18605	SAK_0221	13480.6	tyrosyl-tRNA synthetase	1.38013
172	W903_0222	13147.5	SAK_0222	10862	penicillin-binding protein 1B	1.21041
173	W903_0223	88869.5	SAK_0223	40648.1	DNA-directed RNA polymerase subunit beta	2.18631
174	W903_0224	98490.7	SAK_0224	58701.1	DNA-directed RNA polymerase subunit beta'	1.67783
175	W903_0226	960.512	SAK_0225	2861.98	hypothetical protein	0.335611
176	W903_0227	7.89123	SAK_0226	17.1603	competence protein ComGA	0.459855
177	W903_0228	18.2606	SAK_0227	21.0629	competence protein ComG	0.866956
178	W903_0229	9.17476	SAK_0228	6.40416	competence protein	1.43262
179	W903_0230	10.7541	SAK_0229	5.75542	competence protein	1.86851
180	W903_0231	7.15078	SAK_0230	1.91084	hypothetical protein	3.74221
181	W903_0232	10.1591	SAK_0231	10.5287	hypothetical protein	0.964892
182	W903_0233	14.4593	SAK_0232	13.3913	hypothetical protein	1.07976
183	W903_0234	3822.23	SAK_0233	2974.64	hypothetical protein	1.28494
184	W903_0235	19853.4	SAK_0234	16882	acetate kinase	1.17601
185	W903_0236	7.90152	SAK_0235	199.03	DNA-binding protein	0.0397002
186	W903_0237	2.14322	SAK_0237	3.85722	hypothetical protein	0.555639
187	W903_0238	3211.43	SAK_0238	4439.56	CAAX amino terminal protease	0.723367
188	W903_0239	4626.8	SAK_0239	3100.96	pyrroline-5-carboxylate reductase	1.49205
189	W903_0240	4550.79	SAK_0240	2995.75	glutamyl aminopeptidase	1.51908
190	W903_0241	330.425	SAK_0241	152.171	hypothetical protein	2.17141
191	W903_0242	174.898	SAK_0242	195.17	hypothetical protein	0.89613
192	W903_0243	291.187	SAK_0243	202.531	thioredoxin	1.43774
193	W903_0244	3224.81	SAK_0244	2496.34	tRNA-binding domain-containing protein	1.29182
194	W903_0245	1437.95	SAK_0245	1710.26	hypothetical protein	0.84078
195	W903_0246	24.1319	SAK_0246	24.8036	single-stranded DNA-binding protein	0.972918
196	W903_0247	972.2	SAK_0247	770.104	HAD-superfamily hydrolase	1.26243
197	W903_0248	1660.5	SAK_0248	935.543	sensor histidine kinase	1.7749
198	W903_0249	850.879	SAK_0249	456.835	DNA-binding response regulator	1.86255
199	W903_0250	187.229	SAK_0250	112.505	hypothetical protein	1.66418
200	W903_0251	256.359	SAK_0251	84.3192	hypothetical protein	3.04033
201	W903_0252	976.272	SAK_0252	1317.51	peptide/opine/nickel uptake ABC transporter substrate-binding protein	0.740997
202	W903_0253	135.08	SAK_0253	176.618	peptide/opine/nickel uptake ABC transporter permease	0.764814
203	W903_0254	88.4745	SAK_0254	106.226	peptide/opine/nickel uptake ABC transporter permease	0.832891
204	W903_0255	130.389	SAK_0255	215.064	peptide/opine/nickel uptake ABC transporter ATP-binding protein	0.606282
205	W903_0256	126.644	SAK_0256	189.414	peptide/opine/nickel uptake ABC transporter ATP-binding protein	0.668611
206	W903_0257	1709.67	SAK_0257	1903.45	PTS system trehalose-specific transporter subunit IIBCA	0.898195
207	W903_0258	532.398	SAK_0258	685.394	alpha amylase	0.776776
208	W903_0259	1332.2	SAK_0259	425.867	PRD domain/PTS system IIA domain-containing protein	3.12822
209	W903_0260	8.25438	SAK_0260	2.547	PTS system lactose/cellobiose family transporter subunit IIB	3.24082
210	W903_0261	152.965	SAK_0261	84.1447	PTS system ascorbate-specific transporter subunit IIC	1.81788
211	W903_0262	177.075	SAK_0262	144.506	transketolase	1.22538
212	W903_0263	312.851	SAK_0263	178.63	transketolase	1.75139
214	W903_0264	22096	SAK_0264	810.405	oxidoreductase%2C NAD-binding	27.2654
216	W903_0265	37378	SAK_0265	56540.6	30S ribosomal protein S15	0.661081
217	W903_0266	12011.3	SAK_0266	8703.02	polynucleotide phosphorylase	1.38013
218	W903_0267	2592.99	SAK_0267	2185.28	hypothetical protein	1.18657
219	W903_0268	2103.83	SAK_0268	1768.61	serine O-acetyltransferase	1.18954
220	W903_0269	21.3742	SAK_0269	13.2125	lipoprotein	1.61773
221	W903_0270	6059.15	SAK_0270	4933.17	cysteinyl-tRNA synthetase	1.22825
222	W903_0271	1255.46	SAK_0271	1192.77	hypothetical protein	1.05256
223	W903_0272	1784.37	SAK_0272	1725.02	RNA methyltransferase	1.0344
224	W903_0273	1488.76	SAK_0273	1295.96	hypothetical protein	1.14878
225	W903_0274	19448.9	SAK_0274	21016	DegV family protein	0.925433
226	W903_0275	69.2667			hypothetical protein	#DIV/0!
227	W903_0276	131.318	SAK_0275	618.684	hypothetical protein	0.212253
228	W903_0277	194.895			helix-turn-helix family protein	#DIV/0!
229	W903_0278	89103.8	SAK_0276	63299.2	50S ribosomal protein L13	1.40766
230	W903_0279	30968.2	SAK_0277	24310.6	30S ribosomal protein S9	1.27385
231	W903_0280	2575.61	SAK_0290	246.298	hypothetical protein	10.4573
232	W903_0281	1776.84	SAK_0291	237.195	hypothetical protein	7.49106
233	W903_0282	13639.5	SAK_0293 SAK_0292	380.267281 278.404747	hypothetical protein	#VALUE!
234	W903_0283	2738.75	SAK_0294	120.812	hypothetical protein	22.6695
237	W903_0284	5024.28	SAK_0295	134.286	hypothetical protein	37.4146
238	W903_0285	30.8952	SAK_0297	0.633588	hypothetical protein	48.7623
239	W903_0286	1478.48	SAK_0298	1201.9	Rgg/GadR/MutR family transcriptional regulator	1.23012
240	W903_0287	581.57	SAK_0299	289.518	major facilitator family transporter	2.00875
241	W903_0288	6960.62	SAK_0300	3236.68	quaternary amine ABC transporter permease	2.15054
242	W903_0289	5961.67	SAK_0301	2888.69	quaternary amine ABC transporter amino acid-binding protein	2.0638
243	W903_0290	2813.79	SAK_0302	1656.82	quaternary amine ABC transporter permease	1.69831
244	W903_0291	9432.99	SAK_0303	6450.07	quaternary amine ABC transporter ATP-binding protein	1.46246
245	W903_0309	771.082	SAK_0327	1678.78	acetyltransferase	0.45931
246	W903_0310	590.331	SAK_0328	1167.9	acetyltransferase	0.505464
247	W903_0311	1325.66	SAK_0329	2344.4	acetyltransferase	0.565461
248	W903_0312	1448.46	SAK_0330	1078.64	hypothetical protein	1.34285
249	W903_0313	671.782	SAK_0331	440.788	ECF subfamily RNA polymerase sigma factor	1.52405
250	W903_0314	62.6812			glycerophosphoryl diester phosphodiesterase family protein	#DIV/0!
251	W903_0315	156.515			putative lipoprotein	#DIV/0!
252	W903_0316	321.39	SAK_0332	238.355	TetR family transcriptional regulator	1.34836
253	W903_0317	308.518	SAK_0333	516.47	ABC transporter permease	0.597359
254	W903_0318	294.291	SAK_0334	629.931	ABC transporter ATP-binding protein	0.46718
255	W903_0319	1530.2	SAK_0335	1349.68	hypothetical protein	1.13375
256	W903_0320	513.24	SAK_0336	965.144	PadR family transcriptional regulator	0.531776
257	W903_0321	17600.1	SAK_0337	17855.7	hypothetical protein	0.985686
258	W903_0322	2138.97	SAK_0338	1002.5	N-acetylglucosamine-6-phosphate deacetylase	2.13363
259	W903_0323	12811	SAK_0339	1555.97	isoprenylcysteine carboxyl methyltransferase (ICMT) family protein	8.23347
260	W903_0324	6475.16	SAK_0340	5969.94	glycyl-tRNA synthetase subunit alpha	1.08463
261	W903_0325	2490.81	SAK_0341	1927.08	ACP phosphodieterase	1.29253
262	W903_0326	18313.2	SAK_0342	17633.1	glycyl-tRNA synthetase subunit beta	1.03857
263	W903_0327	1020.41	SAK_0343	1092.49	hypothetical protein	0.934023
264	W903_0328	25.3839	SAK_0344	19.0809	hypothetical protein	1.33033
265	W903_0329	387.819	SAK_0345	743.253	glycerol kinase	0.521786
266	W903_0330	308.236	SAK_0346	326.193	glycerol-3-phosphate oxidase	0.94495
267	W903_0331	135.04	SAK_0347	142.717	glycerol uptake facilitator protein	0.946208
268	W903_0332	1476.13	SAK_0348	1264.1	pyridine nucleotide-disulfide oxidoreductase	1.16772
269	W903_0333	1134.31	SAK_0349	968.447	hypothetical protein	1.17127
270	W903_0334	21401.1	SAK_0350	20752.5	transketolase	1.03125
271	W903_0335	1210.34	SAK_0351	1149.67	hypothetical protein	1.05278
272	W903_0336	4586.25	SAK_0352	2850.9	ABC transporter ATP-binding protein	1.60871
273	W903_0337	9764.97	SAK_0353	4794.95	hypothetical protein	2.03651
274	W903_0338	720.578	SAK_0354	813.952	PTS system transporter subunit IIBC	0.885283
275	W903_0339	1341.75	SAK_0355	2203.07	gamma-glutamyl kinase	0.609036
276	W903_0340	3540.9	SAK_0356	6367.01	gamma-glutamyl phosphate reductase	0.556132
277	W903_0341	5593.75	SAK_0357	4494.67	S-adenosyl-methyltransferase MraW	1.24453
278	W903_0342	856.376	SAK_0358	599.855	cell division protein FtsL	1.42764
279	W903_0343	16951.2	SAK_0359	11389.4	penicillin-binding protein 2X	1.48834
280	W903_0344	7461.24	SAK_0360	3925.61	phospho-N-acetylmuramoyl-pentapeptide- transferase	1.90066
281	W903_0345	14308.7	SAK_0361	12595.3	DEAD/DEAH box helicase	1.13603
282	W903_0346	8086.5	SAK_0362	16981.8	polar amino acid ABC transporter amino acid-binding protein	0.476187
283	W903_0347	13318.1	SAK_0363	20862.1	polar amino acid ABC transporter permease	0.638386
284	W903_0348	14733.4	SAK_0364	25666.5	polar amino acid ABC transporter ATP-binding protein	0.574031
285	W903_0349	534.965	SAK_0365	434.478	hypothetical protein	1.23128
286	W903_0350	6585.6	SAK_0366	5406.58	thioredoxin-disulfide reductase	1.21807
287	W903_0351	6764.18	SAK_0367	4530.33	nicotinate phosphoribosyltransferase	1.49309
288	W903_0352	5218.07	SAK_0368	3416.49	NAD synthetase	1.52732
289	W903_0353	1574.2	SAK_0369	9737.93	aminopeptidase	0.161656
290	W903_0354	27896.6	SAK_0370	25952.8	pencillin-binding protein	1.0749
291	W903_0355	4843.39	SAK_0371	4549.84	Holliday junction-specific endonuclease	1.06452
292	W903_0356	448.881	SAK_0372	252.787	hypothetical protein	1.77573
293	W903_0357	16472.8	SAK_0373	18196.8	cell division protein GpsB	0.905257
294	W903_0358	9733.21	SAK_0374	8446.28	hypothetical protein	1.15237
295	W903_0359	31838.8	SAK_0375	25568.9	hypothetical protein	1.24522
296	W903_0360	13716.3	SAK_0376	9380.18	S-ribosylhomocysteinase	1.46226
297	W903_0361	27821.3	SAK_0377	19574.7	hypothetical protein	1.42129
298	W903_0362	589.031	SAK_0378	1712.04	ABC transporter ATP-binding protein	0.344052
299	W903_0363	719.993	SAK_0379	909.412	hypothetical protein	0.791713
300	W903_0364	2497.73	SAK_0380	2178.77	hypothetical protein	1.14639
301	W903_0365	1959	SAK_0381	1693.16	LuxR family transcriptional regulator	1.15701
302	W903_0366	2361.03	SAK_0382	2140.6	hypothetical protein	1.10297
303	W903_0367	17529.5	SAK_0383	14054.1	guanylate kinase	1.24729
304	W903_0368	6644.29	SAK_0384	8027.31	DNA-directed RNA polymerase subunit omega	0.827712
305	W903_0369	3751.37	SAK_0385	2619.18	primosome assembly protein PriA	1.43227
306	W903_0370	3717.2	SAK_0386	3843.22	methionyl-tRNA formyltransferase	0.967209
307	W903_0371	6076.82	SAK_0387	4557.1	sun protein	1.33348
308	W903_0372	7423.58	SAK_0388	6809.82	serine/threonine protein phosphatase Stp1	1.09013
309	W903_0373	34178.5	SAK_0389	29491.3	serine/threonine protein kinase Stk1	1.15894
310	W903_0374	790.773	SAK_0390	403.23	hypothetical protein	1.9611
311	W903_0375	2208.12	SAK_0391	1233.21	sensor histidine kinase	1.79055
312	W903_0376	816.993	SAK_0392	594.721	LuxR family transcriptional regulator	1.37374
313	W903_0377	7730.79	SAK_0393	6709.08	Cof-like hydrolase/peptidyl-prolyl cis-trans isomerase domain-containing protein	1.15229
314	W903_0378	1848.96	SAK_0394	1358.22	hypothetical protein	1.36131
315	W903_0379	112.592	SAK_0395	113.783	pyruvate formate-lyase-activating enzyme	0.989533
316	W903_0380	2023.59	SAK_0396	1138.33	DeoR family transcriptional regulator	1.77769
317	W903_0381	2622.63	SAK_0397	1612.63	SorC family transcriptional regulator	1.62631
318	W903_0382	3.43574	SAK_0398	7.60564	PTS system lactose/cellobiose family transporter subunit IIA	0.451735
319	W903_0383	4.4774	SAK_0399	2.22388	PTS system lactose/cellobiose family transporter subunit IIB	2.01332
320	W903_0384	233.648	SAK_0400	144.203	PTS system lactose/cellobiose family transporter subunit IIC	1.62027
321	W903_0385	578.154	SAK_0401	336.152	formate acetyltransferase 2	1.71992
322	W903_0386	211.963	SAK_0402	143.825	fructose-6-phosphate aldolase	1.47376
323	W903_0387	487.707	SAK_0403	273.103	glycerol dehydrogenase	1.7858
324	W903_0388	28170.5	SAK_0404	71304.2	cysteine synthase/cystathionine beta-synthase	0.395075
325	W903_0389	617.378	SAK_0405	544.259	hypothetical protein	1.13435
326	W903_0390	71.1706	SAK_0406	25.5006	competence protein ComFA	2.79094
327	W903_0391	21.2303	SAK_0407	14.3506	competence protein ComFC	1.4794
328	W903_0392	24275.3	SAK_0408	36449.2	ribosomal subunit interface protein	0.666003
329	W903_0398	5252.91	SAK_0414	2895.91	aspartate kinase	1.81391
330	W903_0399	2583.48	SAK_0415	2240.65	HAD-superfamily hydrolase	1.15301
331	W903_0400	43792.6	SAK_0416	36707.8	enoyl-CoA hydratase	1.193
332	W903_0401	26205.8	SAK_0417	23096.7	MarR family transcriptional regulator	1.13461
333	W903_0402	63898.7	SAK_0418	53587.2	3-oxoacyl-ACP synthase	1.19243
334	W903_0403	17461.6	SAK_0419	14788.6	acyl carrier protein	1.18075
335	W903_0404	13456.4	SAK_0420	9780.55	enoyl-ACP reductase	1.37583
336	W903_0405	19229.1	SAK_0421	12308.8	ACP S-malonyltransferase	1.56222
337	W903_0406	14896.6	SAK_0422	7261.24	3-ketoacyl-ACP reductase	2.05153
338	W903_0407	38757.8	SAK_0423	18091.2	3-oxoacyl-ACP synthase	2.14236
339	W903_0408	13694.4	SAK_0424	6611.22	acetyl-CoA carboxylase biotin carboxyl carrier protein subunit	2.07139
340	W903_0409	6252.86	SAK_0425	3299.66	(3R)-hydroxymyristoyl-ACP dehydratase	1.895
341	W903_0410	38749.8	SAK_0426	18013.6	acetyl-CoA carboxylase biotin carboxylase subunit	2.15114
342	W903_0411	19927.9	SAK_0427	7705.11	acetyl-CoA carboxylase subunit beta	2.58632
343	W903_0412	13801.1	SAK_0428	6627.27	acetyl-CoA carboxylase subunit alpha	2.08248
344	W903_0413	1982.08	SAK_0429	1459.85	hypothetical protein	1.35773
345	W903_0414	50872.6	SAK_0430	50893.7	seryl-tRNA synthetase	0.999584
346	W903_0415	4037.65	SAK_0431	3739.42	hypothetical protein	1.07975
347	W903_0416	3015.12	SAK_0432	4686.19	hypothetical protein	0.643405
348	W903_0417	30092.2	SAK_0433	19714.9	PTS system mannose/fructose/sorbose family IIDsubunit	1.52637
349	W903_0418	16251.7	SAK_0434	10695.4	PTS system lactose/cellobiose family transporter subunit IIC	1.5195
386	W903_0419	29481	SAK_0435	16089.1	PTS system mannose/fructose/sorbose family transporter subunit IIA	1.83236
387	W903_0420	3323.76	SAK_0436	3531.58	cof family hydrolase	0.941152
388	W903_0421	3354.54	SAK_0437	1698.45	hypothetical protein	1.97506
389	W903_0422	17859.4	SAK_0438	1941.69	hypothetical protein	9.19787
390	W903_0423	14165.6	SAK_0439	14444.2	AzgA family purine transporter	0.980711
391	W903_0424	817.696	SAK_0440	1450.77	hypothetical protein	0.56363
392	W903_0425	1471.43	SAK_0441	1350.33	acetyltransferase	1.08968
393	W903_0426	6630.03	SAK_0442	7465.38	hypothetical protein	0.888104
394	W903_0427	617.913	SAK_0443	492.37	hypothetical protein	1.25498
395	W903_0428	2220.09	SAK_0444	1571.04	HIT family protein	1.41314
396	W903_0429	13156.6	SAK_0445	2205.52	hypothetical protein	5.96532
397	W903_0430	1399.31	SAK_0446	1189.71	ABC transporter ATP-binding protein	1.17617
398	W903_0431	1771.06	SAK_0447	1498.6	ABC transporter permease	1.18181
399	W903_0432	4308.29	SAK_0448	4966.8	hypothetical protein	0.867418
400	W903_0433	5492.32	SAK_0449	6661.82	tRNA (guanine-N(7)-)-methyltransferase	0.824448
401	W903_0435	39.6396			hypothetical protein	#DIV/0!
402	W903_0436	42.3894			glycerophosphoryl diester phosphodiesterase family protein	#DIV/0!
403	W903_0437	15.2528			glycerophosphoryl diester phosphodiesterase family protein	#DIV/0!
404	W903_0438	2.00468			hypothetical protein	#DIV/0!
405	W903_0439	66.7502			replication initiator A family protein	#DIV/0!
406	W903_0440	33.872			glycerophosphoryl diester phosphodiesterase family protein	#DIV/0!
407	W903_0441	0			glycerophosphoryl diester phosphodiesterase family protein	#DIV/0!
408	W903_0442	23.0723			helix-turn-helix family protein	#DIV/0!
409	W903_0443	85.5402			hypothetical protein	#DIV/0!
411	W903_0444	291.69			LPXTG cell wall anchor domain protein	#DIV/0!
412	W903_0445	122.177			LPXTG cell wall anchor domain protein	#DIV/0!
413	W903_0446	1596.84			putative cross-wall-targeting lipoprotein signal	#DIV/0!
414	W903_0447	207.015			putative membrane protein	#DIV/0!
415	W903_0448	12314.8			hypothetical protein	#DIV/0!
416	W903_0449	86.8136			putative membrane protein	#DIV/0!
417	W903_0450	10.5673			glycerophosphoryl diester phosphodiesterase family protein	#DIV/0!
418	W903_0451	36.5265			hypothetical protein	#DIV/0!
419	W903_0452	10.5651			hypothetical protein	#DIV/0!
420	W903_0453	266.612			AAA-like domain protein	#DIV/0!
421	W903_0454	36.0653			hypothetical protein	#DIV/0!
422	W903_0455	7.65531			glycerophosphoryl diester phosphodiesterase family protein	#DIV/0!
423	W903_0456	217.725			peptidase M23 family protein	#DIV/0!
424	W903_0457	19.6896			putative prgL	#DIV/0!
426	W903_0458	1.57933			hypothetical protein	#DIV/0!
427	W903_0459	36.9271			hypothetical protein	#DIV/0!
428	W903_0460	29.8101			hypothetical protein	#DIV/0!
429	W903_0461	96.8849			type IV secretory system Conjugative DNA transfer family protein	#DIV/0!
430	W903_0462	7.73397			glycerophosphoryl diester phosphodiesterase family protein	#DIV/0!
431	W903_0463	172.622			hypothetical protein	#DIV/0!
432	W903_0464	30.2499			glycerophosphoryl diester phosphodiesterase family protein	#DIV/0!
433	W903_0465	5.11992			glycerophosphoryl diester phosphodiesterase family protein	#DIV/0!
434	W903_0466	0.308153			bacterial mobilization family protein	#DIV/0!
435	W903_0467	18.3659			relaxase/mobilization nuclease domain protein	#DIV/0!
438	W903_0468	6.75165			glycerophosphoryl diester phosphodiesterase family protein	#DIV/0!
439	W903_0469	272.445			hypothetical protein	#DIV/0!
440	W903_0470	1816.19			hypothetical protein	#DIV/0!
444	W903_0471	3609.29	SAK_0451	3775.89	hypothetical protein	0.955879
445	W903_0472	14346.4	SAK_0452	9265.8	transcription elongation factor NusA	1.54832
446	W903_0473	753.357	SAK_0453	458.25	hypothetical protein	1.64399
447	W903_0474	759.997	SAK_0454	609.482	hypothetical protein	1.24696
448	W903_0475	51148.3	SAK_0455	37204.8	translation initiation factor IF-2	1.37478
449	W903_0476	3589.08	SAK_0456	2936.33	ribosome-binding factor A	1.2223
450	W903_0477	2710.79	SAK_0457	2121.69	GDXG lipolytic enzyme family protein	1.27766
451	W903_0478	121.005	SAK_0458	350.026	transcriptional repressor CopY	0.345702
452	W903_0479	3056.79	SAK_0459	3288.01	copper-translocating P-type ATPase	0.929676
453	W903_0480	92.915	SAK_0460	106.586	copper transporter copper-binding protein	0.871734
454	W903_0481	583.056	SAK_0461	324.681	hypothetical protein	1.79578
455	W903_0482	2879.89	SAK_0462	2196.21	cof family hydrolase	1.3113
456	W903_0483	20570.7	SAK_0463	12196.7	DNA polymerase I	1.68658
457	W903_0484	3677.73	SAK_0464	2151.91	CoA-binding domain-containing protein	1.70906
458	W903_0485	15907.3	SAK_0465	10804.9	FUR family transcriptional regulator	1.47223
460	W903_0486	888.372	SAK_0466	151.709	cell wall surface anchor family protein	5.85577
461	W903_0487	3448.85	SAK_0467	2332.4	DNA-binding response regulator	1.47867
462	W903_0488	5373.7	SAK_0468	3814.03	sensor histidine kinase	1.40893
463	W903_0489	3202.98	SAK_0469	1430.4	hypothetical protein	2.23923
464	W903_0490	4627.44	SAK_0470	3565.78	queuine tRNA-ribosyltransferase	1.29774
465	W903_0492	67.4843	SAK_0471	208.706	hypothetical protein	0.323346
468	W903_0493	167.398	SAK_0472	405.844	BioY family protein	0.41247
473	W903_0494	5208.31	SAK_0473	4717.15	metallo-beta-lactamase	1.10412
474	W903_0495	3333.68	SAK_0474	3478.14	cytidine/deoxycytidylate deaminase	0.958467
475	W903_0496	354.008			glycerophosphoryl diester phosphodiesterase family protein	#DIV/0!
476	W903_0497	95320.6	SAK_0475	66501.5	glucose-6-phosphate isomerase	1.43336
477	W903_0498	658.728	SAK_0476	680.867	5-formyltetrahydrofolate cyclo-ligase	0.967484
478	W903_0499	268.266	SAK_0477	155.634	rhomboid family protein	1.7237
480	W903_0500	4413.17	SAK_0478	2494.09	bmp family protein	1.76945
481	W903_0501	7630.7	SAK_0479	6563.73	UTP-glucose-1-phosphate uridylyltransferase	1.16256
482	W903_0502	5663.19	SAK_0480	4452.5	NAD(P)H-dependent glycerol-3-phosphate dehydrogenase	1.27191
483	W903_0503	1190.7	SAK_0481	985.382	ribonuclease P	1.20837
484	W903_0504	8309.81	SAK_0482	5069.05	membrane protein OxaA	1.63932
485	W903_0505	13480.6	SAK_0483	10143.7	R3H domain-containing protein	1.32896
486	W903_0514	3673.91	SAK_0492	5409.58	hypothetical protein	0.679149
487	W903_0515	477.875	SAK_0493	467.982	recombination regulator RecX	1.02114
488	W903_0516	7370.26	SAK_0494	2587.96	23S rRNA (uracil-5-)-methyltransferase RumA	2.8479
489	W903_0517	7951.44	SAK_0495	4065.17	hypothetical protein	1.95599
490	W903_0518	3943.88	SAK_0496	2103.1	acetyltransferase	1.87527
491	W903_0519	16681.9			C5a peptidase	#DIV/0!
492	W903_0520	6469.33	SAK_0498	2501.54	glycosyl transferase	2.58614
493	W903_0521	434.725	SAK_0499	253.526	ribonucleotide-diphosphate reductase subunit beta	1.71472
494	W903_0522	65.7829	SAK_0500	30.9758	ribonucleotide reductase stimulatory protein	2.12369
495	W903_0523	687.941	SAK_0501	337.906	ribonucleotide-diphosphate reductase subunit alpha	2.03589
496	W903_0524	1491.35	SAK_0502	982.116	hypothetical protein	1.5185
497	W903_0525	76.3984	SAK_0503	127.726	pyridoxamine 5'-phosphate oxidase	0.598142
498	W903_0526	1300.63	SAK_0506	518.195	hypothetical protein	2.50993
499	W903_0527	942.52	SAK_0507 SAK_0508	49.535125 21.196880	hypothetical protein	#VALUE!
500	W903_0528	502.803	SAK_0509	176.754	4-carboxymuconolactone decarboxylase	2.84465
501	W903_0529	415.398	SAK_0510	379.464	cupin	1.0947
502	W903_0530	245.349			HTH-type transcriptional regulator AdhR	#DIV/0!
503	W903_0531	2389.68			zinc-binding dehydrogenase family protein	#DIV/0!
504	W903_0532	383.093	SAK_0513	785.371	aldo/keto reductase	0.487786
505	W903_0533	1203.23	SAK_0514	14873.9	cation efflux transporter	0.0808953
506	W903_0534	402.131	SAK_0515	770.847	TetR family transcriptional regulator	0.521674
507	W903_0535	53.6844			glycerophosphoryl diester phosphodiesterase family protein	#DIV/0!
508	W903_0536	94.2317			putative membrane protein	#DIV/0!
509	W903_0537	1.2781			hypothetical protein	#DIV/0!
510	W903_0539	1260.34	SAK_0520	226.504	hypothetical protein	5.56434
511	W903_0540	426.257	SAK_0521	79.0591	hypothetical protein	5.39162
512	W903_0541	4945.84	SAK_0522	1324.2	hypothetical protein	3.73498
513	W903_0542	323.432	SAK_0523	290.169	PTS system IIA domain-containing protein	1.11463
514	W903_0543	276.986	SAK_0524	117.481	PTS system galactitol-specific transporter subunit IIA	2.35772
515	W903_0544	22.3828	SAK_0525	9.31483	PTS system galactitol-specific transporter subunit IIB	2.40292
516	W903_0545	123.782	SAK_0526	38.7053	PTS system galactitol-specific transporter subunit IIC	3.19807
517	W903_0546	72.6077	SAK_0527	33.8886	rhamnulose-1-phosphate aldolase	2.14254
518	W903_0547	965.739	SAK_0528	1326.49	PTS system galactitol-specific transporter subunit IIA	0.72804
519	W903_0548	684.53	SAK_0529	528.196	PTS system galactitol-specific transporter subunit IIC	1.29598
520	W903_0549	32.5612	SAK_0530	40.9074	PTS system galactitol-specific transporter subunit IIB	0.795972
521	W903_0550	2431.79	SAK_0531	2298.86	AraC family transcriptional regulator	1.05782
522	W903_0553	20.0789	SAK_0533	8.32783	sugar ABC transporter permease	2.41106
523	W903_0554	28.4175	SAK_0534	17.5161	ABC transporter permease	1.62237
524	W903_0555	124.307	SAK_0535	39.8487	alpha-galactosidase	3.11947
525	W903_0556	59.3703			galactokinase	#DIV/0!
526	W903_0557	60.5557	SAK_0537	20.7093	galactose-1-phosphate uridylyltransferase	2.92407
527	W903_0558	59.395	SAK_0538	11.1927	UDP-glucose 4-epimerase	5.30657
528	W903_0559	104.379	SAK_0542 SAK_0539	78.516829 13.752481	hypothetical protein	#VALUE!
529	W903_0560	950.821	SAK_0543	1846.14	hypothetical protein	0.515031
530	W903_0561	3561.82	SAK_0544	2858.22	hypothetical protein	1.24617
538	W903_0562	1316.87	SAK_0545	1529.98	acetyltransferase	0.860711
584	W903_0563	847.483			acetyltransferase family protein	#DIV/0!
585	W903_0564	414.647			AAA domain protein	#DIV/0!
586	W903_0565	10015.2	SAK_0547	15551.9	valyl-tRNA synthetase	0.643985
587	W903_0566	734.414			glycerophosphoryl diester phosphodiesterase family protein	#DIV/0!
588	W903_0567	475.305			putative membrane protein	#DIV/0!
589	W903_0568	286.591			hypothetical protein	#DIV/0!
590	W903_0569	3.25656			glycerophosphoryl diester phosphodiesterase family protein	#DIV/0!
591	W903_0570	8106.14	SAK_0549	2333.37	Gfo/Idh/MocA family oxidoreductase	3.47401
592	W903_0571	8618.97	SAK_0550	6558.27	magnesium/cobalt transporter CorA	1.31421
593	W903_0572	993.654	SAK_0551	1013.19	hypothetical protein	0.980718
594	W903_0573	4391.51	SAK_0552	8286.23	asparagine synthetase AsnA	0.529976
596	W903_0574	2072.71	SAK_0553	264.89	hypothetical protein	7.82478
597	W903_0575	3503.55	SAK_0554	1690.11	methyltransferase	2.07297
598	W903_0576	241.222			putative membrane protein	#DIV/0!
599	W903_0577	1156.7	SAK_0555	1213.03	phosphopantetheine adenylyltransferase	0.953563
600	W903_0578	2707.98	SAK_0556	923.412	hypothetical protein	2.93258
601	W903_0579	1308.68	SAK_0557	1349.02	Ser/Thr protein phosphatase	0.970096
602	W903_0580	2304.92	SAK_0558	1079.17	hypothetical protein	2.13583
603	W903_0581	7107.37	SAK_0559	3439.06	ribosomal RNA large subunit methyltransferase N	2.06666
604	W903_0582	2087.27	SAK_0560	1163.21	VanZ family protein	1.7944
605	W903_0583	5241.27	SAK_0561	2661.64	ABC transporter permease/ATP-binding protein	1.96919
606	W903_0584	6992.05	SAK_0562	3088.31	ABC transporter permease/ATP-binding protein	2.26404
607	W903_0585	1372.6	SAK_0563	884.74	anthranilate synthase component II	1.55142
608	W903_0586	429.017	SAK_0565	73.4398	BioY family protein	5.84175
609	W903_0587	1166.77	SAK_0566	122.903	biotin synthetase	9.49337
610	W903_0588	205.328	SAK_0567	14.9286	hypothetical protein	13.754
611	W903_0589	420.564	SAK_0568	32.7579	acetyl-CoA acetyltransferase	12.8385
612	W903_0590	666.278	SAK_0569	63.5038	hypothetical protein	10.4919
613	W903_0591	2550.21	SAK_0570	2783.72	endonuclease III	0.916115
614	W903_0592	7.75324	SAK_0571	5.7529	A24 family peptidase	1.34771
615	W903_0593	61.0373	SAK_0572	62.1956	hypothetical protein	0.981377
616	W903_0594	1971.53	SAK_0573	2128.32	glucokinase	0.926331
617	W903_0595	755.967	SAK_0574	1011.03	rhodanese-like domain-containing protein	0.74772
618	W903_0596	78625	SAK_0575	41539.6	GTP-binding protein TypA	1.89277
619	W903_0597	1995.73	SAK_0576	1487.53	hypothetical protein	1.34164
620	W903_0598	3492.88	SAK_0577	3494.57	UDP-N-acetylmuramoyl-L-alanyl-D-glutamate synthetase	0.999515
621	W903_0599	2629.91	SAK_0578	2028.78	undecaprenyldiphospho-muramoylpentapeptide beta-N- acetylglucosaminyltransferase	1.2963
622	W903_0600	3077.41	SAK_0579	3562.07	cell division protein DivIB	0.863938
625	W903_0601	19060.5	SAK_0580	15498.1	cell division protein FtsA	1.22987
626	W903_0602	23744.4	SAK_0581	20348	cell division protein FtsZ	1.16692
627	W903_0603	13460.1	SAK_0582	12019.6	hypothetical protein	1.11985
628	W903_0604	18713.6	SAK_0583	11241.1	hypothetical protein	1.66474
629	W903_0605	31792.5	SAK_0585	23995.9	S4 domain-containing protein	1.32492
630	W903_0606	41626.1	SAK_0586	33034.8	cell division protein DivIVA	1.26007
631	W903_0607	43414.8	SAK_0587	30444.6	isoleucyl-tRNA synthetase	1.42603
632	W903_0608	5656.52	SAK_0588	8192	hypothetical protein	0.690494
633	W903_0609	797.677	SAK_0589	2474.46	NUDIX family hydrolase	0.322363
634	W903_0610	8157.44	SAK_0590	9712.32	ATP-dependent Clp protease%2C ATP-binding subunit ClpE	0.839906
635	W903_0611	3223.92	SAK_0591	1905.83	hypothetical protein	1.69161
636	W903_0612	653.417	SAK_0592	301.934	polar amino acid ABC transporter permease	2.1641
637	W903_0613	890.092	SAK_0593	435	polar amino acid ABC transporter ATP-binding protein	2.04619
638	W903_0614	15927.1	SAK_0594	11413.9	phosphoglucomutase/phosphomannomutase	1.39542
639	W903_0615	3120.8	SAK_0595	3022.03	bifunctional 5%2C10-methylene-tetrahydrofolate dehydrogenase/ 5%2C10-methylene-tetrahydrofolate cyclohydrolase	1.03268
640	W903_0616	4258.71	SAK_0596	2793.19	hypothetical protein	1.52467
641	W903_0617	7550.2	SAK_0597	5979.46	exodeoxyribonuclease VII large subunit	1.26269
642	W903_0618	41.4018	SAK_0598	22.0826	exodeoxyribonuclease VII small subunit	1.87486
643	W903_0619	2405.8	SAK_0599	1740.76	geranyltranstransferase	1.38204
644	W903_0620	2023.17	SAK_0600	1207.49	hemolysin A	1.67551
645	W903_0621	1381.48	SAK_0601	944.659	arginine repressor ArgR	1.46241
646	W903_0622	7760.86	SAK_0602	4689.44	DNA repair protein RecN	1.65496
649	W903_0623	7908.56	SAK_0603	7526.17	DegV family protein	1.05081
650	W903_0624	3646	SAK_0604	2856.83	GDSL family lipase/acylhydrolase	1.27624
651	W903_0625	2014.21	SAK_0605	1259.64	hypothetical protein	1.59903
652	W903_0626	23627.8	SAK_0606	22734.6	DNA-binding protein HU	1.03929
653	W903_0627	1748.01	SAK_0607	2066.11	prophage LambdaSa03%2C site-specific recombinase phage integrase	0.846041
654	W903_0628	782.643			hypothetical protein	#DIV/0!
655	W903_0629	496.118			hypothetical protein	#DIV/0!
656	W903_0630	1366.24			helix-turn-helix family protein	#DIV/0!
657	W903_0631	15701.3			glycerophosphoryl diester phosphodiesterase family protein	#DIV/0!
658	W903_0632	850.643			putative phage membrane protein	#DIV/0!
659	W903_0633	4423.89			cro/C1-type HTH DNA-binding domain protein	#DIV/0!
660	W903_0634	1193.6			putative excisionase	#DIV/0!
661	W903_0635	7.65048	SAK_0614	922.279	hypothetical protein	0.00829519
662	W903_0636	98.8747			hypothetical protein	#DIV/0!
663	W903_0637	59.0539			hypothetical protein	#DIV/0!
664	W903_0638	14271			AAA ATPase domain protein	#DIV/0!
665	W903_0639	10348.3			AAA domain protein	#DIV/0!
667	W903_0640	2870.93			putative phage protein	#DIV/0!
668	W903_0641	5673.02			putative phage protein	#DIV/0!
669	W903_0642	4310.38			hypothetical protein	#DIV/0!
670	W903_0643	4064.89			hypothetical protein	#DIV/0!
671	W903_0644	11917.5			DEAD/DEAH box helicase family protein	#DIV/0!
672	W903_0645	740.754			glycerophosphoryl diester phosphodiesterase family protein	#DIV/0!
673	W903_0646	1364.45			glycerophosphoryl diester phosphodiesterase family protein	#DIV/0!
675	W903_0647	18955.1			AAA domain protein	#DIV/0!
676	W903_0648	728.326			putative rNA polymerase sigma factor	#DIV/0!
677	W903_0649	329.62			endodeoxyribonuclease RusA family protein	#DIV/0!
678	W903_0650	11.6682			hypothetical protein	#DIV/0!
679	W903_0651	528.057			hypothetical protein	#DIV/0!
680	W903_0652	527.845			phage transcriptional regulator%2C RinA family protein	#DIV/0!
681	W903_0653	23088.7			hypothetical protein	#DIV/0!
682	W903_0654	4305.31			terminase%2C small subunit	#DIV/0!
683	W903_0655	29845			phage terminase%2C large subunit%2C PBSX family	#DIV/0!
684	W903_0656	33602.9			phage portal protein%2C SPP1 family	#DIV/0!
685	W903_0657	37724.1			phage head morphogenesis%2C SPP1 gp7 family domain protein	#DIV/0!
686	W903_0658	305.92			putative membrane protein	#DIV/0!
687	W903_0659	1171.71			hypothetical protein	#DIV/0!
688	W903_0660	73136.3			hypothetical protein	#DIV/0!
689	W903_0661	80829.8			putative head protein	#DIV/0!
690	W903_0662	14160.7			phage gp6-like head-tail connector family protein	#DIV/0!
691	W903_0663	4455.28			hypothetical protein	#DIV/0!
692	W903_0664	5774.18			hypothetical protein	#DIV/0!
693	W903_0665	8207.35			putative phage protein	#DIV/0!
694	W903_0666	45848.9			phage major tail protein%2C TP901-1 family	#DIV/0!
695	W903_0667	16796.8			phage family protein	#DIV/0!
696	W903_0668	4529.7			hypothetical protein	#DIV/0!
697	W903_0669	238975			tape measure domain protein	#DIV/0!
698	W903_0670	30639.4			phage tail family protein	#DIV/0!
699	W903_0671	43354.7			prophage endopeptidase tail family protein	#DIV/0!
700	W903_0672	67823.6			gp58-like family protein	#DIV/0!
701	W903_0673	104.607			glycerophosphoryl diester phosphodiesterase family protein	#DIV/0!
702	W903_0674	5519.03			hypothetical protein	#DIV/0!
703	W903_0675	328.288			hypothetical protein	#DIV/0!
704	W903_0676	2438.54			putative phage protein	#DIV/0!
705	W903_0677	3948.53			holin%2C phage phi LC3 family	#DIV/0!
706	W903_0678	49149.9			mannosyl-glycoendo-beta-N-acetylglucosaminidase family protein	#DIV/0!
707	W903_0679	23115.9			hypothetical protein	#DIV/0!
708	W903_0680	6064.19			csbD-like family protein	#DIV/0!
709	W903_0681	243.842	SAK_0654	165.015	hypothetical protein	1.4777
710	W903_0682	6599.77	SAK_0655	146.71	hypothetical protein	44.9852
711	W903_0683	355.745	SAK_0656	456.766	hypothetical protein	0.778835
712	W903_0684	6561.91	SAK_0657	10349	dihydroorotate dehydrogenase 1A	0.634064
713	W903_0685	8919.21	SAK_0658	7271.82	beta-lactam resistance factor	1.22654
714	W903_0686	6174.9	SAK_0659	5552.8	FemAB family protein	1.11203
715	W903_0687	7863.74	SAK_0660	7668.35	FemAB family protein	1.02548
716	W903_0688	5180.59	SAK_0661	4827.3	cof family hydrolase	1.07319
717	W903_0689	2896.71	SAK_0662	2336.12	HD domain-containing protein	1.23997
718	W903_0690	3083.17	SAK_0663	3694.59	hypothetical protein	0.834509
719	W903_0691	47442.7	SAK_0664	24814.6	calcium-transporting ATPase	1.91189
720	W903_0692	2338.88			phosphoesterase family protein	#DIV/0!
721	W903_0693	1466.84	SAK_0666	779.589	fructose-1%2C6-bisphosphatase	1.88156
722	W903_0694	3468.51	SAK_0667	1356.43	(Fe-S)-binding protein	2.55708
723	W903_0695	17972.5	SAK_0668	8844.1	peptide chain release factor 2	2.03214
724	W903_0696	8242.12	SAK_0669	3861.91	cell division ATP binding protein FtsE	2.13421
725	W903_0697	13958.9	SAK_0670	7572.74	cell division protein FtsX	1.84331
726	W903_0698	3032.52	SAK_0672	2731.73	hypothetical protein	1.11011
727	W903_0699	1606.61	SAK_0673	2045.59	metallo-beta-lactamase	0.7854
728	W903_0700	10987.7	SAK_0674	10058.3	acetoin reductase	1.0924
729	W903_0701	6165.49	SAK_0675	5118.48	bifunctional ATP-dependent DNA helicase/DNA polymerase III subunit epsilon	1.20455
730	W903_0702	10066.7	SAK_0676	7361.58	aspartate aminotransferase	1.36746
731	W903_0703	19020.9	SAK_0677	15110.9	asparaginyl-tRNA synthetase	1.25876
732	W903_0704	2398.31	SAK_0678	2539.27	hypothetical protein	0.944485
733	W903_0705	6904.4	SAK_0679	6164.64	inosine-uridine preferring nucleoside hydrolase	1.12
734	W903_0706	1070.67	SAK_0680	1471.02	organic hydroperoxide resistance protein	0.727843
735	W903_0707	2799.98	SAK_0681	4282.09	hypothetical protein	0.653881
736	W903_0708	2840.64	SAK_0682	2473.95	hypothetical protein	1.14822
737	W903_0709	2028.22	SAK_0683	1629.94	hypothetical protein	1.24436
738	W903_0710	6689.12	SAK_0684	4783.99	dipeptidase A	1.39823
739	W903_0711	1962.26	SAK_0685	3380.22	zinc ABC transporter substrate-binding protein	0.580513
740	W903_0712	49880.9	SAK_0686	70801.9	50S ribosomal protein L31	0.704514
741	W903_0713	3796.62	SAK_0687	4701.48	DHH family protein	0.807537
742	W903_0714	952.213	SAK_0688	1860.66	adenosine deaminase	0.51176
743	W903_0715	5077.49	SAK_0689	5553.57	flavodoxin	0.914275
744	W903_0716	340.155	SAK_0690	297.023	hypothetical protein	1.14522
751	W903_0717	4223.72	SAK_0691	2651.15	voltage-gated chloride channel family protein	1.59317
752	W903_0718	92207.7	SAK_0692	69518.1	50S ribosomal protein L19	1.32639
753	W903_0721	3702.8	SAK_0695	1772.54	hypothetical protein	2.08898
754	W903_0722	661.4			putative integrase	#DIV/0!
755	W903_0723	2559.42			iSSth1%2C transposase (Orf2)%2C IS3 family	#DIV/0!
756	W903_0724	16.3468	SAK_0697	7.0328	hypothetical protein	2.32437
757	W903_0725	1048.71	SAK_0698	106.926	ABC transporter permease	9.8078
758	W903_0726	734.597	SAK_0699	232.539	ABC transporter ATP-binding protein	3.15903
759	W903_0727	2652.8	SAK_0700	1114.98	ABC transporter permease	2.37924
760	W903_0728	538.622	SAK_0701	150.75	DNA-binding response regulator VncR	3.57296
761	W903_0729	903.036	SAK_0702	264.404	sensor histidine kinase VncS	3.41537
762	W903_0730	5.13168	SAK_0703	26.5379	IS5 family transposase orfB	0.193372
763	W903_0731	3231.97	SAK_0704	2108.79	CsbD family protein	1.53262
764	W903_0732	501.908	SAK_0705	732.168	hypothetical protein	0.68551
765	W903_0733	8745.95	SAK_0706	5004.12	cell cycle protein FtsW	1.74775
766	W903_0734	2927.8	SAK_0707	2849.91	HAD-superfamily hydrolase	1.02733
767	W903_0735	16474	SAK_0708	11467.8	DNA gyrase subunit B	1.43654
768	W903_0736	34022.5	SAK_0709	29403.5	septation ring formation regulator EzrA	1.15709
769	W903_0737	850.826	SAK_0710	990.402	phosphoserine phosphatase SerB	0.859071
770	W903_0738	392.272	SAK_0711	220.576	NUDIX family hydrolase	1.7784
771	W903_0739	573.767	SAK_0712	454.791	hypothetical protein	1.2616
772	W903_0740	236913	SAK_0713	254094	phosphopyruvate hydratase	0.932386
773	W903_0741	5365.51	SAK_0714	1474.8	hypothetical protein	3.63814
774	W903_0742	3937.32	SAK_0715	3179.98	3-phosphoshikimate 1-carboxyvinyltransferase	1.23816
775	W903_0743	630.416	SAK_0716	389.803	shikimate kinase	1.61727
776	W903_0744	6519.75	SAK_0717	4359.66	transcriptional regulator	1.49547
777	W903_0745	6701.18	SAK_0718	3568.49	23S rRNA (uracil-5-)-methyltransferase RumA	1.87787
778	W903_0746	2134.53			hypothetical protein	#DIV/0!
779	W903_0747	0.661797			putative succinyl-diaminopimelate desuccinylase	#DIV/0!
780	W903_0748	22.7461	SAK_0785	27.1212	hypothetical protein	0.838684
781	W903_0749	10405.8	SAK_0786	8022.85	beta-lactamase	1.29702
782	W903_0750	2280.45	SAK_0787	1603.16	ABC transporter ATP-binding protein	1.42247
783	W903_0753	1521.1	SAK_0789	554.003	hypothetical protein	2.74565
784	W903_0754	623.938	SAK_0790	353.932	cylX protein	1.76287
785	W903_0755	1985.24	SAK_0791	334.258	CylD protein	5.93925
786	W903_0756	1646.63	SAK_0792	357.255	cylG protein	4.60912
787	W903_0757	421.068	SAK_0793	32.291	acyl carrier protein	13.0398
788	W903_0758	1264.02	SAK_0794	245.004	cylZ protein	5.15917
789	W903_0759	8029.53	SAK_0795	1581.63	ABC transporter ATP-binding protein	5.07673
790	W903_0760	8293.7	SAK_0796	1387.14	ABC transporter permease	5.97898
791	W903_0761	33266.9	SAK_0797	5871.85	CylE protein	5.66549
792	W903_0762	16451.1	SAK_0798	3137.28	cylF protein	5.24375
793	W903_0763	36363.4	SAK_0799	8079.22	cylI protein	4.50086
794	W903_0764	31361.3	SAK_0800	7668.88	CylJ protein	4.08943
795	W903_0765	8915.5	SAK_0801	2518.59	CylK protein	3.53988
796	W903_0766	133.445	SAK_0810	99.4728	permease	1.34152
798	W903_0767	327.466			macB-like periplasmic core domain protein	#DIV/0!
799	W903_0770	261.245	SAK_0812	84.8522	ABC transporter ATP-binding protein	3.07883
800	W903_0773	408.528	SAK_0814	742.507	DNA-entry nuclease	0.550201
801	W903_0774	1703.99	SAK_0815	1587.34	DedA family protein	1.07348
802	W903_0775	12022.1	SAK_0816	4569.43	ABC transporter ATP-binding protein	2.63098
803	W903_0776	12898.4	SAK_0817	4187.87	hypothetical protein	3.07994
804	W903_0777	1017.21	SAK_0818	553.423	hypothetical protein	1.83803
805	W903_0778	2095.1	SAK_0819	3344.09	LysR family transcriptional regulator	0.626506
806	W903_0779	621.444			hypothetical protein	#DIV/0!
807	W903_0780	304.175	SAK_0820	507.931	hypothetical protein	0.598851
808	W903_0781	253.191	SAK_0821	527.837	D-lactate dehydrogenase	0.479675
809	W903_0782	315.147	SAK_0822	10.2716	sugar transporter	30.6813
810	W903_0783	31.9287	SAK_0823	14.3025	PfkB family kinase	2.23238
811	W903_0784	367.375	SAK_0824	273.154	beta-D-glucuronidase	1.34494
812	W903_0785	2620.27	SAK_0825	3379.51	GntR family transcriptional regulator	0.775339
814	W903_0786	223.254	SAK_0826	406.162	2-dehydro-3-deoxyphosphooctonate aldolase	0.549667
815	W903_0787	170.415	SAK_0827	163.097	glucuronate isomerase	1.04487
817	W903_0788	77.3876	SAK_0828	82.9259	mannonate dehydratase	0.933214
818	W903_0789	59.2988	SAK_0829	66.7576	D-mannonate oxidoreductase	0.88827
819	W903_0790	25.0763	SAK_0830	29.9456	hypothetical protein	0.837395
820	W903_0791	205.839	SAK_0831	166.456	glycosyl hydrolase	1.23659
821	W903_0792	53915	SAK_0832	5763.38	Xaa-Pro dipeptidase	9.35476
822	W903_0793	13399.6	SAK_0833	14243.3	catabolite control protein A	0.940761
823	W903_0794	2243.13	SAK_0834	1760.66	alpha-amylase	1.27403
824	W903_0795	5368.86	SAK_0835	6445.16	glycoside hydrolase	0.833007
825	W903_0796	10092.5	SAK_0836	9777.16	glycoside hydrolase	1.03226
826	W903_0797	25357.1	SAK_0837	21620.3	threonyl-tRNA synthetase	1.17283
827	W903_0798	702.936	SAK_0838	150.816	DNA-binding response regulator	4.66087
828	W903_0799	3515.95	SAK_0839	1770.94	hypothetical protein	1.98536
829	W903_0800	1068.82	SAK_0840	1757.98	peptidase propeptide/YPEB domain-containing protein	0.607982
830	W903_0801	2115.67	SAK_0841	6677.07	polar amino acid ABC transporter permease	0.316856
831	W903_0802	1512.48	SAK_0842	4909.98	polar amino acid ABC transporter permease	0.308042
832	W903_0803	1382.53	SAK_0843	5315.17	polar amino acid ABC transporter amino acid-binding protein	0.260111
833	W903_0804	1406.8	SAK_0844	7191.61	polar amino acid ABC transporter ATP-binding protein	0.195617
834	W903_0805	3643.98	SAK_0845	4533.16	DNA-binding response regulator	0.803851
835	W903_0806	7309.72	SAK_0846	7169.71	sensory box histidine kinase	1.01953
836	W903_0807	4792.96	SAK_0847	3741.5	metallo-beta-lactamase	1.28103
837	W903_0808	1167.98	SAK_0848	1046.39	hypothetical protein	1.1162
838	W903_0809	1200.98	SAK_0849	1158.87	ribonuclease III	1.03634
839	W903_0810	16288.9	SAK_0850	12224.6	chromosome segregation protein SMC	1.33247
840	W903_0811	2882.69	SAK_0851	2278.23	Cof-like hydrolase	1.26532
841	W903_0812	2550.74	SAK_0852	1592.3	cof family hydrolase	1.60192
842	W903_0813	5591.81	SAK_0853	4598.67	signal recognition particle-docking protein FtsY	1.21596
843	W903_0814	8160.83	SAK_0854	7139.96	hypothetical protein	1.14298
844	W903_0815	8888.35	SAK_0855	6752.47	permease	1.31631
845	W903_0816	16.0292	SAK_0856	11.8314	hypothetical protein	1.3548
846	W903_0817	373.32	SAK_0857	300.5	luciferase	1.24233
847	W903_0818	9560.7	SAK_0858	6854.81	S1 RNA-binding domain-containing protein	1.39474
848	W903_0819	1322.36	SAK_0859	879.86	hypothetical protein	1.50292
849	W903_0820	4040.45	SAK_0860	6877.65	PspC domain-containing protein	0.587475
850	W903_0821	21.3337	SAK_0861	5.46261	hypothetical protein	3.9054
851	W903_0822	8016.74	SAK_0862	8284.51	HPr kinase/phosphorylase	0.967679
852	W903_0823	5091.94	SAK_0863	2869.93	prolipoprotein diacylglyceryl transferase	1.77424
853	W903_0824	2969.29	SAK_0864	1582.84	hypothetical protein	1.87592
854	W903_0825	3361.99	SAK_0865	2835.92	hypothetical protein	1.1855
855	W903_0826	16223.5	SAK_0866	18750	hypothetical protein	0.865257
856	W903_0827	1013.32	SAK_0867	628.701	U32 family peptidase	1.61176
857	W903_0828	3139.24	SAK_0868	1885.2	U32 family peptidase	1.66521
858	W903_0829	216.791	SAK_0869	198.051	hypothetical protein	1.09462
859	W903_0830	1719.17	SAK_0870	642.575	hypothetical protein	2.67545
861	W903_0831	7622.77	SAK_0871	6183.89	Mn2+/Fe2+ transporter	1.23268
862	W903_0832	884.691	SAK_0872	592.688	riboflavin biosynthesis protein RibD	1.49267
863	W903_0833	235.47	SAK_0873	167.982	riboflavin synthase subunit alpha	1.40176
864	W903_0834	763.593	SAK_0874	524.264	3%2C4-dihydroxy-2-butanone-4-phosphate synthase	1.4565
865	W903_0835	336.103	SAK_0875	335.296	6%2C7-dimethyl-8-ribityllumazine synthase	1.00241
866	W903_0836	16490	SAK_0876	21914.5	lysyl-tRNA synthetase	0.752467
867	W903_0837	3284.37	SAK_0877	3645.24	HAD-superfamily hydrolase	0.901001
868	W903_0838	3748.77	SAK_0878	3624.08	phosphoglycerate mutase	1.0344
869	W903_0839	1515.42	SAK_0879	1681.69	YbaK/EbsC family protein	0.901126
870	W903_0840	95.9626	SAK_0880	117.359	hypothetical protein	0.817687
871	W903_0841	9895.11	SAK_0881	7484.55	glycosyl hydrolase	1.32207
872	W903_0842	423.988	SAK_0882	312.536	hypothetical protein	1.3566
873	W903_0843	1433.57	SAK_0883	1121.72	lipoprotein	1.27801
874	W903_0844	16651.9	SAK_0884	13413.5	oligoendopeptidase F	1.24143
875	W903_0845	40925.1	SAK_0885	24718.4	phosphoenolpyruvate carboxylase	1.65565
876	W903_0846	6314.71	SAK_0886	3961.41	cell cycle protein FtsW	1.59405
877	W903_0847	611249	SAK_0887	630222	elongation factor Tu	0.969895
878	W903_0848	66681.5	SAK_0888	52886.1	triosephosphate isomerase	1.26085
879	W903_0849	75396	SAK_0889	50123.5	phosphoglyceromutase	1.5042
880	W903_0850	1.81578			phage integrase family protein	#DIV/0!
881	W903_0851	16.1897			phage integrase family protein	#DIV/0!
886	W903_0852	22.0039			glycerophosphoryl diester phosphodiesterase family protein	#DIV/0!
887	W903_0853	13.0957			glycerophosphoryl diester phosphodiesterase family protein	#DIV/0!
889	W903_0854	2833.76			hypothetical protein	#DIV/0!
890	W903_0855	1862.86			hypothetical protein	#DIV/0!
891	W903_0856	18411.3	SAK_0890	13513.4	penicillin-binding protein 2b	1.36245
892	W903_0857	4984.39	SAK_0891	3610.79	recombination protein RecR	1.38041
893	W903_0858	22486.9	SAK_0892	18242.3	D-alanyl-alanine synthetase A	1.23268
894	W903_0859	16104.8	SAK_0893	12685.6	UDP-N-acetylmuramoyl-tripeptide--D-alanyl-D- alanine ligase	1.26953
895	W903_0860	1894.63	SAK_0894	1754.45	major facilitator family transporter	1.0799
896	W903_0861	18091.2	SAK_0895	4563.42	hypothetical protein	3.96439
897	W903_0864	8302.33	SAK_0897	8522.14	peptide chain release factor 3	0.974207
898	W903_0865	875.061	SAK_0898	1265.86	hypothetical protein	0.691279
899	W903_0866	1772.66	SAK_0899	622.556	amino acid ABC transporter ATP-binding protein	2.84739
900	W903_0867	1484.13	SAK_0900	472.529	amino acid ABC transporter permease	3.14082
901	W903_0868	3360.13	SAK_0901	1165.07	ABC transporter substrate-binding protein	2.88406
902	W903_0869	100700	SAK_0902	49804.9	DEAD/DEAH box helicase	2.02188
903	W903_0870	427.633	SAK_0903	297.375	GIY-YIG domain-containing protein	1.43803
904	W903_0871	934.04	SAK_0904	1097.12	hypothetical protein	0.851359
905	W903_0872	5945.16	SAK_0905	8357.76	acyltransferase	0.711334
906	W903_0873	5.21089	SAK_0906	9.53181	competence protein ComE	0.546684
907	W903_0874	330.018	SAK_0907	186.571	DNA internalization-related competence protein ComEC/Rec2	1.76886
908	W903_0875	471.95	SAK_0908	352.236	Cof-like hydrolase	1.33987
909	W903_0876	1343.8	SAK_0909	1046.6	LacI family sugar-binding transcriptional regulator	1.28396
910	W903_0877	1119.31	SAK_0910	1538.49	hypothetical protein	0.727541
911	W903_0878	495.702	SAK_0911	335.147	hypothetical protein	1.47906
912	W903_0879	5621.74	SAK_0912	3551.96	DNA polymerase III subunit delta	1.58271
913	W903_0880	26430.2	SAK_0913	33484.4	superoxide dismutase	0.78933
914	W903_0881	93.6327	SAK_0914	88.7872	BglG family transcriptional antiterminator	1.05457
915	W903_0882	165.656	SAK_0915	130.163	PTS system beta-glucoside-specific transporter subunit IIABC	1.27268
916	W903_0883	1358.31	SAK_0916	732.431	glycosyl hydrolase	1.85453
917	W903_0884	868.222	SAK_0917	971.264	hypothetical protein	0.893909
918	W903_0885	44.0338	SAK_0918	17.4631	glycerate kinase	2.52153
919	W903_0886	205.156	SAK_0919	148.071	GntP family permease	1.38552
920	W903_0887	3262.81	SAK_0920	3669.33	hypothetical protein	0.889212
921	W903_0888	4306.2	SAK_0921	6561.91	MarR family transcriptional regulator	0.656242
922	W903_0889	3163.93	SAK_0922	3982.89	S-adenosylmethionine--tRNA ribosyltransferase-isomerase	0.794379
923	W903_0890	19350.7	SAK_0923	2950.82	hypothetical protein	6.55775
924	W903_0891	12162.1	SAK_0924	7503.77	glucosamine-6-phosphate isomerase	1.62079
932	W903_0892	622.379	SAK_0925	620.845	glutathione S-transferase domain-containing protein	1.00247
933	W903_0893	1000.51	SAK_0926	745.332	RNA pseudouridine synthase	1.34237
934	W903_0894	6003.13	SAK_0927	5249.63	major facilitator family protein	1.14353
935	W903_0895	25.3707	SAK_0928	36.9556	competence protein CoiA	0.686518
936	W903_0896	9102.2	SAK_0929	10077.1	group B oligopeptidase PepB	0.903252
937	W903_0897	980.103	SAK_0930	855.053	HAD-superfamily hydrolase	1.14625
938	W903_0898	2657.22	SAK_0931	1975.77	O-methyltransferase	1.3449
939	W903_0899	50840.8	SAK_0932	26749	foldase PrsA	1.90066
940	W903_0900	2435.16	SAK_0933	3439.78	hypothetical protein	0.70794
941	W903_0901	16850.5	SAK_0934	21448.7	alanyl-tRNA synthetase	0.785618
942	W903_0902	1391.77	SAK_0935	1657.85	hypothetical protein	0.839499
943	W903_0903	1276.43	SAK_0936	1525.96	glycosyl transferase	0.836478
944	W903_0904	0.308153			glycerophosphoryl diester phosphodiesterase family protein	#DIV/0!
945	W903_0905	8.39779	SAK_0937	24.781	hypothetical protein	0.338881
946	W903_0906	3.74182	SAK_0938	7.02511	DNA-binding protein	0.532635
947	W903_0907	35.3988	SAK_0939	40.5733	hypothetical protein	0.872466
948	W903_0908	1669.62	SAK_0940	932.216	hypothetical protein	1.79102
949	W903_0909	23894.6	SAK_0942	17695.6	ribonucleotide-diphosphate reductase subunit beta	1.35032
950	W903_0910	38442.1	SAK_0943	34394.7	ribonucleotide-diphosphate reductase subunit alpha	1.11767
951	W903_0911	2535.4	SAK_0944	4902.15	glutaredoxin-like protein NrdH	0.517202
952	W903_0912	24918	SAK_0945	23652.4	phosphocarrier protein HPr	1.05351
953	W903_0913	172927	SAK_0946	117638	phosphoenolpyruvate-protein phosphotransferase	1.46998
954	W903_0914	36199.9	SAK_0947	34437.7	glyceraldehyde-3-phosphate dehydrogenase	1.05117
955	W903_0915	2318.06	SAK_0948	3079.33	polysaccharide deacetylase	0.75278
956	W903_0916	4055.32	SAK_0949	3611.54	DEAD/DEAH box helicase	1.12288
957	W903_0917	6028.15	SAK_0950	4686.84	uridine kinase	1.28619
958	W903_0918	2565.28	SAK_0951	1678.78	GAF domain-containing protein	1.52806
959	W903_0919	24886.9	SAK_0952	17109.4	DNA polymerase III subunits gamma and tau	1.45458
960	W903_0920	1185.6			hypothetical protein	#DIV/0!
961	W903_0921	1274.75	SAK_0953	1551.13	biotin--protein ligase	0.821823
962	W903_0922	23276.7	SAK_0954	17768.1	S-adenosylmethionine synthetase	1.31003
963	W903_0923	1916.69			coagulase family protein	#DIV/0!
964	W903_0924	810.72	SAK_0956	1921.74	hypothetical protein	0.421867
965	W903_0925	29.7977	SAK_0958	6.35103	hypothetical protein	4.6918
966	W903_0926	11.6544	SAK_0959	2.23397	hypothetical protein	5.21689
967	W903_0927	36.0218	SAK_0960	10.8089	ABC transporter ATP-binding protein	3.3326
968	W903_0928	21.2447	SAK_0961	4.80378	hypothetical protein	4.42249
969	W903_0929	25.6167	SAK_0962	9.92055	TENA/THI-4 family protein	2.58218
970	W903_0930	35.5676	SAK_0963	14.0149	phosphomethylpyrimidine kinase	2.53784
971	W903_0931	33.5318	SAK_0964	19.4116	hydroxyethylthiazole kinase	1.72741
972	W903_0932	40.8309	SAK_0965	11.1953	thiamine-phosphate pyrophosphorylase	3.64715
973	W903_0933	7536.61	SAK_0966	5519.03	UDP-N-acetylglucosamine 1-carboxyvinyltransferase	1.36557
974	W903_0934	1025.49	SAK_0967	1228.43	acetyltransferase	0.834799
975	W903_0935	1725.02	SAK_0968	1163.05	DRTGG domain/hypothetical protein	1.48319
976	W903_0936	1250.94	SAK_0969	1088.33	methionine aminopeptidase	1.14942
977	W903_0937	2233.98	SAK_0970	2129.06	ribonuclease BN	1.04928
978	W903_0938	367.645	SAK_0971	165.062	GtrA family protein	2.22732
991	W903_0939	17748.4	SAK_0972	8822.06	hypothetical protein	2.01182
992	W903_0940	3865.66	SAK_0973	2981.87	NAD-dependent DNA ligase LigA	1.29639
993	W903_0941	1842.82	SAK_0974	1322.27	lipid kinase	1.39368
994	W903_0942	7992.88	SAK_0975	6393.1	pullulanase	1.25024
997	W903_0943	2918.07	SAK_0976	1862.73	glycogen branching protein	1.56656
999	W903_0944	762.942	SAK_0977	484.116	glucose-1-phosphate adenylyltransferase	1.57595
1001	W903_0945	708.145	SAK_0978	338.798	glucose-1-phosphate adenylyltransferase%2C GlgD subunit	2.09017
1010	W903_0946	1330.08	SAK_0979	754.978	glycogen synthase	1.76175
1011	W903_0947	1031.19	SAK_0980	1884.54	ATP synthase F0F1 subunit C	0.547185
1012	W903_0948	17418.1	SAK_0981	17496.8	ATP synthase F0F1 subunit A	0.995505
1013	W903_0949	10134.6	SAK_0982	9102.83	ATP synthase F0F1 subunit B	1.11334
1014	W903_0950	8739.29	SAK_0983	5651.43	ATP synthase F0F1 subunit delta	1.54639
1015	W903_0951	38621.1	SAK_0984	41845.9	ATP synthase F0F1 subunit alpha	0.922934
1016	W903_0952	20091.5	SAK_0985	21695.4	ATP synthase F0F1 subunit gamma	0.926074
1017	W903_0953	50012.5	SAK_0986	49653.2	ATP synthase F0F1 subunit beta	1.00723
1018	W903_0954	6705.83	SAK_0987	7171.21	ATP synthase F0F1 subunit epsilon	0.935105
1019	W903_0955	11.1504	SAK_0988	12.793	hypothetical protein	0.871601
1020	W903_0956	4704.09	SAK_0989	4832.65	UDP-N-acetylglucosamine 1-carboxyvinyltransferase	0.973397
1021	W903_0957	45.7884	SAK_0990	35.555	hypothetical protein	1.28782
1022	W903_0958	1475	SAK_0991	1429.21	DNA-entry nuclease	1.03204
1023	W903_0959	4082.11	SAK_0992	3029.79	phenylalanyl-tRNA synthetase subunit alpha	1.34733
1024	W903_0960	2793.77	SAK_0993	1604.49	acetyltransferase	1.74122
1025	W903_0961	13307.9	SAK_0994	12205.1	phenylalanyl-tRNA synthetase subunit beta	1.09036
1026	W903_0962	6728.18	SAK_0995	1042.26	hypothetical protein	6.45537
1027	W903_0963	3729.07	SAK_0996	3139.24	exonuclease RexB	1.18789
1028	W903_0964	7873.01	SAK_0997	5246.36	exonuclease RexA	1.50066
1029	W903_0965	3530.85	SAK_0998	1967.43	magnesium/cobalt transporter CorA	1.79465
1030	W903_0966	8404.23	SAK_0999	5805.48	tRNA modification GTPase TrmE	1.44764
1031	W903_0967	2818.09			hypothetical protein	#DIV/0!
1032	W903_0968	3860.57	SAK_1000	3879.62	ABC transporter ATP-binding protein	0.995091
1033	W903_0969	19934.8	SAK_1001	30429.9	acetoin dehydrogenase%2C TPP-dependent%2C E1 component subunit alpha	0.655106
1034	W903_0970	16374.9	SAK_1002	13472.2	acetoin dehydrogenase%2C TPP-dependent%2C E1 component subunit beta	1.21546
1035	W903_0971	11313.8	SAK_1003	10597.2	branched-chain alpha-keto acid dehydrogenase subunit E2	1.06762
1036	W903_0972	20454.1	SAK_1004	19903	acetoin dehydrogenase%2C TPP-dependent%2C E3 component%2C dihydrolipoamide dehydrogenase	1.02769
1037	W903_0973	1037.43	SAK_1005	3384.2	lipoate-protein ligase A	0.306551
1038	W903_0974	4858.85	SAK_1006	6471.12	glutamine amidotransferase domain-containing protein	0.750852
1039	W903_0975	5320.33	SAK_1007	5706.93	mur ligase	0.932257
1040	W903_0976	3571.46	SAK_1008	3055.3	hypothetical protein	1.16894
1041	W903_0977	3765.17	SAK_1009	2961.47	hypothetical protein	1.27138
1042	W903_0978	15857.7	SAK_1010	12391.8	phosphoglucosamine mutase	1.27969
1043	W903_0979	126.698	SAK_1011	222.047	hypothetical protein	0.570591
1044	W903_0980	66.6499	SAK_1012	172.455	hypothetical protein	0.386476
1045	W903_0981	3374.83	SAK_1013	2041.06	coproporphyrinogen III oxidase	1.65347
1046	W903_0982	1110.74	SAK_1014	933.839	thioesterase	1.18943
1047	W903_0983	2653.72	SAK_1015	1983.04	HAD family hydrolase	1.33821
1048	W903_0984	1609.5	SAK_1016	890.289	hypothetical protein	1.80784
1049	W903_0985	10589.9	SAK_1017	10884.6	hypothetical protein	0.972925
1050	W903_0986	3035.46	SAK_1018	2184.06	CRISPR-associated Cas1 family protein	1.38982
1051	W903_0987	160.277	SAK_1019	99.2717	CRISPR-associated Cas2 family protein	1.61453
1052	W903_0988	3143.16	SAK_1020	3171.83	hypothetical protein	0.990961
1053	W903_0989	1902			hypothetical protein	#DIV/0!
1054	W903_0990	1151.74			glycerophosphoryl diester phosphodiesterase family protein	#DIV/0!
1055	W903_0991	126.443			hypothetical protein	#DIV/0!
1056	W903_0992	77.1081			putative membrane protein	#DIV/0!
1057	W903_0993	11977.2	SAK_1021	15901.8	nucleoside diphosphate kinase	0.753197
1058	W903_0994	21281.3	SAK_1022	16334.1	GTP-binding protein LepA	1.30288
1059	W903_0995	25.23			hypothetical protein	#DIV/0!
1060	W903_0996	898.03	SAK_1023	203.957	hypothetical protein	4.40304
1061	W903_0997	3179.09	SAK_1024	1236.2	HD domain-containing protein	2.57166
1062	W903_0998	1230.48	SAK_1025	325.364	acetyltransferase	3.78184
1063	W903_0999	1787.22	SAK_1026	793.408	methionine sulfoxide reductase B	2.25258
1064	W903_1000	2165.07	SAK_1027	2037.66	cation transporter HAD ATPase	1.06253
1065	W903_1001	1579.99	SAK_1028	673.4	hypothetical protein	2.34629
1066	W903_1002	106.429	SAK_1029	3357.33	hexapaptide repeat-containing transferase	0.0317005
1067	W903_1003	3382.79	SAK_1031	3865.66	hypothetical protein	0.875088
1068	W903_1004	13614.9	SAK_1032	7953.64	hypothetical protein	1.71178
1069	W903_1005	12376.4	SAK_1033	8471.49	ABC transporter ATP-binding protein	1.46094
1070	W903_1006	8259.85	SAK_1034	8000.09	GntR family transcriptional regulator	1.03247
1071	W903_1007	4134.79	SAK_1035	4376.31	DNA polymerase III DnaE	0.944813
1072	W903_1008	35870.2	SAK_1036	32352.7	6-phosphofructokinase	1.10872
1073	W903_1009	73324.1	SAK_1037	71601.4	pyruvate kinase	1.02406
1074	W903_1010	9215.84	SAK_1038	10908	signal peptidase I	0.844869
1075	W903_1011	1	SAK_1039	0.633588	hypothetical protein	1.57831
1076	W903_1012	14831.7	SAK_1040	35415.7	glucosamine--fructose-6-phosphate aminotransferase	0.41879
1077	W903_1013	1167.58	SAK_1041	764.843	PhnA protein	1.52656
1078	W903_1014	1774.5	SAK_1042	1601.05	polar amino acid ABC transporter permease	1.10834
1079	W903_1015	2563.68	SAK_1043	2445.14	polar amino acid ABC transporter ATP-binding protein	1.04848
1080	W903_1016	4768.1	SAK_1044	3805.58	polar amino acid ABC transporter amino acid-binding protein	1.25292
1081	W903_1017	10494.9	SAK_1045	11332.7	30S ribosomal protein S20	0.926074
1082	W903_1018	2423.88	SAK_1046	2125.52	pantothenate kinase	1.14037
1083	W903_1019	1115.29	SAK_1047	1181.17	methyltransferase domain-containing protein	0.944223
1084	W903_1020	2040.91	SAK_1048	1607.83	cytidine deaminase	1.26936
1085	W903_1021	10855.2	SAK_1049	11769.8	Bmp family membrane protein	0.922295
1086	W903_1022	8958.24	SAK_1050	8454.48	carbohydrate ABC transporter periplasmic-binding protein	1.05959
1087	W903_1023	4687.17	SAK_1051	3226.6	carbohydrate ABC transporter permease	1.45266
1088	W903_1024	6828.72	SAK_1052	7119.7	carbohydrate ABC transporter permease	0.959131
1089	W903_1025	24075.9	SAK_1053	32180.5	NADH oxidase%2C water-forming	0.74815
1090	W903_1026	66686.2	SAK_1054	52633.7	L-lactate dehydrogenase	1.26699
1091	W903_1027	19333.3	SAK_1055	20746.8	DNA gyrase subunit A	0.93187
1092	W903_1028	4658.02	SAK_1056	5482.43	sortase	0.849626
1093	W903_1029	2298.54	SAK_1057	1928.68	glyoxylase	1.19177
1094	W903_1030	32225.2	SAK_1058	9190.32	hypothetical protein	3.50642
1095	W903_1031	809.232	SAK_1059	983.404	Na+/H+ antiporter	0.822889
1096	W903_1032	2850.5			helix-turn-helix family protein	#DIV/0!
1097	W903_1033	28.6037			hypothetical protein	#DIV/0!
1099	W903_1034	13.484			glycerophosphoryl diester phosphodiesterase family protein	#DIV/0!
1100	W903_1035	44.6272			replication initiation factor family protein	#DIV/0!
1101	W903_1036	10.2239			hypothetical protein	#DIV/0!
1103	W903_1037	271.282			phage integrase family protein	#DIV/0!
1104	W903_1038	8623.75			putative membrane protein	#DIV/0!
1105	W903_1039	24542.6	SAK_1062	22421.6	GMP synthase	1.0946
1106	W903_1040	933.38	SAK_1063	594.392	GntR family transcriptional regulator	1.57031
1107	W903_1041	12403.8	SAK_1064	10718.4	tRNA (uracil-5-)-methyltransferase Gid	1.15725
1108	W903_1042	1396.4	SAK_1065	1286.11	acetyltransferase	1.08576
1109	W903_1043	3229.29	SAK_1066	4065.17	NPLA family lipoprotein	0.794379
1110	W903_1044	10117	SAK_1067	15550.8	hypothetical protein	0.650581
1111	W903_1045	54.8512	SAK_1068	54.3685	nisin resistance protein Nsr	1.00888
1112	W903_1046	480.912	SAK_1069	373.978	ABC transporter ATP-binding protein	1.28594
1113	W903_1047	1974.13	SAK_1070	1602.49	ABC transporter permease	1.23191
1114	W903_1048	1573.65	SAK_1071	1335.72	DNA-binding response regulator	1.17813
1115	W903_1049	1921.88	SAK_1072	1250.94	sensor histidine kinase	1.53634
1116	W903_1050	3191.68	SAK_1073	3500.39	site-specific tyrosine recombinase XerS	0.911807
1117	W903_1051	2246.56	SAK_1074	5460.06	ABC transporter substrate-binding protein	0.411453
1118	W903_1052	689.43	SAK_1075	881.319	hypothetical protein	0.782271
1119	W903_1053	414.59	SAK_1076	1047.55	satD protein	0.395772
1120	W903_1054	10806.4	SAK_1077	12042.9	signal recognition particle protein	0.897323
1121	W903_1055	1833.9	SAK_1078	1541.69	DNA-binding protein	1.18954
1122	W903_1056	12835	SAK_1079	7537.65	sensor histidine kinase CiaH	1.70279
1123	W903_1057	4664.15	SAK_1080	3137.72	DNA-binding response regulator CiaR	1.48648
1124	W903_1058	31172.8	SAK_1081	25809.2	aminopeptidase	1.20782
1125	W903_1059	4767.11	SAK_1082	4557.73	phosphate transport system regulatory protein PhoU	1.04594
1126	W903_1060	4334.95	SAK_1083	3745.39	phosphate ABC transporter ATP-binding protein	1.15741
1127	W903_1061	3568	SAK_1084	3732.17	phosphate transporter ATP-binding protein	0.956012
1128	W903_1062	2931.86	SAK_1085	2283.61	phosphate ABC transporter permease	1.28387
1129	W903_1063	2886.09	SAK_1086	2218.7	phosphate ABC transporter permease	1.3008
1130	W903_1064	2860.99	SAK_1087	2693.75	phosphate ABC transporter substrate-binding protein	1.06209
1131	W903_1065	1681.69	SAK_1088	1727.18	NOL1/NOP2/sun family RNA methylase	0.973667
1138	W903_1066	5469.9	SAK_1089	5605.01	inositol monophosphatase	0.975896
1139	W903_1067	377.13	SAK_1090	478.979	hypothetical protein	0.787363
1140	W903_1068	3249.27	SAK_1091	3398.07	Spx family transcriptional regulator	0.95621
1141	W903_1069	1947.62	SAK_1092	1619.35	bifunctional riboflavin kinase/FMN adenylyltransferase	1.20272
1142	W903_1070	2037.52	SAK_1093	2471.04	tRNA pseudouridine synthase B	0.824562
1143	W903_1071	1542.98	SAK_1094	1760.05	acetyltransferase	0.876666
1144	W903_1072	3875.59	SAK_1095	4442.94	hypothetical protein	0.872302
1146	W903_1073	1871.14	SAK_1096	2520.16	hypothetical protein	0.742468
1147	W903_1074	5814.74	SAK_1097	2918.88	CAAX amino terminal protease	1.99211
1148	W903_1075	1792.3	SAK_1098	2169.58	ABC transporter permease	0.826107
1149	W903_1076	606.003	SAK_1099	708.066	ABC transporter ATP-binding protein	0.855856
1150	W903_1077	11162.7	SAK_1100	13560.3	DNA topoisomerase I	0.823192
1151	W903_1078	45.316	SAK_1101	23.5188	DNA processing protein DprA	1.9268
1152	W903_1079	11905.2	SAK_1102	4091.74	iron ABC transporter substrate-binding protein	2.90956
1153	W903_1080	5331.77	SAK_1103	1748.38	iron ABC transporter ATP-binding protein	3.04956
1154	W903_1081	6663.66	SAK_1104	1534.34	iron chelate uptake ABC transporter permease	4.34302
1155	W903_1082	10871.8	SAK_1105	3100.96	iron chelate uptake ABC transporter permease	3.50594
1156	W903_1083	2503.27	SAK_1106	1925.48	maltose O-acetyltransferase	1.30008
1157	W903_1084	2147.88	SAK_1107	1165.63	ribonuclease HII	1.84267
1158	W903_1085	3959.77	SAK_1108	2352.53	ribosomal biogenesis GTPase	1.68319
1159	W903_1089	646.125			helix-turn-helix family protein	#DIV/0!
1160	W903_1090	1305.96			bacterial regulatory s%2C luxR family protein	#DIV/0!
1161	W903_1091	1867.64			putative membrane protein	#DIV/0!
1162	W903_1092	415.965			ftsX-like permease family protein	#DIV/0!
1163	W903_1093	96.4835			ABC transporter family protein	#DIV/0!
1164	W903_1094	6026.48			hypothetical protein	#DIV/0!
1165	W903_1095	82.7817			hypothetical protein	#DIV/0!
1166	W903_1096	45.0526			hypothetical protein	#DIV/0!
1167	W903_1097	223.987			ABC transporter family protein	#DIV/0!
1168	W903_1098	391.842			type 2 lantibiotic biosynthesis LanM family protein	#DIV/0!
1169	W903_1099	238.873			lantibiotic streptin immunity family protein	#DIV/0!
1170	W903_1100	472.336			relaxase/mobilization nuclease domain protein	#DIV/0!
1171	W903_1101	2678.67	SAK_1109	2992.84	hypothetical protein	0.895025
1172	W903_1102	1328.24	SAK_1110	1267	carbon starvation protein CstA	1.04834
1173	W903_1103	787.518	SAK_1111	736.03	DNA-binding response regulator	1.06995
1174	W903_1104	1901.73	SAK_1112	1793.8	sensor histidine kinase	1.06017
1175	W903_1105	264.771			putative lipoprotein	#DIV/0!
1176	W903_1106	29.2221			hypothetical protein	#DIV/0!
1177	W903_1107	202.217	SAK_1113	81.5289	hypothetical protein	2.48031
1178	W903_1108	231.148			hypothetical protein	#DIV/0!
1179	W903_1109	71.8587	SAK_1115	146.891	hypothetical protein	0.489198
1180	W903_1110	12.3761			glycerophosphoryl diester phosphodiesterase family protein	#DIV/0!
1181	W903_1111	561.184	SAK_1117	860.398	hypothetical protein	0.652238
1182	W903_1112	892.718			hypothetical protein	#DIV/0!
1183	W903_1113	482.612			hypothetical protein	#DIV/0!
1184	W903_1114	840.212			hypothetical protein	#DIV/0!
1185	W903_1117	637.049			hypothetical protein	#DIV/0!
1186	W903_1118	356.246			glycerophosphoryl diester phosphodiesterase family protein	#DIV/0!
1187	W903_1119	1538.92			LXG domain of WXG superfamily protein	#DIV/0!
1188	W903_1120	73.0843			glycerophosphoryl diester phosphodiesterase family protein	#DIV/0!
1189	W903_1121	237.036			type VII secretion effector%2C TIGR04197 family protein	#DIV/0!
1190	W903_1122	2878.5	SAK_1123	3284.82	DNA translocase FtsK	0.876302
1191	W903_1123	573.576	SAK_1124	616.416	hypothetical protein	0.930501
1192	W903_1124	12.0204	SAK_1125	15.9966	hypothetical protein	0.751435
1193	W903_1125	125.68	SAK_1126	116.295	hypothetical protein	1.0807
1194	W903_1126	1399.41	SAK_1127	1798.53	phage infection protein	0.778085
1195	W903_1127	876.84	SAK_1128	1323.19	hypothetical protein	0.662673
1196	W903_1128	2449.55	SAK_1129	3139.02	hypothetical protein	0.780354
1197	W903_1129	862.649	SAK_1130	584.752	hypothetical protein	1.47524
1198	W903_1130	86.9166	SAK_1131	73.7075	hypothetical protein	1.17921
1199	W903_1131	990.374	SAK_1132	912.778	carbamoyl phosphate synthase large subunit	1.08501
1200	W903_1132	135.716	SAK_1133	111.504	carbamoyl phosphate synthase small subunit	1.21714
1201	W903_1133	133.629	SAK_1134	100.319	aspartate carbamoyltransferase	1.33204
1202	W903_1134	1062.91	SAK_1135	1388.1	dihydroorotase	0.765726
1203	W903_1135	206.276	SAK_1136	366.526	orotate phosphoribosyltransferase	0.562787
1204	W903_1136	352.012	SAK_1137	411.737	orotidine 5'-phosphate decarboxylase	0.854943
1205	W903_1137	6046.98	SAK_1138	5559.73	hypothetical protein	1.08764
1206	W903_1138	4956.14	SAK_1139	4924.97	ABC transporter ATP-binding protein	1.00633
1207	W903_1139	10537.2	SAK_1140	12453	ATP cone domain-containing protein	0.846159
1208	W903_1140	7665.69	SAK_1141	2774.86	aspartate-semialdehyde dehydrogenase	2.76255
1209	W903_1141	8000.09	SAK_1142	1458.13	fibrinogen-binding protein	5.48655
1210	W903_1142	2668.66	SAK_1143	2777.94	cardiolipin synthase	0.960661
1211	W903_1143	5898.37	SAK_1144	8238.69	formate--tetrahydrofolate ligase	0.715935
1212	W903_1144	1263.14	SAK_1145	1268.23	lipoate-protein ligase A	0.995988
1213	W903_1145	1054.18	SAK_1146	966.342	hypothetical protein	1.09089
1214	W903_1146	1148.07	SAK_1147	1138.41	hypothetical protein	1.00849
1215	W903_1147	295.534	SAK_1148	258.299	GcvH family protein	1.14415
1216	W903_1148	3181.74	SAK_1149	2504.14	luciferase	1.27059
1217	W903_1149	3440.26	SAK_1150	2574.72	FAD/FMN-binding oxidoreductase	1.33617
1218	W903_1150	1546.72	SAK_1151	1253.11	hypothetical protein	1.23431
1219	W903_1151	451.377	SAK_1152	646.694	phosphopantothenate--cysteine ligase	0.697976
1220	W903_1152	448.919	SAK_1153	610.277	phosphopantothenoylcysteine decarboxylase	0.735598
1221	W903_1153	3513.76	SAK_1154	5054.32	hypothetical protein	0.6952
1224	W903_1154	18935.4	SAK_1155	13153	phosphoglucomutase/phosphomannomutase	1.43963
1225	W903_1155	7522	SAK_1156	6354.66	ABC transporter permease/ATP-binding protein	1.1837
1226	W903_1156	4162.69	SAK_1157	2826.5	ABC transporter permease/ATP-binding protein	1.47274
1227	W903_1157	2583.66	SAK_1158	3077.62	hypothetical protein	0.839499
1228	W903_1158	4061.79	SAK_1159	3319.84	hypothetical protein	1.22349
1229	W903_1159	5349.91	SAK_1160	6275.87	serine hydroxymethyltransferase	0.852458
1230	W903_1160	1642.3	SAK_1161	1520.36	Sua5/YciO/YrdC/YwlC family protein	1.0802
1231	W903_1161	1825.53	SAK_1162	1985.93	HemK family modification methylase	0.919231
1232	W903_1162	2698.42	SAK_1163	2660.35	peptide chain release factor 1	1.01431
1233	W903_1163	2190.74	SAK_1164	2361.19	thymidine kinase	0.927809
1234	W903_1164	431.411	SAK_1165	275.43	4-oxalocrotonate tautomerase	1.56632
1235	W903_1165	4685.54	SAK_1166	995.833	ApbE family protein	4.70515
1236	W903_1166	3172.93	SAK_1167	662.456	NADPH-dependent FMN reductase domain-containing protein	4.78965
1237	W903_1167	11619	SAK_1168	2505.53	NADPH-dependent FMN reductase domain-containing protein	4.63735
1238	W903_1168	2870.53	SAK_1169	3801.62	formate/nitrite transporter family protein	0.755079
1239	W903_1169	6216.56	SAK_1170	2807.75	xanthine permease	2.21407
1240	W903_1170	2484.26	SAK_1171	1715.6	xanthine phosphoribosyltransferase	1.44804
1241	W903_1171	8120.77	SAK_1172	5682.85	guanosine 5'-monophosphate oxidoreductase	1.42899
1242	W903_1172	2563.5	SAK_1173	2392.99	drug:H+ antiporter-2 (DHA2) family protein	1.07125
1243	W903_1173	2329.98	SAK_1174	3023.7	hypothetical protein	0.770571
1244	W903_1174	17167.6	SAK_1175	9783.94	K+ uptake permease (KUP) family protein	1.75467
1245	W903_1175	933.056	SAK_1176	1055.78	short chain dehydrogenase/reductase oxidoreductase	0.883756
1246	W903_1176	25494.5	SAK_1177	29336.3	phosphotransacetylase	0.869043
1247	W903_1177	2485.29	SAK_1178	2044.6	ribosomal large subunit pseudouridine synthase A	1.21554
1248	W903_1178	2194.08	SAK_1179	1678.32	inorganic polyphosphate/ATP-NAD kinase	1.30731
1249	W903_1179	2103.53	SAK_1180	1924.54	RelA/SpoT domain-containing protein	1.093
1250	W903_1180	1477.87	SAK_1181	3602.79	hypothetical protein	0.4102
1251	W903_1181	9077	SAK_1182	8592.72	ribose-phosphate pyrophosphokinase	1.05636
1252	W903_1182	10740.7	SAK_1183	9119.25	cysteine desulfurase	1.1778
1253	W903_1183	2208.42	SAK_1184	2155.19	hypothetical protein	1.0247
1254	W903_1184	4706.7	SAK_1185	7435.43	redox-sensing transcriptional repressor Rex	0.63301
1255	W903_1185	9.33947	SAK_1186	10.1781	DNA repair protein RadC	0.917602
1256	W903_1186	4005.87	SAK_1187	3358.5	hypothetical protein	1.19276
1257	W903_1187	1236.2	SAK_1188	1246.61	6-phospho-beta-glucosidase	0.991648
1258	W903_1188	2646.37	SAK_1189	3134.02	GDSL family lipase/acylhydrolase	0.844401
1259	W903_1189	2719.64	SAK_1190	2664.96	Cof-like hydrolase	1.02052
1260	W903_1190	529.553	SAK_1191	557.273	AraC family transcriptional regulator	0.950257
1261	W903_1191	2908.38	SAK_1192	3321	chloride channel (ClC) family protein	0.875755
1262	W903_1192	2717.57	SAK_1193	3404.2	spermidine/putrescine ABC transporter spermidine/putrescine-binding protein	0.798298
1263	W903_1193	902.348	SAK_1194	709.25	spermidine/putrescine ABC transporter permease PotC	1.27226
1264	W903_1194	1667.76	SAK_1195	1873.21	spermidine/putrescine ABC transporter permease PotB	0.890323
1265	W903_1195	2163.87	SAK_1196	2042.33	spermidine/putrescine ABC transporter ATP-binding protein	1.05951
1266	W903_1196	1625.99	SAK_1197	1681.58	UDP-N-acetylenolpyruvoylglucosamine reductase	0.966941
1267	W903_1197	713.357	SAK_1198	1390.22	2-amino-4-hydroxy-6- hydroxymethyldihydropteridine pyrophosphokinase	0.513124
1268	W903_1198	164.915	SAK_1199	301.71	dihydroneopterin aldolase	0.546601
1269	W903_1199	662.217	SAK_1200	1186.75	dihydropteroate synthase	0.558009
1270	W903_1200	440.528	SAK_1201	616.33	GTP cyclohydrolase I	0.71476
1271	W903_1201	1966.89	SAK_1202	2466.24	folylpolyglutamate synthase	0.797524
1272	W903_1202	1070.75	SAK_1203	1154.94	rarD protein	0.927102
1273	W903_1203	1813.93	SAK_1204	2257.17	homoserine kinase	0.803628
1274	W903_1204	2254.67	SAK_1205	2846.95	homoserine dehydrogenase	0.79196
1275	W903_1205	2346.51	SAK_1206	3019.09	polysaccharide deacetylase	0.777223
1276	W903_1206	7696.57	SAK_1207	1542.66	glycine betaine transporter OpuD%2C interruption-C	4.98917
1277	W903_1207	13727.7	SAK_1211	14782.5	aldehyde dehydrogenase	0.928646
1278	W903_1208	2020.78	SAK_1212	1339.8	hypothetical protein	1.50828
1279	W903_1209	2738.18	SAK_1213	1870.49	hypothetical protein	1.46388
1280	W903_1210	4508.09			putative streptokinase-like protein	#DIV/0!
1281	W903_1211	685.242	SAK_1216	1.90584	hypothetical protein	359.549
1282	W903_1212	9165.51	SAK_1217	14070.6	thiol peroxidase	0.651393
1283	W903_1213	1381.86	SAK_1218	1499.85	hypothetical protein	0.921336
1284	W903_1214	1425.45			HAD hydrolase%2C IIB family protein	#DIV/0!
1285	W903_1215	5290.18	SAK_1220	7428.73	transcriptional regulator	0.712124
1286	W903_1216	6681.7	SAK_1221	19638.5	alkaline shock protein 23	0.340234
1287	W903_1217	406.841	SAK_1222	889.993	hypothetical protein	0.457128
1288	W903_1218	3494.09	SAK_1223	7914.6	alkaline shock protein 23	0.441474
1289	W903_1219	283.197	SAK_1224	714.054	hypothetical protein	0.396604
1290	W903_1220	2140.9	SAK_1225	5821.2	hypothetical protein	0.367776
1291	W903_1221	1286.38	SAK_1226	796.98	transglycosylase associated protein	1.61407
1292	W903_1222	6044.05	SAK_1228	5868.19	ATP-dependent DNA helicase PcrA	1.02997
1293	W903_1223	954.155	SAK_1229	2893.3	hypothetical protein	0.329781
1294	W903_1224	3404.91	SAK_1230	1795.79	uracil permease	1.89605
1301	W903_1225	1111.74	SAK_1231	721.552	amino acid carrier protein	1.54076
1302	W903_1226	5321.81	SAK_1232	3532.56	cation diffusion facilitator (CDF) family protein	1.5065
1303	W903_1227	503.86	SAK_1233	355.08	hypothetical protein	1.41901
1304	W903_1228	1553.71	SAK_1234	654.895	hypothetical protein	2.37245
1305	W903_1229	3449.09	SAK_1235	4053.63	hypothetical protein	0.850864
1306	W903_1231	155494	SAK_1237	137350	30S ribosomal protein S1	1.1321
1307	W903_1234	546.312	SAK_1240	1566.25	hypothetical protein	0.348802
1308	W903_1235	13841.4	SAK_1241	35391.1	branched-chain amino acid aminotransferase	0.391097
1309	W903_1236	13368	SAK_1242	16282.1	DNA topoisomerase IV subunit A	0.821026
1310	W903_1237	5313.7	SAK_1243	7720.08	DNA topoisomerase IV subunit B	0.688296
1311	W903_1238	1726.22	SAK_1244	2195.75	glycerol-3-phosphate acyltransferase PlsY	0.786163
1312	W903_1239	2589.22	SAK_1245	1251.29	uracil-DNA glycosylase	2.06924
1313	W903_1240	8237.55	SAK_1246	8626.74	hypothetical protein	0.954886
1314	W903_1241	4758.53	SAK_1247	7332.05	N-acylneuraminate cytidylyltransferase	0.649004
1315	W903_1242	2043.6	SAK_1248	2415.49	neuD protein	0.846041
1316	W903_1243	4096	SAK_1249	4728.61	UDP-N-acetylglucosamine-2-epimerase NeuC	0.866217
1317	W903_1244	2950.21	SAK_1250	3576.67	N-acetyl neuramic acid synthetase NeuB	0.824848
1318	W903_1245	2662.19	SAK_1251	3394.54	polysaccharide biosynthesis protein CpsL	0.784258
1319	W903_1246	1347.34	SAK_1252	2759.9	capsular polysaccharide biosynthesis protein CpsK	0.488185
1320	W903_1247	1144.26			glycosyl transferase 2 family protein	#DIV/0!
1321	W903_1248	1024.99			glycosyl transferase 2 family protein	#DIV/0!
1322	W903_1249	708.321			glycosyl transferase 2 family protein	#DIV/0!
1323	W903_1250	670.582			tcdA/TcdB catalytic glycosyltransferase domain protein	#DIV/0!
1324	W903_1251	385.859			putative membrane protein	#DIV/0!
1325	W903_1252	420.115			glycosyltransferase family 28 C-terminal domain protein	#DIV/0!
1326	W903_1253	508.685	SAK_1257	556.023	polysaccharide biosynthesis protein CpsF	0.914865
1327	W903_1254	3855.76	SAK_1258	5115.29	glycosyl transferase CpsE	0.753772
1328	W903_1255	4624.56	SAK_1259	6238.57	tyrosine-protein kinase CpsD	0.741285
1329	W903_1256	2869.13	SAK_1260	3100.1	capsular polysaccharide biosynthesis protein cpsC	0.925497
1330	W903_1257	2598.93	SAK_1261	3255.58	protein-tyrosine-phosphatase	0.798298
1331	W903_1258	4880.46	SAK_1262	6127.57	regulatory protein CpsA	0.796474
1332	W903_1259	1898.44	SAK_1263	5231.1	CpsY family transcriptional regulator	0.362914
1333	W903_1260	8442.77			CRISPR-associated family protein	#DIV/0!
1334	W903_1261	5188.85	SAK_1265	3931.05	purine nucleoside phosphorylase	1.31997
1335	W903_1262	5748.22	SAK_1266	4097.7	chloride channel (ClC) family protein	1.40279
1337	W903_1263	3657.14	SAK_1267	2375.47	purine nucleoside phosphorylase	1.53954
1338	W903_1264	1245.66	SAK_1268	957.6	arsenate reductase	1.30082
1339	W903_1265	4089.76	SAK_1269	3806.37	phosphopentomutase	1.07445
1340	W903_1266	1751.04	SAK_1270	1957.37	ribose-5-phosphate isomerase A	0.894591
1341	W903_1267	8142.18	SAK_1271	6424.64	hypothetical protein	1.26734
1342	W903_1268	2912.01	SAK_1272	2027.1	tributyrin esterase	1.43654
1343	W903_1269	16004.6	SAK_1273	12719.9	metallo-beta-lactamase	1.25823
1344	W903_1270	389.465	SAK_1274	572.174	ABC transporter ATP-binding protein	0.680676
1345	W903_1271	418.447	SAK_1275	471.832	ABC transporter permease	0.886855
1346	W903_1272	421.15	SAK_1276	678.394	hypothetical protein	0.620804
1347	W903_1273	1402.81	SAK_1277	1993.24	fibronectin/fibrinogen binding protein	0.703782
1348	W903_1274	20849.1	SAK_1278	17359	alpha-acetolactate decarboxylase	1.20105
1349	W903_1275	58518.3	SAK_1279	47167.3	acetolactate synthase	1.24065
1350	W903_1276	6999.32	SAK_1280	2489.95	hypothetical protein	2.81103
1352	W903_1277	4800.27	SAK_1281	2351.23	hypothetical protein	2.0416
1353	W903_1278	486.188	SAK_1282	465.804	NUDIX family hydrolase	1.04376
1354	W903_1279	835.861	SAK_1283	853.904	mutator mutT protein	0.978871
1355	W903_1282	14531.5	SAK_1285	13722.9	dTDP-glucose 4%2C6-dehydratase	1.05892
1357	W903_1283	5339.91	SAK_1286	6119.93	dTDP-4-keto-6-deoxyglucose-3%2C5-epimerase	0.872544
1358	W903_1284	6408.18	SAK_1287	6942.79	glucose-1-phosphate thymidylyltransferase	0.922998
1359	W903_1285	854.283	SAK_1288	625.194	oxidoreductase%2C FAD-binding	1.36643
1360	W903_1286	898.366	SAK_1289	751.167	NIF3 family protein	1.19596
1361	W903_1287	1274.49	SAK_1290	1065.56	hypothetical protein	1.19607
1362	W903_1288	3143.38	SAK_1291	3063.57	DNA replication protein DnaD	1.02605
1363	W903_1289	7914.6	SAK_1292	12152.8	adenine phosphoribosyltransferase	0.651258
1364	W903_1290	10089	SAK_1293	11356.3	hydrophobic W repeat-containing protein	0.888412
1365	W903_1291	7615.91	SAK_1294	4114.5	single-stranded-DNA-specific exonuclease RecJ	1.85099
1366	W903_1292	2813.01	SAK_1295	1877.5	short chain dehydrogenase/reductase oxidoreductase	1.49827
1367	W903_1293	3082.96	SAK_1296	2322.88	ribonuclease Z	1.32721
1368	W903_1294	1596.5	SAK_1297	1099.78	hypothetical protein	1.45166
1369	W903_1295	4622	SAK_1298	3587.59	GTP-binding protein	1.28833
1370	W903_1296	1224.52	SAK_1299	975.853	tRNA delta(2)-isopentenylpyrophosphate transferase	1.25482
1371	W903_1297	10041.6	SAK_1300	13794.4	hypothetical protein	0.727944
1372	W903_1298	793.579	SAK_1301	1142.52	hypothetical protein	0.694588
1373	W903_1299	277.342	SAK_1302	327.123	pullulanase%2C extracellular	0.84782
1374	W903_1302	3327.91	SAK_1304	1135.88	hypothetical protein	2.9298
1375	W903_1303	11364.9	SAK_1305	8011.74	dipeptidase PepV	1.41853
1376	W903_1304	2256.23	SAK_1306	1747.53	nitroreductase	1.2911
1377	W903_1307	3474.04	SAK_1308	3565.53	excinuclease ABC subunit C	0.974342
1378	W903_1308	1596.72	SAK_1309	2173.79	hypothetical protein	0.734533
1381	W903_1309	3766.22	SAK_1310	2793	MATE efflux family protein	1.34845
1382	W903_1310	6223.89	SAK_1311	6483.24	hypothetical protein	0.959996
1383	W903_1311	9323.78	SAK_1312	10513.1	hypothetical protein	0.886873
1384	W903_1312	2216.09	SAK_1313	2669.03	hypothetical protein	0.830297
1385	W903_1313	117.882	SAK_1314	35.9916	ISSag4%2C transposase orfA	3.27526
1386	W903_1314	243.929	SAK_1315	171.486	ISSag4%2C transposase orfB	1.42244
1387	W903_1315	860.094	SAK_1325	762.488	hypothetical protein	1.12801
1388	W903_1316	71626.2	SAK_1334	105494	50S ribosomal protein L7/L12	0.678961
1389	W903_1317	105640	SAK_1335	165584	50S ribosomal protein L10	0.637987
1390	W903_1318	3423.13	SAK_1336	7222.09	ATP-dependent Clp protease ATP-binding subunit ClpL	0.473981
1391	W903_1319	1264.63	SAK_1337	1321.63	homocysteine methyltransferase	0.956873
1392	W903_1320	1088.25	SAK_1338	977.803	amino acid permease	1.11296
1393	W903_1321	262.603	SAK_1339	441.497	hypothetical protein	0.594801
1394	W903_1322	215.552	SAK_1340	339.661	hypothetical protein	0.634609
1395	W903_1323	563.058	SAK_1341	4468.58	TetR family transcriptional regulator	0.126004
1396	W903_1324	5817.57	SAK_1342	5744.24	ribosome biogenesis GTP-binding protein YsxC	1.01277
1397	W903_1325	8506.21	SAK_1343	8764.16	ATP-dependent protease ATP-binding subunit ClpX	0.970567
1398	W903_1326	86.8594	SAK_1344	4.14997	hypothetical protein	20.9301
1399	W903_1327	3460.82	SAK_1345	3957.02	dihydrofolate reductase	0.874603
1400	W903_1328	3375.53	SAK_1346	3568.25	thymidylate synthase	0.945992
1401	W903_1329	4854.81	SAK_1347	4561.84	hydroxymethylglutaryl-CoA synthase	1.06422
1402	W903_1330	6553.73	SAK_1348	6146.29	hydroxymethylglutaryl-CoA reductase%2C degradative	1.06629
1403	W903_1331	13621.5	SAK_1349	21841.7	hypothetical protein	0.623646
1404	W903_1332	20623.5	SAK_1350	20898.3	hemolysin III	0.986848
1405	W903_1333	58819.2	SAK_1351	52089.3	hypothetical protein	1.1292
1407	W903_1334	6321.28	SAK_1352	7491.82	hypothetical protein	0.843757
1408	W903_1335	125.439	SAK_1353	83.6585	hypothetical protein	1.49942
1409	W903_1336	1560.18	SAK_1354	1295.96	isopentenyl pyrophosphate isomerase	1.20389
1410	W903_1337	1282.02	SAK_1355	1049.29	phosphomevalonate kinase	1.22179
1411	W903_1338	872.898	SAK_1356	755.381	diphosphomevalonate decarboxylase	1.15557
1412	W903_1339	836.371	SAK_1357	818.075	mevalonate kinase	1.02236
1413	W903_1340	9841.07	SAK_1358	2747.87	sensor histidine kinase	3.58134
1414	W903_1341	5572.85	SAK_1359	1712.28	DNA-binding response regulator	3.25464
1415	W903_1342	5450.22	SAK_1360	1403.1	RelA/SpoT domain-containing protein	3.88442
1416	W903_1343	864.834			hypothetical protein	#DIV/0!
1417	W903_1344	171982			LPXTG cell wall anchor domain protein	#DIV/0!
1418	W903_1345	6667.36	SAK_1363	326.396	MarR family transcriptional regulator	20.4272
1419	W903_1346	6191.61	SAK_1364	2200.02	Ser/Thr protein phosphatase	2.81435
1420	W903_1347	1611.74	SAK_1365	3307.44	peptide deformylase	0.487306
1423	W903_1348	4733.53	SAK_1366	11438.4	glutamate dehydrogenase	0.413827
1424	W903_1349	18894.8	SAK_1367	24234.9	hypothetical protein	0.779651
1425	W903_1350	7313.77	SAK_1368	6675.68	ABC transporter permease/ATP-binding protein	1.09558
1426	W903_1351	6023.97	SAK_1369	4966.45	ABC transporter permease/ATP-binding protein	1.21293
1427	W903_1354	5851.54	SAK_1371	4395.16	ABC transporter ATP-binding protein	1.33136
1428	W903_1355	2493.75	SAK_1372	2974.85	tRNA CCA-pyrophosphorylase	0.838278
1429	W903_1356	7721.15	SAK_1373	7363.62	DegV family protein	1.04855
1430	W903_1357	1907.28	SAK_1374	2276.18	hypothetical protein	0.837929
1431	W903_1358	429.931	SAK_1375	528.863	hypothetical protein	0.812934
1432	W903_1359	2398.47	SAK_1376	1188.64	hypothetical protein	2.01782
1433	W903_1360	6638.77	SAK_1377	3572.7	PTS system fructose-specific transporter subunit IIABC	1.85819
1434	W903_1361	3842.15	SAK_1378	2317.9	1-phosphofructokinase	1.6576
1435	W903_1362	4078.44	SAK_1379	3861.38	DeoR family transcriptional regulator	1.05621
1436	W903_1363	11992.1	SAK_1380	6351.14	beta-lactam resistance factor	1.88818
1437	W903_1364	41206.9	SAK_1381	26182.2	bsp protein	1.57385
1438	W903_1365	4450.96	SAK_1382	3771.44	2-dehydropantoate 2-reductase	1.18017
1439	W903_1366	4655.11	SAK_1383	3423.37	hypothetical protein	1.35981
1440	W903_1367	924.468	SAK_1384	881.759	pyridine nucleotide-disulfide oxidoreductase	1.04844
1441	W903_1368	678.978	SAK_1385	543.547	tRNA (guanine-N(1)-)-methyltransferase	1.24916
1442	W903_1369	296.675	SAK_1386	237.271	16S rRNA-processing protein RimM	1.25037
1444	W903_1372	6391.33	SAK_1389	4512.78	RofA family transcriptional regulator	1.41627
1445	W903_1373	5937.75	SAK_1390	6623.6	hypothetical protein	0.896453
1446	W903_1374	13494.7	SAK_1391	13998.6	30S ribosomal protein S16	0.963997
1447	W903_1375	8839.81	SAK_1392	3943.33	ABC transporter permease	2.24171
1448	W903_1376	3254.45	SAK_1393	1579.55	ABC transporter ATP-binding protein	2.06037
1449	W903_1377	8026.75	SAK_1394	4551.1	RND family efflux transporter MFP subunit	1.76369
1450	W903_1378	9963.94	SAK_1395	4187.58	carbamoyl-phosphate synthase large subunit	2.3794
1451	W903_1379	4369.95	SAK_1396	2525.23	carbamoyl phosphate synthase small subunit	1.73051
1452	W903_1380	1631.75	SAK_1397	1226.13	bifunctional pyrimidine regulatory protein PyrR/uracil phosphoribosyltransferase	1.33081
1453	W903_1381	5857.22	SAK_1398	4143.69	ribosomal large subunit pseudouridine synthase A	1.41353
1455	W903_1382	747.91	SAK_1399	164.09	lipoprotein signal peptidase	4.55793
1456	W903_1383	4082.11	SAK_1400	3606.79	LysR family transcriptional regulator	1.13179
1457	W903_1384	7633.35	SAK_1401	6259.36	50S ribosomal protein L27	1.21951
1458	W903_1385	6008.13	SAK_1402	6074.29	hypothetical protein	0.989108
1459	W903_1386	13470.4	SAK_1403	12582.2	50S ribosomal protein L21	1.07059
1460	W903_1387	2728.33	SAK_1404	1614.2	CapA domain-containing protein	1.69021
1461	W903_1388	5369.23	SAK_1405	4378.44	thiamine biosynthesis protein ThiI	1.22629
1462	W903_1389	5172.69	SAK_1406	3371.33	class V aminotransferase	1.53432
1463	W903_1390	3374.36	SAK_1407	7557.53	hypothetical protein	0.44649
1464	W903_1391	3846.69	SAK_1408	1922.81	glutathione reductase	2.00055
1465	W903_1392	4376.92	SAK_1409	10384.2	hypothetical protein	0.421499
1466	W903_1393	2548.97	SAK_1410	2189.07	chorismate synthase	1.16441
1467	W903_1394	1526.7	SAK_1411	1222.99	3-dehydroquinate synthase	1.24833
1468	W903_1395	11114.8	SAK_1412	11745.3	3-dehydroquinate dehydratase	0.94632
1469	W903_1396	13561.2	SAK_1413	11810.6	hypothetical protein	1.14822
1470	W903_1397	24733.9	SAK_1414	23263.8	sulfatase	1.06319
1471	W903_1398	17404.8	SAK_1415	10465.1	50S ribosomal protein L20	1.66313
1472	W903_1399	4530.64	SAK_1416	4202.99	50S ribosomal protein L35	1.07796
1473	W903_1400	34266.2	SAK_1417	40851.5	translation initiation factor IF-3	0.838801
1474	W903_1401	8036.77	SAK_1418	6238.57	cytidylate kinase	1.28824
1475	W903_1402	2520.16	SAK_1419	2764.3	hypothetical protein	0.91168
1476	W903_1403	101.376	SAK_1420	69.3936	ferredoxin	1.46088
1477	W903_1404	2415.82	SAK_1421	2152.21	hypothetical protein	1.12249
1478	W903_1405	7844.69	SAK_1422	6999.32	peptidase T	1.12078
1479	W903_1406	5905.32	SAK_1423	4637.08	polysaccharide biosynthesis protein	1.2735
1480	W903_1407	12402.1	SAK_1424	9212.01	UDP-N-acetylmuramoylalanyl-D-glutamate--L-lysine ligase	1.3463
1481	W903_1408	925.982	SAK_1425	680.872	ferrichrome ABC transporter ATP-binding protein	1.35999
1482	W903_1409	1674.37	SAK_1426	1136.75	ferrichrome ABC transporter substrate-binding protein	1.47294
1483	W903_1410	566.978	SAK_1427	371.843	ferrichrome ABC transporter permease	1.52478
1484	W903_1411	1172.85	SAK_1428	599.423	iron ABC transporter permease	1.95663
1485	W903_1412	1579.22	SAK_1429	1470.71	hypothetical protein	1.07378
1486	W903_1413	11882.9	SAK_1430	16183.1	manganese-dependent inorganic pyrophosphatase	0.734279
1487	W903_1414	4574.51	SAK_1431	6717.93	pyruvate formate-lyase-activating enzyme	0.68094
1488	W903_1415	18619.2	SAK_1432	13158.4	hypothetical protein	1.415
1489	W903_1416	1367.57	SAK_1433	776.822	hypothetical protein	1.76047
1490	W903_1417	2664.04	SAK_1434	1620.81	radical SAM family protein	1.64365
1491	W903_1418	4794.29	SAK_1435	3402.78	PAP2 family protein	1.40893
1492	W903_1419	5187.41	SAK_1436	3982.06	hypothetical protein	1.3027
1493	W903_1420	5276.63			LPXTG cell wall anchor domain protein	#DIV/0!
1494	W903_1421	2399.3			sortase C	#DIV/0!
1495	W903_1422	2015.05			sortase C	#DIV/0!
1496	W903_1423	50686			fimbrial isopeptide formation D2 domain protein	#DIV/0!
1497	W903_1424	3815.09			cell wall surface anchor family protein	#DIV/0!
1498	W903_1425	1563.86			M trans-acting positive regulator (MGA) PRD domain protein	#DIV/0!
1499	W903_1426	10105.8	SAK_1445	3335.76	glycoside hydrolase	3.02954
1500	W903_1427	4498.72	SAK_1446	1708.25	glycosyl transferase	2.63353
1501	W903_1428	8464.45	SAK_1447	4061.51	polysaccharide biosynthesis protein	2.08406
1502	W903_1429	6523.36	SAK_1448	3509.62	hypothetical protein	1.85871
1503	W903_1430	4583.39	SAK_1449	2780.25	glycosyl transferase	1.64855
1504	W903_1431	4976.1	SAK_1450	2520.51	glycosyl transferase	1.97424
1506	W903_1432	5599.18	SAK_1451	3143.81	nucleotide sugar dehydratase	1.78102
1507	W903_1433	2998.03	SAK_1452	1806.77	2-C-methyl-D-erythritol 4-phosphate cytidylyltransferase	1.65933
1508	W903_1434	2621.54	SAK_1453	1249.3	licD2 protein	2.09841
1509	W903_1435	5645.16	SAK_1454	3116.69	hypothetical protein	1.81127
1510	W903_1436	469.597	SAK_1455	264.65	hypothetical protein	1.77441
1511	W903_1437	2391.67	SAK_1456	1713.82	glycosyl transferase	1.39552
1512	W903_1438	2768.91	SAK_1457	1656.82	glycosyl transferase	1.67122
1513	W903_1439	3282.55	SAK_1458	2510.05	rgpAc protein	1.30776
1514	W903_1440	3354.08	SAK_1459	5434.76	dTDP-4-dehydrorhamnose reductase	0.617153
1515	W903_1441	3690.5	SAK_1460	3638.68	hypothetical protein	1.01424
1516	W903_1442	10414.5	SAK_1461	8753.23	RNA polymerase sigma factor RpoD	1.18978
1517	W903_1443	6877.17	SAK_1462	7834.9	DNA primase	0.877761
1518	W903_1444	17378.3	SAK_1463	16132.7	large conductance mechanosensitive channel protein	1.07721
1519	W903_1445	6476.06	SAK_1464	10769.8	30S ribosomal protein S21	0.601318
1520	W903_1446	425	SAK_1465	672.565	hypothetical protein	0.63191
1521	W903_1447	935.115	SAK_1466	574.403	polar amino acid ABC transporter amino acid-binding protein	1.62798
1522	W903_1448	62.0376	SAK_1467	43.2183	ammonium transporter	1.43545
1523	W903_1449	88.0634	SAK_1468	92.3218	hypothetical protein	0.953874
1524	W903_1450	9007.43	SAK_1469	16837.6	hypothetical protein	0.534959
1525	W903_1451	1749.35	SAK_1470	3594.56	hypothetical protein	0.486665
1526	W903_1452	1578.57	SAK_1471	747.345	glycerol-3-phosphate transporter	2.11223
1527	W903_1453	3541.14	SAK_1472	12040.4	glycogen/starch/alpha-glucan phosphorylase	0.294104
1528	W903_1454	1705.88	SAK_1473	3994.23	4-alpha-glucanotransferase	0.427086
1529	W903_1455	5665.16	SAK_1474	7887.21	maltose operon transcriptional repressor MalR	0.718271
1530	W903_1456	17614.8	SAK_1475	23476	carbohydrate ABC transporter periplasmic-binding protein	0.750331
1531	W903_1457	2305.88	SAK_1476	3357.8	cyclodextrin ABC transporter permease	0.686723
1532	W903_1458	1709.9	SAK_1477	2086.4	cyclodextrin ABC transporter permease	0.819548
1533	W903_1459	6756.22	SAK_1478	5325.86	amino acid/peptide transporter	1.26857
1534	W903_1460	1048.56	SAK_1479	1057.69	NUDIX family hydrolase	0.991373
1535	W903_1461	48.3103			glycerophosphoryl diester phosphodiesterase family protein	#DIV/0!
1536	W903_1462	2515.97	SAK_1480	2004.6	hypothetical protein	1.2551
1537	W903_1463	1788.95	SAK_1481	1171.63	glycoside hydrolase	1.52689
1538	W903_1464	1696.68	SAK_1482	873.976	preprotein translocase subunit SecA	1.94134
1539	W903_1465	650.935	SAK_1483	300.498	hypothetical protein	2.16619
1540	W903_1466	2193.93	SAK_1484	1210.76	hypothetical protein	1.81202
1541	W903_1467	2826.5	SAK_1485	1441.25	hypothetical protein	1.96115
1542	W903_1468	2292.97	SAK_1486	1023.9	preprotein translocase subunit SecY	2.23944
1543	W903_1469	2682.38	SAK_1487	1342.96	hypothetical protein	1.99737
1544	W903_1470	1624.18	SAK_1488	711.456	glycosyl transferase	2.2829
1545	W903_1471	2948.98	SAK_1489	1442.84	glycosyl transferase	2.04387
1546	W903_1472	1831.74	SAK_1490	1008.67	glycosyl transferase	1.81599
1547	W903_1473	1653.49	SAK_1491	914.057	glycosyl transferase	1.80896
1548	W903_1474	1532.53	SAK_1492	1039.3	hypothetical protein	1.47458
1549	W903_1475	16356.8	SAK_1493	2597.85	cell wall surface anchor family protein	6.29628
1550	W903_1476	7189.12			M trans-acting positive regulator (MGA) PRD domain protein	#DIV/0!
1551	W903_1477	12427.1	SAK_1495	11971.4	excinuclease ABC subunit B	1.03807
1552	W903_1478	10529.1	SAK_1496	5211.2	CAAX amino terminal protease	2.02048
1553	W903_1479	20584.9	SAK_1497	87161.3	polar amino acid ABC transporter permease/substrate-binding protein	0.23617
1554	W903_1480	9222.87	SAK_1498	42775.6	polar amino acid ABC transporter ATP-binding protein	0.215611
1555	W903_1481	223.939			hypothetical protein	#DIV/0!
1556	W903_1482	116.223	SAK_1499	65.309	hypothetical protein	1.77958
1557	W903_1483	9849.95	SAK_1500	8692.17	GTPase ObgE	1.1332
1558	W903_1484	135.919	SAK_1501	114.777	hypothetical protein	1.1842
1559	W903_1485	3684.62	SAK_1502	1888.86	aminopeptidase	1.95071
1560	W903_1486	14569.9	SAK_1503	12201.7	cell wall surface anchor family protein	1.19408
1561	W903_1487	4355.43	SAK_1504	3244.54	amidase	1.34239
1564	W903_1488	226.767	SAK_1505	266.855	RNA pseudouridine synthase	0.849779
1565	W903_1489	8542.84	SAK_1506	11801.6	aldo/keto reductase	0.723869
1567	W903_1490	2815.55	SAK_1507	3304	nitroreductase	0.852162
1568	W903_1491	3788.73	SAK_1508	3642.47	lactoylglutathione lyase	1.04016
1570	W903_1492	2476.52	SAK_1509	1846.02	glycosyl transferase	1.34155
1571	W903_1493	9904.72	SAK_1510	11957.3	D-Serine/D-alanine/glycine:H+ symporter	0.828343
1573	W903_1494	1537.85	SAK_1511	1508.81	SsrA-binding protein	1.01924
1574	W903_1495	11134.1	SAK_1512	8267.87	ribonuclease R	1.34667
1575	W903_1496	4422.66	SAK_1513	4684.89	preprotein translocase subunit SecG	0.944027
1576	W903_1497	5505.28	SAK_1515	3126.86	drug:H+ antiporter-1 (DHA1) family protein	1.76064
1577	W903_1498	897.713	SAK_1516	702.634	hypothetical protein	1.27764
1578	W903_1499	168.07	SAK_1517	308.101	ABC transporter ATP-binding protein	0.545503
1579	W903_1500	414.21	SAK_1518	421.775	dephospho-CoA kinase	0.982065
1580	W903_1501	574.2	SAK_1519	446.077	formamidopyrimidine-DNA glycosylase	1.28722
1581	W903_1502	358.252	SAK_1520	233.183	Rgg/GadR/MutR family transcriptional regulator	1.53635
1583	W903_1503	1101.92	SAK_1521	2282.98	hypothetical protein	0.482667
1584	W903_1504	12.3858			hypothetical protein	#DIV/0!
1585	W903_1505	303.342			hypothetical protein	#DIV/0!
1586	W903_1506	2.52999	SAK_1523	703.643	CAAX amino terminal protease	0.00359555
1587	W903_1507	2224.25	SAK_1524	1522.79	hypothetical protein	1.46064
1588	W903_1508	15071.1	SAK_1525	14686.5	GTP-binding protein Era	1.02619
1589	W903_1509	1897.65	SAK_1526	1809.66	diacylglycerol kinase	1.04863
1590	W903_1510	6248.96	SAK_1527	8261	metalloprotease	0.756441
1591	W903_1511	1241.61	SAK_1528	1523.84	tetracenomycin polyketide synthesis O-methyltransferase TcmP	0.81479
1592	W903_1512	482.298	SAK_1529	810.445	NUDIX family hydrolase	0.595102
1593	W903_1513	4964.39	SAK_1530	2231.97	hypothetical protein	2.22422
1594	W903_1514	10331.1	SAK_1531	10127.6	KH domain-containing protein	1.02009
1595	W903_1515	6275.87	SAK_1532	4217.87	hypothetical protein	1.48792
1596	W903_1516	68.8603	SAK_1533	91.777	hypothetical protein	0.7503
1597	W903_1517	1898.05	SAK_1534	3075.7	methionine sulfoxide reductase A	0.61711
1598	W903_1518	3784.53	SAK_1535	2739.51	hypothetical protein	1.38147
1599	W903_1519	9821.31	SAK_1536	7905.82	ribosome recycling factor	1.24229
1600	W903_1520	11967.2	SAK_1537	10558.4	uridylate kinase	1.13343
1601	W903_1521	119.966	SAK_1538	53.2725	nickel ABC transporter ATP-binding protein	2.25193
1602	W903_1522	104.425	SAK_1539	53.7674	nickel ABC transporter ATP-binding protein	1.94216
1603	W903_1523	38.2567	SAK_1540	22.3831	nickel ABC transporter permease	1.70917
1604	W903_1524	79.1814	SAK_1541	46.7149	nickel ABC transporter permease	1.69499
1605	W903_1525	204.156	SAK_1542	113.831	nickel ABC transporter nickel-binding protein	1.7935
1606	W903_1526	60754.3	SAK_1543	63894.3	50S ribosomal protein L1	0.950857
1607	W903_1527	46948.8	SAK_1544	52805.5	50S ribosomal protein L11	0.889089
1608	W903_1528	1131.01	SAK_1546	815.567	major facilitator family protein	1.38678
1609	W903_1529	1276.43	SAK_1547	814.663	M20D family peptidase	1.56682
1611	W903_1530	1760.17	SAK_1548	3034.62	LysR family transcriptional regulator	0.58003
1612	W903_1531	70.9396			hypothetical protein	#DIV/0!
1613	W903_1532	2793.97	SAK_1551	2223.94	para-aminobenzoate synthase%2C component I	1.25632
1614	W903_1533	6561.91	SAK_1552	4664.8	DNA translocase FtsK	1.40669
1615	W903_1534	2838.08	SAK_1553	5783.39	cyclophilin type peptidyl-prolyl cis-trans isomerase	0.49073
1616	W903_1535	3627.85	SAK_1554	1202.73	metal ABC transporter permease	3.01634
1617	W903_1536	4110.79	SAK_1555	2196.97	metal ABC transporter ATP-binding protein	1.87112
1618	W903_1537	29579.3	SAK_1556	16365.8	metal ABC transporter substrate-binding protein	1.80738
1619	W903_1538	4561.21	SAK_1557	4955.45	iron-dependent repressor	0.920443
1620	W903_1539	1866.22	SAK_1558	1724.43	5'-methylthioadenosine/S-adenosylhomocysteine nucleosidase	1.08222
1621	W903_1540	49.5952	SAK_1559	25.2783	hypothetical protein	1.96197
1622	W903_1541	945.281	SAK_1560	1017.11	NUDIX family hydrolase	0.92938
1623	W903_1542	4251.92	SAK_1561	5373.33	bifunctional N-acetylglucosamine-1-phosphate uridyltransferase/glucosamine-1-phosphate acetyltransferase	0.791302
1624	W903_1543	103.479	SAK_1562	141.127	hypothetical protein	0.733236
1625	W903_1544	47.9125	SAK_1563	47.9786	glyoxalase	0.998622
1626	W903_1545	2406.3	SAK_1564	1680.18	Gfo/Idh/MocA family oxidoreductase	1.43217
1627	W903_1546	241.271			ASCH domain protein	#DIV/0!
1628	W903_1547	14.6915			hypothetical protein	#DIV/0!
1629	W903_1548	204.241	SAK_1566	325.637	3-ketoacyl-ACP reductase	0.627205
1630	W903_1549	27.6158	SAK_1567	26.3157	hypothetical protein	1.0494
1631	W903_1550	148.539	SAK_1568	156.326	hypothetical protein	0.950191
1632	W903_1551	581.538	SAK_1569	524.759	acetyltransferase	1.1082
1633	W903_1552	3667.29	SAK_1570	205.893	glycosyl transferase	17.8117
1634	W903_1553	6998.35	SAK_1571	396.957	hypothetical protein	17.63
1635	W903_1554	4546.69	SAK_1572	234.037	hypothetical protein	19.4273
1636	W903_1555	2222.24	SAK_1573	70.2034	hypothetical protein	31.6543
1637	W903_1556	3214.1	SAK_1574	116.509	hypothetical protein	27.5867
1638	W903_1557	1932.03	SAK_1575	11768.2	branched chain amino acid:H+ symporter	0.164174
1639	W903_1558	52418.9	SAK_1576	21265.1	methionyl-tRNA synthetase	2.46502
1640	W903_1559	2531.01	SAK_1577	1481.05	tellurite resistance protein TehB	1.70894
1642	W903_1560	597.295	SAK_1578	907.127	hypothetical protein	0.658447
1643	W903_1561	2936.94	SAK_1579	2545.79	PTS system lactose/cellobiose family transporter subunit IIC	1.15365
1645	W903_1562	2901.13	SAK_1580	2532.94	hypothetical protein	1.14536
1646	W903_1563	7134.52	SAK_1581	7117.23	exodeoxyribonuclease III	1.00243
1647	W903_1564	1081.71	SAK_1582	918.732	hypothetical protein	1.1774
1648	W903_1565	1831.23	SAK_1583	1665.8	methylated-DNA--protein-cysteine S-methyltransferase	1.09931
1649	W903_1566	31385.3	SAK_1584	12708.4	D-3-phosphoglycerate dehydrogenase	2.46964
1650	W903_1567	8537.51	SAK_1585	6058.31	acetyltransferase	1.40922
1651	W903_1568	12543.9			phosphoserine transaminase	#DIV/0!
1652	W903_1569	1437.45	SAK_1587	1110.35	CutC family protein	1.29459
1653	W903_1570	7747.96	SAK_1588	4768.77	tetrapyrrole methylase	1.62473
1654	W903_1571	848.347	SAK_1589	336.684	DNA replication intiation control protein YabA	2.51971
1655	W903_1572	5508.71	SAK_1590	3373.66	DNA polymerase III subunit delta'	1.63286
1656	W903_1573	4584.98	SAK_1591	4565.64	thymidylate kinase	1.00424
1657	W903_1574	63.2091	SAK_1593	382.427	hypothetical protein	0.165284
1658	W903_1575	39.2598	SAK_1594	168.161	hydrophobic amino acid uptake ABC transporter ATP-binding protein LivF	0.233465
1660	W903_1576	33.5293	SAK_1595	164.355	hydrophobic amino acid uptake ABC transporter ATP-binding protein LivG	0.204006
1661	W903_1577	13.7735	SAK_1596	212.881	hydrophobic amino acid uptake ABC transporter permease LivM	0.0647005
1662	W903_1578	14.1657	SAK_1597	217.808	hydrophobic amino acid uptake ABC transporter permease LivH	0.0650377
1663	W903_1579	363.119			receptor ligand binding region family protein	#DIV/0!
1664	W903_1580	857.492	SAK_1599	647.237	hypothetical protein	1.32485
1665	W903_1581	16009	SAK_1600	14899.7	ATP-dependent Clp protease proteolytic subunit	1.07445
1666	W903_1582	7752.25	SAK_1601	8998.07	uracil phosphoribosyltransferase	0.861546
1667	W903_1583	1674.6	SAK_1602	1947.76	aminotransferase%2C classes I and II	0.859756
1668	W903_1584	1766.28	SAK_1603	1465.52	RNA methyltransferase	1.20522
1669	W903_1585	15975.8	SAK_1604	10055.5	amino acid-polyamine-organocation (APC) family permease	1.58876
1670	W903_1586	4642.54	SAK_1605	4743.05	potassium transporter peripheral membrane protein	0.978809
1671	W903_1587	6098.34	SAK_1606	5443.43	K+ transporter (Trk) family protein TrkH	1.12031
1672	W903_1588	207.266	SAK_1607	210.223	hypothetical protein	0.985932
1673	W903_1589	2592.45	SAK_1608	1930.02	ribosomal large subunit pseudouridine synthase B	1.34322
1674	W903_1590	1514.58	SAK_1609	1173.58	segregation and condensation protein B	1.29056
1675	W903_1591	1710.85	SAK_1610	1231.33	segregation and condensation protein A	1.38944
1676	W903_1592	1992.69	SAK_1611	1647.77	site-specific tyrosine recombinase XerD	1.20932
1677	W903_1593	2033.99	SAK_1612	885.746	hypothetical protein	2.29636
1678	W903_1594	927.234	SAK_1613	645.964	hypothetical protein	1.43543
1679	W903_1595	4090.89	SAK_1614	4023.12	deoxyribonucleotide triphosphate pyrophosphatase/unknown domain fusion protein	1.01685
1680	W903_1596	3426.22	SAK_1615	2807.95	glutamate racemase	1.22019
1681	W903_1597	4566.59	SAK_1616	6486.39	hypothetical protein	0.704026
1682	W903_1598	163.481	SAK_1617	173.916	hypothetical protein	0.939998
1683	W903_1599	1379.47	SAK_1618	630.079	hypothetical protein	2.18936
1684	W903_1600	19438.1	SAK_1619	12751.7	hypothetical protein	1.52436
1685	W903_1601	12282.4	SAK_1620	8025.08	hypothetical protein	1.5305
1686	W903_1602	13294.1	SAK_1621	9108.51	RNA methyltransferase	1.45953
1687	W903_1603	295.548	SAK_1622	252.987	acylphosphatase	1.16823
1688	W903_1604	15224.4	SAK_1623	22022.6	OxaA-like protein precursor	0.691308
1689	W903_1605	1404.36	SAK_1624	1963.21	polar amino acid ABC transporter permease	0.715339
1690	W903_1606	1703.16	SAK_1625	1815.31	polar amino acid ABC transporter polar amino acid-binding protein	0.938221
1691	W903_1607	600.163	SAK_1626	375.18	amidase	1.59967
1692	W903_1608	3751.63	SAK_1627	4208.53	transcription elongation factor GreA	0.891434
1693	W903_1609	34882.1	SAK_1628	29507.6	hypothetical protein	1.18214
1694	W903_1610	3407.74	SAK_1629	2115.23	acetyltransferase	1.61105
1695	W903_1611	15178.1	SAK_1630	10392.8	UDP-N-acetylmuramate--L-alanine ligase	1.46044
1696	W903_1612	11516.4	SAK_1631	8675.31	hypothetical protein	1.32749
1697	W903_1613	18673.4	SAK_1633	12788	Snf2 family protein	1.46023
1698	W903_1614	11921.7	SAK_1634	9300.55	GTP-binding protein EngA	1.28183
1699	W903_1615	2714.18	SAK_1635	3087.66	primosomal protein DnaI	0.87904
1700	W903_1616	2732.3	SAK_1636	2080.48	hypothetical protein	1.3133
1702	W903_1617	974.954	SAK_1637	1015.6	NrdR family transcriptional regulator	0.959976
1703	W903_1618	5010.02	SAK_1638	18798.1	sensor histidine kinase CsrS	0.266517
1704	W903_1619	5527.84	SAK_1639	33956.5	DNA-binding response regulator CsrR	0.162792
1705	W903_1620	2847.93	SAK_1640	2993.46	hypothetical protein	0.951384
1715	W903_1621	22818.2	SAK_1641	19974.9	heat shock protein HtpX	1.14235
1716	W903_1622	11660.2	SAK_1642	14002.5	LemA family protein	0.832718
1717	W903_1623	1778.57	SAK_1643	1535.4	16S rRNA methyltransferase GidB	1.15837
1718	W903_1624	3833.64	SAK_1644	3344.33	K+ transporter (Trk) family protein	1.14631
1719	W903_1625	1836.45	SAK_1645	1916.29	Trk family potassium uptake protein	0.958334
1720	W903_1626	7472.11	SAK_1646	4417.15	nickel/cobalt ABC transporter permease	1.69161
1721	W903_1627	12681.2	SAK_1647	7117.72	ABC transporter ATP-binding protein	1.78163
1722	W903_1628	2664.41	SAK_1648	1716.2	hypothetical protein	1.55251
1723	W903_1629	11448.7	SAK_1649	14493.3	serine/threonine transporter SstT	0.789932
1724	W903_1630	888.175			branched-chain amino acid transport system II carrier protein	#DIV/0!
1725	W903_1631	3565.28	SAK_1651	5251.81	zinc-containing alcohol dehydrogenase	0.678867
1726	W903_1632	3101.61	SAK_1652	1836.06	D-methionine ABC transporter permease	1.68927
1727	W903_1633	2884.29	SAK_1653	2111.86	amino acid ABC transporter ATP-binding protein	1.36576
1728	W903_1634	3402.08	SAK_1654	2513.36	hypothetical protein	1.3536
1729	W903_1635	6866.69	SAK_1655	6614.42	NLPA family lipoprotein	1.03814
1730	W903_1636	14854.4	SAK_1656	9627.86	amino acid ABC transporter amino acid-binding protein	1.54285
1731	W903_1637	6353.34	SAK_1657	3592.82	glutamine amidotransferase class I	1.76835
1732	W903_1638	7835.45	SAK_1658	5968.7	hypothetical protein	1.31276
1733	W903_1639	1468.47	SAK_1659	872.578	DhaKLM operon coactivator DhaQ	1.68291
1734	W903_1640	456.183	SAK_1660	458.666	transcriptional regulator	0.994587
1735	W903_1641	9219.67	SAK_1662	12342.1	dihydroxyacetone kinase subunit DhaK	0.74701
1736	W903_1642	1346.87	SAK_1663	2111.57	dihydroxyacetone kinase DAK2 domain-containing protein	0.637855
1737	W903_1643	257.329	SAK_1664	423.821	PTS system mannnose-specific transporter subunit IIA	0.607165
1738	W903_1644	678.869	SAK_1665	1131.95	glycerol uptake facilitator protein	0.599732
1739	W903_1645	11193.7	SAK_1666	5241.99	hypothetical protein	2.13539
1740	W903_1646	896.481	SAK_1667	807.283	MerR family transcriptional regulator	1.11049
1741	W903_1647	1341.01	SAK_1668	905.336	hypothetical protein	1.48122
1742	W903_1648	28.969	SAK_1669	11.6019	hypothetical protein	2.49692
1743	W903_1649	1082.69	SAK_1670	597.142	hypothetical protein	1.81311
1744	W903_1650	1863.37	SAK_1671	1658.08	iojap-like protein	1.12381
1745	W903_1651	2744.07	SAK_1672	2100.48	isochorismatase	1.3064
1746	W903_1652	2916.05	SAK_1673	2193.93	HD domain-containing protein	1.32915
1747	W903_1653	5608.5	SAK_1674	5044.17	nicotinic acid mononucleotide adenylyltransferase	1.11188
1748	W903_1654	1885.72	SAK_1675	1616.55	hypothetical protein	1.16651
1749	W903_1655	5016.97	SAK_1676	5226.03	GTP-binding protein YqeH	0.959996
1750	W903_1656	1707.42	SAK_1677	1777.7	HAD superfamily hydrolase	0.960462
1752	W903_1657	1152.54	SAK_1678	956.287	hypothetical protein	1.20522
1753	W903_1658	20001.2	SAK_1679	13633.8	aspartyl/glutamyl-tRNA amidotransferase subunit B	1.46703
1754	W903_1659	10771.3	SAK_1680	7729.18	aspartyl/glutamyl-tRNA amidotransferase subunit A	1.39358
1755	W903_1660	1824.64	SAK_1681	2626.82	aspartyl/glutamyl-tRNA amidotransferase subunit C	0.694622
1756	W903_1661	739.507	SAK_1682	583.351	pyruvate phosphate dikinase	1.26769
1757	W903_1662	414.328	SAK_1683	292.133	hypothetical protein	1.41829
1758	W903_1663	481.616	SAK_1684	429.02	hypothetical protein	1.1226
1759	W903_1664	3242.07	SAK_1685	3145.99	3-hydroxybutyryl-CoA dehydrogenase	1.03054
1761	W903_1665	1625.99	SAK_1686	1237.23	isochorismatase	1.31421
1765	W903_1666	14261.1	SAK_1687	10935.3	transcriptional repressor CodY	1.30414
1766	W903_1667	13272.9	SAK_1688	11041.9	aminotransferase	1.20205
1767	W903_1668	12936	SAK_1689	21318.2	hypothetical protein	0.606803
1768	W903_1669	3870.76	SAK_1690	3086.81	Cof-like hydrolase	1.25397
1769	W903_1670	2232.12	SAK_1691	2048.71	asparaginase	1.08953
1770	W903_1671	820.995	SAK_1692	613.266	shikimate 5-dehydrogenase	1.33873
1771	W903_1672	4789.3	SAK_1693	1902	aldo/keto reductase	2.51804
1772	W903_1673	8106.14	SAK_1694	9199.25	ATP-dependent DNA helicase RecG	0.881175
1773	W903_1674	59343.4	SAK_1695	46485.7	hypothetical protein	1.27659
1774	W903_1675	4101.97	SAK_1696	2912.62	alanine racemase	1.40834
1775	W903_1676	417.534	SAK_1697	356.839	4'-phosphopantetheinyl transferase	1.17009
1777	W903_1677	3455.79	SAK_1698	2509.35	phospho-2-dehydro-3-deoxyheptonate aldolase	1.37716
1780	W903_1678	57254.4	SAK_1699	44085	preprotein translocase subunit SecA	1.29873
1781	W903_1679	5763.78	SAK_1700	4462.39	mannose-6-phosphate isomerase	1.29164
1784	W903_1680	349.452	SAK_1701	478.787	fructokinase	0.729869
1788	W903_1681	10096.7	SAK_1702	9293.46	PTS system sucrose-specific transporter subunit IIABC	1.08643
1789	W903_1682	5384.14	SAK_1703	3896.33	sucrose-6-phosphate hydrolase	1.38185
1790	W903_1683	2071.99	SAK_1704	3002.19	sucrose operon repressor ScrR	0.690159
1793	W903_1684	5307.44	SAK_1705	6229.07	transcription antitermination protein NusB	0.852044
1794	W903_1685	6139.05	SAK_1706	5489.28	hypothetical protein	1.11837
1795	W903_1686	12780	SAK_1707	13094.7	elongation factor P	0.975964
1796	W903_1687	500.317			glycerophosphoryl diester phosphodiesterase family protein	#DIV/0!
1797	W903_1688	1361.05			hypothetical protein	#DIV/0!
1801	W903_1689	191.475	SAK_1709	18.3114	hypothetical protein	10.4566
1802	W903_1690	6.54685	SAK_1710	89.1078	hypothetical protein	0.0734711
1803	W903_1691	13.2945			hypothetical protein	#DIV/0!
1804	W903_1692	568.545	SAK_1712	255.615	hypothetical protein	2.22422
1805	W903_1693	1730.05	SAK_1713	1758.1	cytidine/deoxycytidylate deaminase	0.984048
1806	W903_1694	3654.86			aminopeptidase P	#DIV/0!
1807	W903_1695	4201.82	SAK_1715	1032.41	hypothetical protein	4.06992
1808	W903_1696	7637.05	SAK_1716	1970.71	drug:H+ antiporter-2 (DHA2) family protein	3.87528
1809	W903_1697	1.86127			hypothetical protein	#DIV/0!
1810	W903_1698	10914.8	SAK_1717	6869.55	excinuclease ABC subunit A	1.58887
1811	W903_1699	6568.28	SAK_1718	5758.19	hypothetical protein	1.14068
1812	W903_1700	9765.65	SAK_1719	6923.57	magnesium/cobalt transporter CorA	1.41049
1815	W903_1701	11403.6	SAK_1720	10148.6	30S ribosomal protein S18	1.12366
1816	W903_1702	51049.2	SAK_1721	45785.4	single-stranded DNA-binding protein	1.11497
1817	W903_1703	16327.3	SAK_1722	13421.9	30S ribosomal protein S6	1.21647
1818	W903_1704	2717.94	SAK_1723	1528.71	A/G-specific adenine glycosylase	1.77793
1819	W903_1705	625.554	SAK_1724	193.65	DNA-binding protein	3.23033
1820	W903_1706	6713.74	SAK_1725	9625.86	thioredoxin	0.697469
1821	W903_1707	2189.83			PAP2 superfamily protein	#DIV/0!
1822	W903_1708	8377.48	SAK_1727	9723.1	MutS2 family protein	0.861606
1823	W903_1709	3275.27	SAK_1728	3239.15	hypothetical protein	1.01115
1824	W903_1710	2413.98	SAK_1729	4593.25	hypothetical protein	0.52555
1825	W903_1711	4194.55	SAK_1730	3403.49	ribonuclease HIII	1.23243
1826	W903_1712	3114.32	SAK_1731	2323.36	signal peptidase I	1.34043
1827	W903_1713	3934.6	SAK_1732	2951.23	recombinase D	1.33321
1828	W903_1714	25570.6	SAK_1733	16101.4	hypothetical protein	1.5881
1829	W903_1715	3360.36	SAK_1734	2559.24	DNA polymerase IV	1.31303
1831	W903_1716	41418.9	SAK_1735	32854.4	formate acetyltransferase 1	1.26068
1832	W903_1717	490.704	SAK_1736	386.049	FMN-binding protein	1.27109
1833	W903_1718	5999.81	SAK_1737	4593.89	hypothetical protein	1.30604
1834	W903_1719	5023.58	SAK_1738	4624.56	hypothetical protein	1.08628
1835	W903_1720	3805.05	SAK_1739	2826.69	hypothetical protein	1.34611
1836	W903_1721	21547	SAK_1740	14012.2	glycerol facilitator/aquaporin	1.53773
1837	W903_1722	606.087	SAK_1741	192.808	universal stress family protein	3.14347
1838	W903_1723	1944.93	SAK_1742	204.427	major facilitator family protein	9.51405
1839	W903_1724	2673.47	SAK_1743	2022.75	transcriptional regulator	1.3217
1840	W903_1725	9362.64	SAK_1744	5198.57	x-prolyl-dipeptidyl aminopeptidase	1.801
1841	W903_1726	892.588	SAK_1745	393.042	hypothetical protein	2.27097
1842	W903_1727	9891.68	SAK_1746	8058.52	polyprenyl synthetase	1.22748
1843	W903_1728	6313.83	SAK_1747	3857.1	ABC transporter ATP-binding protein	1.63694
1844	W903_1729	5951.76	SAK_1748	3305.84	ABC transporter ATP-binding protein	1.80038
1845	W903_1730	9737.93	SAK_1749	6721.65	cytochrome d ubiquinol oxidase%2C subunit II	1.44874
1846	W903_1731	11295.8	SAK_1750	8421.72	cytochrome d ubiquinol oxidase%2C subunit II	1.34127
1847	W903_1732	12318.2	SAK_1751	10754.1	pyridine nucleotide-disulfide oxidoreductase	1.14544
1848	W903_1733	8879.73	SAK_1752	7300.1	1%2C4-dihydroxy-2-naphthoate octaprenyltransferase	1.21639
1849	W903_1734	126.108	SAK_1753	64.5963	hypothetical protein	1.95225
1850	W903_1735	122.826			hypothetical protein	#DIV/0!
1851	W903_1736	4611.43	SAK_1770	5175.2	hypothetical protein	0.891063
1852	W903_1737	5907.37	SAK_1771	2856.44	cyclopropane-fatty-acyl-phospholipid synthase	2.06809
1853	W903_1740	1130.86	SAK_1773	419.039	DNA polymerase III subunit epsilon	2.69869
1854	W903_1741	3019.93	SAK_1774	5048.01	hypothetical protein	0.598242
1855	W903_1744	850.448	SAK_1776	790.346	hypothetical protein	1.07605
1856	W903_1745	2286.14	SAK_1777	5897.96	30S ribosomal protein S14	0.387616
1857	W903_1746	4486.27	SAK_1778	4223.14	hypothetical protein	1.06231
1858	W903_1747	3634.4	SAK_1779	2927.39	DNA-binding/iron metalloprotein/AP endonuclease	1.24151
1859	W903_1748	474.489	SAK_1780	442.269	ribosomal-protein-alanine acetyltransferase	1.07285
1860	W903_1749	1727.42	SAK_1781	1630.61	M22 peptidase	1.05937
1861	W903_1750	1912.71	SAK_1782	2542.8	hypothetical protein	0.752206
1862	W903_1751	39784	SAK_1783	32214	metallo-beta-lactamase	1.23499
1863	W903_1752	2475.49	SAK_1784	3012.82	CHAP domain-containing protein	0.821652
1864	W903_1753	16723.6	SAK_1785	48061.7	glutamine synthetase%2C type I	0.347962
1865	W903_1754	2995.33	SAK_1786	8864.97	GlnR family transcriptional regulator	0.337884
1866	W903_1755	528.621	SAK_1787	599.996	hypothetical protein	0.88104
1867	W903_1756	97668.1	SAK_1788	93443.1	phosphoglycerate kinase	1.04522
1868	W903_1757	1134.47	SAK_1789	1885.85	5'-nucleotidase	0.601568
1869	W903_1758	294009	SAK_1790	208155	glyceraldehyde-3-phosphate dehydrogenase	1.41245
1870	W903_1759	231781	SAK_1791	172891	elongation factor G	1.34062
1871	W903_1760	41525.2	SAK_1792	22895.9	30S ribosomal protein S7	1.81365
1872	W903_1761	51180.3	SAK_1793	36965.7	30S ribosomal protein S12	1.38453
1873	W903_1762	18583.1	SAK_1794	24022.5	pur operon repressor	0.773568
1874	W903_1763	4443.87	SAK_1795	3103.11	HD domain-containing protein	1.43207
1875	W903_1764	3985.1	SAK_1796	3632.63	RmuC domain-containing protein	1.09703
1876	W903_1765	936.036	SAK_1797	855.183	hypothetical protein	1.09454
1877	W903_1766	3674.67	SAK_1798	2760.86	ribulose-phosphate 3-epimerase	1.33099
1879	W903_1767	6998.84	SAK_1799	5355.11	ribosome-associated GTPase	1.30695
1880	W903_1768	4792.29	SAK_1800	2771.4	rRNA (guanine-N1-) methyltransferase (mycinamicin-resistance protein)	1.72919
1881	W903_1769	5012.45	SAK_1801	1764.81	dimethyladenosine transferase	2.84021
1882	W903_1770	916.226			glycerophosphoryl diester phosphodiesterase family protein	#DIV/0!
1884	W903_1771	1854.87	SAK_1803	652.308	primase-like protein	2.84354
1885	W903_1772	1826.92	SAK_1804	1033.13	TatD family hydrolase	1.76835
1886	W903_1773	6.5152			putative membrane protein	#DIV/0!
1887	W903_1774	1108.04	SAK_1805	614.407	hypothetical protein	1.80344
1888	W903_1775	823.611	SAK_1806	479.209	hypothetical protein	1.71869
1889	W903_1776	6067.56	SAK_1807	3094.52	hypothetical protein	1.96074
1890	W903_1777	726.163	SAK_1808	600.991	hypothetical protein	1.20828
1891	W903_1778	42959.8	SAK_1809	23404.5	dltD protein	1.83553
1892	W903_1779	1223.5	SAK_1810	700.164	D-alanine--poly(phosphoribitol) ligase subunit 2	1.74745
1893	W903_1780	29959	SAK_1811	14922.5	dltB protein	2.00764
1894	W903_1781	45570.1	SAK_1812	21319.7	D-alanine--poly(phosphoribitol) ligase subunit 1	2.13746
1895	W903_1782	24339.3	SAK_1813	12241.6	sensor histidine kinase DltS	1.98825
1896	W903_1783	11471.8	SAK_1814	7156.31	DNA-binding response regulator DltR	1.60303
1897	W903_1784	9388.64	SAK_1815	6655.36	50S ribosomal protein L34	1.41069
1898	W903_1785	6346.74	SAK_1816	4192.22	hypothetical protein	1.51393
1899	W903_1786	6552.82	SAK_1817	8892.05	glycine betaine/proline ABC transporter permease/substrate-binding protein	0.73693
1900	W903_1787	4600.58	SAK_1818	8141.62	glycine betaine/proline ABC transporter ATP-binding protein	0.565069
1901	W903_1788	10.3425			glycerophosphoryl diester phosphodiesterase family protein	#DIV/0!
1902	W903_1789	266.291	SAK_1819	202.446	phosphoketolase	1.31537
1903	W903_1790	894.154	SAK_1820	535.881	L-ascorbate 6-phosphate lactonase	1.66857
1904	W903_1791	8758.69	SAK_1821	4420.52	PRD domain-containing protein	1.98137
1905	W903_1792	22.7813	SAK_1822	7.38112	hypothetical protein	3.08643
1906	W903_1793	28.6871	SAK_1823	9.58481	carbohydrate kinase	2.99297
1907	W903_1794	32.1565	SAK_1824	28.7697	hypothetical protein	1.11772
1908	W903_1795	47.0822	SAK_1825	20.7398	PTS system transporter subunit IIC	2.27014
1909	W903_1796	320.693	SAK_1826	355.775	D-isomer specific 2-hydroxyacid dehydrogenase	0.901394
1910	W903_1797	126.571	SAK_1827	119.387	hypothetical protein	1.06017
1911	W903_1798	2526.81	SAK_1828	3026.64	LacI family sugar-binding transcriptional regulator	0.834856
1912	W903_1799	63.1027	SAK_1829	44.9606	translaldolase	1.40351
1913	W903_1800	47.7361	SAK_1830	20.4266	L-ribulose-5-phosphate 4-epimerase	2.33696
1914	W903_1801	61.6236	SAK_1831	14.6638	L-xylulose 5-phosphate 3-epimerase	4.20242
1915	W903_1802	22.2345	SAK_1832	16.6229	3-keto-L-gulonate-6-phosphate decarboxylase	1.33758
1916	W903_1803	18.4334	SAK_1833	14.8053	PTS system transporter subunit IIA	1.24506
1917	W903_1804	34.4464	SAK_1834	50.0407	PTS system lactose/cellobiose family transporter subunit IIB	0.688367
1918	W903_1805	1828.06	SAK_1835	1692.22	PTS system ascorbate-specific transporter subunit IIC	1.08028
1919	W903_1806	5432.12	SAK_1836	4035.97	hypothetical protein	1.34593
1920	W903_1807	988.591	SAK_1837	1155.66	hypothetical protein	0.855435
1921	W903_1808	38825	SAK_1838	13758.2	adenylosuccinate synthetase	2.82196
1922	W903_1809	3136.63	SAK_1839	1557.91	pfoR protein	2.01335
1923	W903_1810	2917.26	SAK_1840	2082.93	hypothetical protein	1.40056
1924	W903_1811	6672.45	SAK_1841	4819.27	bifunctional glutamate--cysteine ligase/glutathione synthetase	1.38453
1925	W903_1812	1958.86	SAK_1842	1783.88	hypothetical protein	1.09809
1926	W903_1813	6359.95	SAK_1843	5551.65	hypothetical protein	1.1456
1927	W903_1814	2165.97	SAK_1844	2154.74	heat shock protein 33	1.00521
1928	W903_1815	3367.59	SAK_1845	2456.86	tRNA-dihydrouridine synthase	1.37069
1929	W903_1816	1242.39	SAK_1846	1103.22	deoxynucleoside kinase	1.12615
1930	W903_1817	1261.92	SAK_1847	1469.69	phosphinothricin N-acetyltransferase	0.858625
1931	W903_1818	17052.6	SAK_1848	17636.8	ATP-dependent Clp protease%2C ATP-binding subunit ClpC	0.966874
1932	W903_1819	797.45	SAK_1849	1103.75	CtsR family transcriptional regulator	0.72249
1933	W903_1820	6240.3	SAK_1850	7979.04	hypothetical protein	0.782086
1934	W903_1821	69769.1	SAK_1851	49092	elongation factor Ts	1.42119
1935	W903_1822	144039	SAK_1852	155645	30S ribosomal protein S2	0.925433
1936	W903_1823	4563.42	SAK_1853	11896.9	alkyl hydroperoxide reductase	0.38358
1937	W903_1824	10972.5	SAK_1854	20379.1	NADH dehydrogenase	0.538419
1938	W903_1826	12384.9	SAK_1856	2878.1	monovalent cation:proton antiporter-1 (CPA1) family protein	4.30317
1939	W903_1827	1106.89	SAK_1857	472.923	hypothetical protein	2.34054
	W903_1828	10098.8	SAK_1858	4681	U61 family peptidase
	W903_1829	19724.5	SAK_1859	3707.93	endopeptidase O
	W903_1830	680.867	SAK_1860	2607.23	oxidoreductase%2C NAD-binding
	W903_1831	4179.75			major Facilitator Superfamily protein
	W903_1832	1765.43	SAK_1862	1988.55	cyclic nucleotide-binding protein
	W903_1833	8111.76	SAK_1863	5544.34	peptide deformylase
	W903_1834	6392.66	SAK_1864	4406.14	transcriptional regulator
	W903_1835	53.6405	SAK_1865	67.9542	hypothetical protein
	W903_1836	21.3048			PTS system mannose/fructose/sorbose IID component family protein
	W903_1837	21.1634			PTS system sorbose-specific iic component family protein
	W903_1838	5.30878			PTS system sorbose subIIB component family protein
	W903_1839	28.9317			unsaturated glucuronyl hydrolase
	W903_1840	48.6036			PTS system fructose IIA component family protein
	W903_1841	163.639			short chain dehydrogenase family protein
	W903_1842	33.0255			ribose/galactose isomerase
	W903_1843	37.2981			pfkB carbohydrate kinase family protein
	W903_1844	24.3671			2-dehydro-3-deoxyphosphogluconate aldolase/4-hydroxy-2-oxoglutarate aldolase family protein
	W903_1845	3233.54	SAK_1867	4025.08	nitroreductase
	W903_1846	1247.91	SAK_1868	1206.57	MarR family transcriptional regulator
	W903_1847	22851.5	SAK_1869	31623.3	DNA polymerase III PolC
	W903_1848	1700.57	SAK_1870	1254.85	mannosyl-glycoprotein endo-beta-N-acetylglucosamidase
	W903_1849	21710.4	SAK_1871	17362.7	prolyl-tRNA synthetase
	W903_1850	5180.59	SAK_1872	3884.46	M50A family peptidase
	W903_1851	2133.79	SAK_1873	2028.36	phosphatidate cytidylyltransferase
	W903_1852	2776.59	SAK_1874	1870.49	undecaprenyl pyrophosphate synthase
	W903_1853	23972.6	SAK_1875	59971.9	preprotein translocase subunit YajC
	W903_1854	3275.05	SAK_1876	3193.89	hypothetical protein
	W903_1855	63.1158	SAK_1878	38.7024	malate dehydrogenase
	W903_1856	51.7594	SAK_1879	29.8827	citrate%2C cation symporter (CCS) family protein
	W903_1857	2246.87	SAK_1880	1056.15	sensor histidine kinase
	W903_1858	647.066	SAK_1881	330.407	response regulator
	W903_1859	10527.7	SAK_1882	7862.11	UDP-glucose 4-epimerase
	W903_1860	554.768	SAK_1883	2326.43	glucan 1%2C6-alpha-glucosidase
	W903_1861	11698.2	SAK_1884	12239	sugar ABC transporter ATP-binding protein
	W903_1862	3108.28	SAK_1885	2953.28	Fis family transcriptional regulator
	W903_1863	44.1016	SAK_1886	205.125	lactose operon protein LacX
	W903_1864	26.7247	SAK_1887	102.6	tagatose 1%2C6-diphosphate aldolase
	W903_1865	13.6756	SAK_1888	64.0715	tagatose-6-phosphate kinase
	W903_1866	3.63156	SAK_1889	21.0499	galactose-6-phosphate isomerase subunit LacB
	W903_1867	1.12777	SAK_1890	20.2723	galactose-6-phosphate isomerase subunit LacA
	W903_1868	884.624	SAK_1891 SAK_1892	709.480882 57.589744	sialidase domain-containing protein;hypothetical protein
	W903_1869	150.661	SAK_1893	161.484	PTS system transporter subunit IIC
	W903_1870	12.9641	SAK_1894	20.8029	PTS system transporter subunit IIB
	W903_1871	34.723	SAK_1895	49.4226	PTS system transporter subunit IIA
	W903_1872	1619.24	SAK_1896	2330.78	lactose phosphotransferase system repressor
	W903_1873	133.367	SAK_1897	154.858	streptococcal histidine triad family protein
	W903_1874	28.2287	SAK_1898	22.363	laminin-binding surface protein
	W903_1875	1864.66	SAK_1899	1554.25	D-tyrosyl-tRNA(Tyr) deacylase
	W903_1876	10117.7	SAK_1900	10456.4	GTP pyrophosphokinase
	W903_1877	697.162	SAK_1901	2142.38	bifunctional 2'%2C3'-cyclic nucleotide 2'-phosphodiesterase/3'-nucleotidase precursor protein
	W903_1878	1107.43	SAK_1902	1339.15	flavoprotein NrdI
	W903_1879	4568.17	SAK_1903	3610.29	M42 family peptidase
	W903_1880	2249.67	SAK_1904	2901.94	hypothetical protein
	W903_1881	30.1731			putative membrane protein
	W903_1882	1146.09	SAK_1905	929.319	ABC transporter substrate-binding protein
	W903_1883	694.745	SAK_1906	430.285	AraC family transcriptional regulator
	W903_1884	1220.28	SAK_1907	729.68	hypothetical protein
	W903_1885	61.3266	SAK_1908	106.733	PTS system mannose/fructose/sorbose family IIDsubunit
	W903_1886	102.029	SAK_1909	126.887	PTS system mannose/fructose/sorbose family transporter subunit IIC
	W903_1887	112.193	SAK_1910	110.86	PTS system mannose/fructose/sorbose family transporter subunit IIB
	W903_1888	216.423	SAK_1911	205.01	PTS system mannose/fructose/sorbose family transporter subunit IIA
	W903_1889	526.971	SAK_1912	110.378	hypothetical protein
	W903_1890	14.8709			hypothetical protein
	W903_1891	1424.36	SAK_1913 SAK_1914	265.059052 104.173174	hypothetical protein
	W903_1892	586.57			ABC transporter family protein
	W903_1893	143.314			sensor histidine kinase domain protein
	W903_1894	563.956			response regulator
	W903_1895	327.316	SAK_1919	1166.52	hypothetical protein
	W903_1896	970.598	SAK_1920	6188.61	PTS system glucose-specific transporter subunit IIABC
	W903_1897	1291.65	SAK_1921	1021.61	sensor histidine kinase
	W903_1898	348.139	SAK_1922	286.681	phosphate regulon transcriptinal regulatory protein PhoB
	W903_1899	20.3935	SAK_1923	7.33303	phosphate transport system regulatory protein PhoU
	W903_1900	29.7853	SAK_1924	18.4399	phosphate transporter ATP-binding protein
	W903_1901	34.9493	SAK_1925	16.5342	phosphate ABC transporter permease
	W903_1902	21.8639	SAK_1926	10.5341	phosphate ABC transporter permease
	W903_1903	42.0945	SAK_1927	14.3001	phosphate ABC transporter substrate-binding protein
	W903_1906	1382.73	SAK_1929	418.502	16S ribosomal RNA methyltransferase RsmE
	W903_1907	1351.74	SAK_1930	367.556	50S ribosomal protein L11 methyltransferase
	W903_1908	2262.18			viral (Super1) RNA helicase family protein
	W903_1909	985.635	SAK_1936	575.479	hypothetical protein
	W903_1910	1944.93			hypothetical protein
	W903_1911	441.301			helix-turn-helix family protein
	W903_1912	6649.36	SAK_1937	942.142	acetyltransferase
	W903_1913	18812.4	SAK_1938	3158.01	recombination factor protein RarA
	W903_1915	196.615			hypothetical protein
	W903_1916	415.885			hypothetical protein
	W903_1917	2662.93	SAK_1953	86.5229	hypothetical protein
	W903_1918	348.103			hypothetical protein
	W903_1919	46.9271			hypothetical protein
	W903_1920	131.671			hypothetical protein
	W903_1921	7.78432	SAK_1955	75.5066	hypothetical protein
	W903_1922	68.9926	SAK_1956	16.9254	hypothetical protein
	W903_1923	105.082	SAK_1959	137.445	hypothetical protein
	W903_1926	761.7			putative membrane protein
	W903_1927	24.3028			addiction module antitoxin%2C RelB/DinJ family protein
	W903_1928	342.828	SAK_1963	175.161	hypothetical protein
	W903_1929	1856.54	SAK_1964	651.012	hypothetical protein
	W903_1930	1246.79	SAK_1965	153.124	hypothetical protein
	W903_1931	1499.95	SAK_1966	1109.66	ABC transporter ATP-binding protein
	W903_1932	1630.39	SAK_1967	2394.49	aminoglycoside 6-adenylyltransferase
	W903_1933	91.2226			glycerophosphoryl diester phosphodiesterase family protein
	W903_1934	4633.86			phosphoribulokinase / Uridine kinase family protein
	W903_1935	265.395			histidine phosphatase super family protein
	W903_1936	95.5477	SAK_1972	99.2146	PadR family transcriptional regulator
	W903_1937	573.838	SAK_1973	380.064	acetyltransferase
	W903_1938	600.275	SAK_1974	351.5	hypothetical protein
	W903_1939	629.137	SAK_1975	364.946	ABC transporter ATP-binding protein
	W903_1940	6.24019	SAK_1976	0.323122	hypothetical protein
	W903_1941	940.732	SAK_1977	645.235	DNA-binding protein
	W903_1943	1544.9	SAK_1978	459.344	PAP2 family protein
	W903_1944	42.0292	SAK_1979	158.788	MagZ family protein
	W903_1945	318.03	SAK_1980	1347.62	decarboxylase
	W903_1946	3420.05	SAK_1981	1534.55	CAAX amino terminal protease
	W903_1947	703.643	SAK_1982	4494.05	rhodanese-like domain-containing protein
	W903_1948	1832.63	SAK_1983	8177.25	cAMP factor
	W903_1949	889.882			major Facilitator Superfamily protein
	W903_1950	1101.38			transcriptional regulator
	W903_1951	1744.99	SAK_1984	715.456	topology modulation protein
	W903_1952	4252.51	SAK_1985	5459.3	glycerol dehydrogenase
	W903_1953	10071.6	SAK_1986	1663.84	hypothetical protein
	W903_1954	193.963	SAK_1987	217.817	bifunctional homocysteine S-methyltransferase/5%2C10-methylenetetrahydrofolate reductase
	W903_1955	175.356	SAK_1988	214.196	5-methyltetrahydropteroyltriglutamate-- homocysteine S-methyltransferase
	W903_1956	66.2625	SAK_1989	253.024	hypothetical protein
	W903_1957	426.402	SAK_1990	1310.04	azaleucine resistance protein AzlC
	W903_1958 W903_1959	238.813403 3.545428	SAK_1991	3128.38	cell surface serine endopeptidase CspA
	W903_1960	635.413	SAK_1992	579.285	DNA-binding response regulator
	W903_1961	1160.15	SAK_1993	917.294	sensor histidine kinase
	W903_1962	1006.81	SAK_1994	779.276	hypothetical protein
	W903_1963	28441.3	SAK_1995	27224.2	leucyl-tRNA synthetase
	W903_1964	1054.1	SAK_1996	586.379	major facilitator family protein
	W903_1965	2468.13	SAK_1997	3153.42	hypothetical protein
	W903_1966	9814.51	SAK_1998	8761.12	transcription antitermination protein NusG
	W903_1967	11699			LPXTG cell wall anchor domain protein
	W903_1968	11219.3	SAK_2003	13700.1	preprotein translocase subunit SecE
	W903_1969	12519.6	SAK_2005	8421.72	penicillin-binding protein 2A
	W903_1970	1718.7	SAK_2006	1332.48	ribosomal large subunit pseudouridine synthase A
	W903_1973	3750.59	SAK_2008	2990.97	phosphopentomutase
	W903_1974	2696.36	SAK_2009	2603.07	deoxyribose-phosphate aldolase
	W903_1975	6780.61	SAK_2010	3791.36	concentrative nucleoside transporter (CNT) family protein
	W903_1976	2666.07	SAK_2011	3449.57	uridine phosphorylase
	W903_1977	1799.9	SAK_2012	1544.26	GntR family transcriptional regulator
	W903_1978	7243.64	SAK_2013	5736.68	molecular chaperone GroEL
	W903_1979	734.969	SAK_2014	495.438	co-chaperonin GroES
	W903_1980	6007.71	SAK_2015	1538.17	ABC transporter ATP-binding protein
	W903_1981	3278	SAK_2016	788.715	ABC transporter permease
	W903_1982	2152.8	SAK_2017	872.415	ABC transporter substrate-binding protein
	W903_1983	1738.71	SAK_2018	908.303	Cof-like hydrolase
	W903_1984	113.458	SAK_2019	175.806	glyoxalase
	W903_1985	1570.27	SAK_2020	1362.18	hypothetical protein
	W903_1986	1176.1	SAK_2021	670.373	anaerobic ribonucleoside-triphosphate reductase activating protein
	W903_1987	2717.19	SAK_2022	1371.27	acetyltransferase
	W903_1988	4879.78	SAK_2023	2167.93	Gfo/Idh/MocA family oxidoreductase
	W903_1989	174.327	SAK_2024	98.3914	hypothetical protein
	W903_1990	9117.36	SAK_2025	2484.78	anaerobic ribonucleoside triphosphate reductase
	W903_1991	21179.8	SAK_2026	11496.4	hypothetical protein
	W903_1992	7.75324	SAK_2027	6.37643	hypothetical protein
	W903_1993	11297.4	SAK_2028	9532.9	hypothetical protein
	W903_1994	10444.8	SAK_2029	6857.66	Holliday junction resolvase-like protein
	W903_1995	5914.33	SAK_2030	5034.39	hypothetical protein
	W903_1996	29479	SAK_2031	51643.5	Spx family transcriptional regulator
	W903_1997	13173.9	SAK_2032	10008.2	recombinase A
	W903_1998	3461.06	SAK_2033	1780.05	competence damage-inducible protein A
	W903_1999	1105.82	SAK_2034	527.772	DNA-3-methyladenine glycosylase I
	W903_2000	917.135	SAK_2035	386.231	Holliday junction DNA helicase RuvA
	W903_2001	2286.78	SAK_2036	925.013	major facilitator family transporter
	W903_2002	5276.63	SAK_2037	3175.35	DNA mismatch repair protein
	W903_2003	66019.3	SAK_2039	39498.2	cold shock protein
	W903_2004	12101.5	SAK_2040	8402.48	DNA mismatch repair protein MutS
	W903_2005	2473.26	SAK_2041	4251.92	arginine repressor ArgR
	W903_2006	22703.1	SAK_2042	19911.3	arginyl-tRNA synthetase
	W903_2007	3048.11	SAK_2043	4521.54	hypothetical protein
	W903_2008	3069.74	SAK_2044	2256.39	hypothetical protein
	W903_2009	8545.21	SAK_2045	6455.89	hypothetical protein
	W903_2010	20706.6	SAK_2046	17301.4	aspartyl-tRNA synthetase
	W903_2011	7683.24	SAK_2047	7317.83	histidyl-tRNA synthetase
	W903_2012	11625.5	SAK_2048	28591.5	50S ribosomal protein L32
	W903_2013	11772.2	SAK_2049	13224.3	50S ribosomal protein L33
	W903_2014	1106.66	SAK_2051	908.826	cadmium resistance protein CadD
	W903_2015	514.619	SAK_2052	687.516	cadmium resistance accessory protein CadX
	W903_2016	4730.25	SAK_2053	4019.5	hypothetical protein
	W903_2017	30.8828			sigma-70%2C region 4 family protein
	W903_2018	2.59478	SAK_2055	14.9693	hypothetical protein
	W903_2019	14.5498	SAK_2056	102.455	DNA translocase FtsK
	W903_2020	9.78411	SAK_2057	64.9582	hypothetical protein
	W903_2021	2.896	SAK_2058	30.5214	plasmid replication protein
	W903_2022	0.590095			merR HTH regulatory family protein
	W903_2023	6138.2	SAK_2059	18200.6	phage integrase site specific recombinase
	W903_2024	55.5136	SAK_2060	10721.4	peptidase propeptide/YPEB domain-containing protein
	W903_2025	1875.29	SAK_2061	3541.64	DNA-binding response regulator
	W903_2026	4315.76	SAK_2062	9287.66	sensor histidine kinase
	W903_2027	52.5144	SAK_2063	111.658	hypothetical protein
	W903_2028	32.2912	SAK_2064	141.846	carbamate kinase
	W903_2029	72.7437	SAK_2065	349.186	ornithine carbamoyltransferase
	W903_2030	140.702	SAK_2066	138.491	sensor histidine kinase
	W903_2031	123.02	SAK_2067	75.7067	response regulator
	W903_2032	2941.63	SAK_2068	2338.88	glycine betaine/carnitine/choline ABC transporter ATP-binding protein
	W903_2033	7684.31	SAK_2069	5493.08	glycine betaine/carnitine/choline ABC transporter permease/substrate-binding protein
	W903_2034	29450.4	SAK_2070	12848.4	hypothetical protein
	W903_2035	17112.9	SAK_2071	11014.4	hypothetical protein
	W903_2036	111.688	SAK_2072	244.856	hypothetical protein
	W903_2037	765.299	SAK_2073	2289.47	hypothetical protein
	W903_2038	371.936	SAK_2074	597.254	prophage Sa05%2C transcriptional regulator
	W903_2039	643.93	SAK_2075	1074.46	hypothetical protein
	W903_2040	60767	SAK_2095	45014.4	30S ribosomal protein S4
	W903_2041	764.854	SAK_2096	533.916	hypothetical protein
	W903_2042	6183.89	SAK_2097	4146.85	replicative DNA helicase
	W903_2043	912.734	SAK_2098	601.325	50S ribosomal protein L9
	W903_2044	19706.7	SAK_2099	12313	DHH family protein
	W903_2045	7056.32	SAK_2100	7666.22	tRNA uridine 5-carboxymethylaminomethyl modification protein GidA
	W903_2046	3404.44	SAK_2101	4086.08	multiple antibiotic resistance protein MarC
	W903_2047	6249.39	SAK_2102	9275.44	tRNA-specific 2-thiouridylase MnmA
	W903_2048	1914.56	SAK_2103	1363.78	L-serine dehydratase%2C iron-sulfur-dependent subunit beta
	W903_2049	4440.17	SAK_2104	1694.92	L-serine dehydratase%2C iron-sulfur-dependent subunit alpha
	W903_2050	14790.7	SAK_2105	12381.5	transglycosylase-like domain-containing protein
	W903_2051	11402	SAK_2106	8489.71	LysM domain-containing protein
	W903_2052	3651.57	SAK_2107	2750.92	cobalt ABC transporter permease
	W903_2053	2085.82	SAK_2108	1403.1	cobalt transporter ATP-binding subunit
	W903_2054	10082	SAK_2109	7807.26	cobalt transporter ATP-binding subunit
	W903_2055	6522.01	SAK_2110	5191.37	CDP-diacylglycerol--glycerol-3-phosphate 3-phosphatidyltransferase
	W903_2056	8125.83	SAK_2111	4678.08	M16B family peptidase
	W903_2057	5295.31	SAK_2112	4042.41	peptidase M16 inactive domain-containing protein
	W903_2058	683.956	SAK_2113	733.254	hypothetical protein
	W903_2059	7276.35	SAK_2114	4484.71	recombination protein F
	W903_2060	14643.8	SAK_2115	9097.79	glucose uptake protein
	W903_2061	2196.36	SAK_2116	1180.02	DNA-binding protein
	W903_2062	53335.2	SAK_2117	29444.3	inosine 5'-monophosphate dehydrogenase
	W903_2063	2170.18	SAK_2118	2950.82	arginine repressor ArgR
	W903_2064	2329.33	SAK_2119	1718.46	Crp/Fnr family transcriptional regulator
	W903_2065	1109.2	SAK_2120	1830.35	B3/4 domain-containing protein
	W903_2066	1110.97	SAK_2121	18868.6	arginine deiminase
	W903_2067	54.855	SAK_2122	1224.18	acetyltransferase
	W903_2068	259.219	SAK_2123	4556.78	ornithine carbamoyltransferase
	W903_2069	187.377	SAK_2124	1777.34	arginine/ornithine antiporter
	W903_2070	156.116	SAK_2125	1324.01	carbamate kinase
	W903_2071	19440.8	SAK_2126	12238.2	tryptophanyl-tRNA synthetase
	W903_2072	1352.77	SAK_2127	655.69	hypothetical protein
	W903_2073	4844.39	SAK_2128	1799.28	hypothetical protein
	W903_2074	31876.4	SAK_2129	23181.7	ABC transporter ATP-binding protein
	W903_2075	5936.51	SAK_2130	3477.9	hypothetical protein
	W903_2079	428.467	SAK_2134	1282.91	rRNA large subunit methyltransferase
	W903_2080	48255.3	SAK_2135	10117	serine peptidase HtrA
	W903_2081	2730.41	SAK_2136	2211.49	ParB family chromosome partioning protein
			SAK_0005	267.184	hypothetical protein
			SAK_0079	211.675	hypothetical protein
			SAK_0081	431.05	DNA-binding protein
			SAK_0138	75.8118	hypothetical protein
			SAK_0164	143.615	ISSag9%2C transposase
			SAK_0184	120.226	ISSag3%2C transposase
			SAK_0185	6591.54	hypothetical protein
			SAK_0186	451010	IgA-binding beta antigen
			SAK_0187	10.1703	isoprenylcysteine carboxyl methyltransferase (ICMT) family protein
			SAK_0188	3887.7	sensor histidine kinase
			SAK_0189	1549.19	DNA-binding response regulator
			SAK_0190	1534.87	IS1381 transposase B
			SAK_0191	1399.02	IS1381 transposase A
			SAK_0236	2.90809	hypothetical protein
			SAK_0278	1769.84	phage integrase site specific recombinase
			SAK_0279	1395.34	DNA-binding protein
			SAK_0280	82.2777	hypothetical protein
			SAK_0281	46.0586	hypothetical protein
			SAK_0282	27.6491	replication initiation factor
			SAK_0283	211.231	hypothetical protein
			SAK_0284	155.356	replication initiation factor family protein
			SAK_0285	134.025	hypothetical protein
			SAK_0286	466.237	plasmid recombination enzyme
			SAK_0287	319.064	hypothetical protein
			SAK_0288	1502.03	hypothetical protein
			SAK_0289	1594.07	hypothetical protein
			SAK_0296	98.2701	hypothetical protein
			SAK_0320	31.1446	ISSag8%2C transposase
			SAK_0321	798.645	lipoprotein
			SAK_0322	3254.68	hypothetical protein
			SAK_0323	184.274	hypothetical protein
			SAK_0324	514.041	hypothetical protein
			SAK_0325	225.836	hypothetical protein
			SAK_0326	392.334	DNA-binding protein
			SAK_0504	49.3374	IS861%2C transposase orfA
			SAK_0505	251.654	IS861%2C transposase orfB
			SAK_0516	1840.01	AraC family transcriptional regulator
			SAK_0517	193369	C protein alpha-antigen
			SAK_0532	39.0359	sugar ABC transporter sugar-binding protein
			SAK_0546	1127.33	hypothetical protein
			SAK_0548	5180.59	hypothetical protein
			SAK_0564	1339.43	ISSag8%2C transposase
			SAK_0584	384.727	hypothetical protein
			SAK_0608	857.314	hypothetical protein
			SAK_0609	634.062	hypothetical protein
			SAK_0610	8512.1	prophage LambdaSa03%2C Cro/CI family transcriptional regulator
			SAK_0611	4143.98	prophage LambdaSa03%2C Cro/CI family transcriptional regulator
			SAK_0612	4520.6	hypothetical protein
			SAK_0613	2992.01	hypothetical protein
			SAK_0615	216.095	hypothetical protein
			SAK_0616	2081.78	hypothetical protein
			SAK_0617	3739.68	prophage LambdaSa03%2C helicase
			SAK_0618	1534.34	hypothetical protein
			SAK_0619	2915.04	bacteriophage resistance protein
			SAK_0620	902.623	hypothetical protein
			SAK_0621	69.5081	hypothetical protein
			SAK_0622	236.484	hypothetical protein
			SAK_0623	302.655	hypothetical protein
			SAK_0624	69.2504	hypothetical protein
			SAK_0625	790.395	hypothetical protein
[truncated: 230 more rows]

## Sheet: 1084 Unique Genes
Chromosome Order	Gene Locus	Read Count	Annotation
5	W903_0005	634.497	helix-turn-helix family protein
25	W903_0060	57.8229	glycerophosphoryl diester phosphodiesterase family protein
46	W903_0081	402.183	putative phosphoribosylaminoimidazole carboxylase ATPase subunit
47	W903_0082	2747.11	hypothetical protein
49	W903_0084	6944.72	helix-turn-helix family protein
82	W903_0117	835.873	ribosomal protein L36
88	W903_0143	90.8245	hypothetical protein
89	W903_0144	244.943	putative lipoprotein BUG3
90	W903_0145	198.776	hypothetical protein
100	W903_0155	647.636	hypothetical protein
135	W903_0191	1036.28	hypothetical protein
213	W903_0275	48.5568	hypothetical protein
215	W903_0277	172.697	helix-turn-helix family protein
235	W903_0314	30.561	glycerophosphoryl diester phosphodiesterase family protein
236	W903_0315	137.705	putative lipoprotein
350	W903_0435	47.243	hypothetical protein
351	W903_0436	35.9984	glycerophosphoryl diester phosphodiesterase family protein
352	W903_0437	16.3362	glycerophosphoryl diester phosphodiesterase family protein
353	W903_0438	3.48962	hypothetical protein
354	W903_0439	70.1548	replication initiator A family protein
355	W903_0440	36.0446	glycerophosphoryl diester phosphodiesterase family protein
356	W903_0441	0.36967	glycerophosphoryl diester phosphodiesterase family protein
357	W903_0442	27.2654	helix-turn-helix family protein
358	W903_0443	74.5936	hypothetical protein
359	W903_0444	276.141	LPXTG cell wall anchor domain protein
360	W903_0445	93.3398	LPXTG cell wall anchor domain protein
361	W903_0446	1552.2	putative cross-wall-targeting lipoprotein signal
362	W903_0447	294.55	putative membrane protein
363	W903_0448	13845.2	hypothetical protein
364	W903_0449	98.9337	putative membrane protein
365	W903_0450	7.94342	glycerophosphoryl diester phosphodiesterase family protein
366	W903_0451	48.1359	hypothetical protein
367	W903_0452	13.6119	hypothetical protein
368	W903_0453	243.278	AAA-like domain protein
369	W903_0454	42.2585	hypothetical protein
370	W903_0455	8.51337	glycerophosphoryl diester phosphodiesterase family protein
371	W903_0456	190.945	peptidase M23 family protein
372	W903_0457	16.6247	putative prgL
373	W903_0458	1.08873	hypothetical protein
374	W903_0459	30.0021	hypothetical protein
375	W903_0460	28.5332	hypothetical protein
376	W903_0461	85.6339	type IV secretory system Conjugative DNA transfer family protein
377	W903_0462	5.80795	glycerophosphoryl diester phosphodiesterase family protein
378	W903_0463	180.061	hypothetical protein
379	W903_0464	32.1376	glycerophosphoryl diester phosphodiesterase family protein
380	W903_0465	5.25543	glycerophosphoryl diester phosphodiesterase family protein
381	W903_0466	0.349392	bacterial mobilization family protein
382	W903_0467	14.7995	relaxase/mobilization nuclease domain protein
383	W903_0468	6.97779	glycerophosphoryl diester phosphodiesterase family protein
384	W903_0469	299.946	hypothetical protein
385	W903_0470	1608.83	hypothetical protein
410	W903_0496	323.396	glycerophosphoryl diester phosphodiesterase family protein
425	W903_0519	10694.6	C5a peptidase
436	W903_0530	229.877	HTH-type transcriptional regulator AdhR
437	W903_0531	2606.5	zinc-binding dehydrogenase family protein
441	W903_0535	18.0263	glycerophosphoryl diester phosphodiesterase family protein
442	W903_0536	188.064	putative membrane protein
443	W903_0537	2.31546	hypothetical protein
459	W903_0556	38.0736	galactokinase
466	W903_0563	1419.04	acetyltransferase family protein
467	W903_0564	556.15	AAA domain protein
469	W903_0566	773.319	glycerophosphoryl diester phosphodiesterase family protein
470	W903_0567	200.495	putative membrane protein
471	W903_0568	350.354	hypothetical protein
472	W903_0569	1.10901	glycerophosphoryl diester phosphodiesterase family protein
479	W903_0576	240.838	putative membrane protein
531	W903_0628	835.711	hypothetical protein
532	W903_0629	481.312	hypothetical protein
533	W903_0630	1695.51	helix-turn-helix family protein
534	W903_0631	9615.86	glycerophosphoryl diester phosphodiesterase family protein
535	W903_0632	911.286	putative phage membrane protein
536	W903_0633	2605.96	cro/C1-type HTH DNA-binding domain protein
537	W903_0634	689.975	putative excisionase
539	W903_0636	40.9301	hypothetical protein
540	W903_0637	29.3116	hypothetical protein
541	W903_0638	7107.86	AAA ATPase domain protein
542	W903_0639	5320.33	AAA domain protein
543	W903_0640	1609.17	putative phage protein
544	W903_0641	2774.48	putative phage protein
545	W903_0642	2461.97	hypothetical protein
546	W903_0643	2125.81	hypothetical protein
547	W903_0644	5975.73	DEAD/DEAH box helicase family protein
548	W903_0645	403.546	glycerophosphoryl diester phosphodiesterase family protein
549	W903_0646	1208.5	glycerophosphoryl diester phosphodiesterase family protein
550	W903_0647	9740.63	AAA domain protein
551	W903_0648	428.268	putative rNA polymerase sigma factor
552	W903_0649	155.401	endodeoxyribonuclease RusA family protein
553	W903_0650	5.20912	hypothetical protein
554	W903_0651	309.342	hypothetical protein
555	W903_0652	271.043	phage transcriptional regulator%2C RinA family protein
556	W903_0653	14192.1	hypothetical protein
557	W903_0654	1525.22	terminase%2C small subunit
558	W903_0655	13531.2	phage terminase%2C large subunit%2C PBSX family
559	W903_0656	15386.7	phage portal protein%2C SPP1 family
560	W903_0657	16988.8	phage head morphogenesis%2C SPP1 gp7 family domain protein
561	W903_0658	170.049	putative membrane protein
562	W903_0659	397.1	hypothetical protein
563	W903_0660	24305.6	hypothetical protein
564	W903_0661	26555.1	putative head protein
565	W903_0662	3400.19	phage gp6-like head-tail connector family protein
566	W903_0663	1523.53	hypothetical protein
567	W903_0664	1330.08	hypothetical protein
568	W903_0665	2687.41	putative phage protein
569	W903_0666	16618.5	phage major tail protein%2C TP901-1 family
570	W903_0667	6206.22	phage family protein
571	W903_0668	1256.68	hypothetical protein
572	W903_0669	66101.7	tape measure domain protein
573	W903_0670	10169.8	phage tail family protein
574	W903_0671	14985.7	prophage endopeptidase tail family protein
575	W903_0672	23616.4	gp58-like family protein
576	W903_0673	26.2413	glycerophosphoryl diester phosphodiesterase family protein
577	W903_0674	1788.21	hypothetical protein
578	W903_0675	83.5252	hypothetical protein
579	W903_0676	1177.16	putative phage protein
580	W903_0677	1842.44	holin%2C phage phi LC3 family
581	W903_0678	15171.8	mannosyl-glycoendo-beta-N-acetylglucosaminidase family protein
582	W903_0679	14639.7	hypothetical protein
583	W903_0680	1263.05	csbD-like family protein
595	W903_0692	2350.9	phosphoesterase family protein
623	W903_0722	584.403	putative integrase
624	W903_0723	2022.61	iSSth1%2C transposase (Orf2)%2C IS3 family
647	W903_0746	1241.35	hypothetical protein
648	W903_0747	5.58455	putative succinyl-diaminopimelate desuccinylase
666	W903_0767	180.06	macB-like periplasmic core domain protein
674	W903_0779	713.475	hypothetical protein
745	W903_0850	1.43812	phage integrase family protein
746	W903_0851	9.53842	phage integrase family protein
747	W903_0852	17.4046	glycerophosphoryl diester phosphodiesterase family protein
748	W903_0853	13.7499	glycerophosphoryl diester phosphodiesterase family protein
749	W903_0854	3702.54	hypothetical protein
750	W903_0855	1080.14	hypothetical protein
797	W903_0904	2.76912	glycerophosphoryl diester phosphodiesterase family protein
813	W903_0920	996.662	hypothetical protein
816	W903_0923	2914.23	coagulase family protein
860	W903_0967	2880.29	hypothetical protein
882	W903_0989	963.686	hypothetical protein
883	W903_0990	769.789	glycerophosphoryl diester phosphodiesterase family protein
884	W903_0991	92.1499	hypothetical protein
885	W903_0992	76.0302	putative membrane protein
888	W903_0995	8.31024	hypothetical protein
925	W903_1032	3430.25	helix-turn-helix family protein
926	W903_1033	37.6441	hypothetical protein
927	W903_1034	24.8193	glycerophosphoryl diester phosphodiesterase family protein
928	W903_1035	48.0402	replication initiation factor family protein
929	W903_1036	13.5236	hypothetical protein
930	W903_1037	287.526	phage integrase family protein
931	W903_1038	5132.34	putative membrane protein
979	W903_1089	617.215	helix-turn-helix family protein
980	W903_1090	1127.18	bacterial regulatory s%2C luxR family protein
981	W903_1091	1411.19	putative membrane protein
982	W903_1092	379.583	ftsX-like permease family protein
983	W903_1093	95.2621	ABC transporter family protein
984	W903_1094	6772.63	hypothetical protein
985	W903_1095	95.6637	hypothetical protein
986	W903_1096	43.4685	hypothetical protein
987	W903_1097	231.529	ABC transporter family protein
988	W903_1098	387.169	type 2 lantibiotic biosynthesis LanM family protein
989	W903_1099	215.546	lantibiotic streptin immunity family protein
990	W903_1100	482.826	relaxase/mobilization nuclease domain protein
995	W903_1105	352.476	putative lipoprotein
996	W903_1106	24.9663	hypothetical protein
998	W903_1108	258.486	hypothetical protein
1000	W903_1110	3.49105	glycerophosphoryl diester phosphodiesterase family protein
1002	W903_1112	1154.14	hypothetical protein
1003	W903_1113	465.452	hypothetical protein
1004	W903_1114	1115.52	hypothetical protein
1005	W903_1117	782.258	hypothetical protein
1006	W903_1118	381.357	glycerophosphoryl diester phosphodiesterase family protein
1007	W903_1119	1965.8	LXG domain of WXG superfamily protein
1008	W903_1120	90.0472	glycerophosphoryl diester phosphodiesterase family protein
1009	W903_1121	279.918	type VII secretion effector%2C TIGR04197 family protein
1098	W903_1210	6872.41	putative streptokinase-like protein
1102	W903_1214	1629.6	HAD hydrolase%2C IIB family protein
1132	W903_1247	1466.84	glycosyl transferase 2 family protein
1133	W903_1248	1300.91	glycosyl transferase 2 family protein
1134	W903_1249	916.207	glycosyl transferase 2 family protein
1135	W903_1250	878.44	tcdA/TcdB catalytic glycosyltransferase domain protein
1136	W903_1251	239.146	putative membrane protein
1137	W903_1252	307.772	glycosyltransferase family 28 C-terminal domain protein
1145	W903_1260	7092.61	CRISPR-associated family protein
1222	W903_1343	518.575	hypothetical protein
1223	W903_1344	147832	LPXTG cell wall anchor domain protein
1295	W903_1420	4044.37	LPXTG cell wall anchor domain protein
1296	W903_1421	1527.86	sortase C
1297	W903_1422	1336.92	sortase C
1298	W903_1423	51995.5	fimbrial isopeptide formation D2 domain protein
1299	W903_1424	3056.15	cell wall surface anchor family protein
1300	W903_1425	1375.84	M trans-acting positive regulator (MGA) PRD domain protein
1336	W903_1461	60.306	glycerophosphoryl diester phosphodiesterase family protein
1351	W903_1476	8018.41	M trans-acting positive regulator (MGA) PRD domain protein
1356	W903_1481	37.5784	hypothetical protein
1379	W903_1504	5.31625	hypothetical protein
1380	W903_1505	186.226	hypothetical protein
1406	W903_1531	66.4276	hypothetical protein
1421	W903_1546	280.273	ASCH domain protein
1422	W903_1547	14.9561	hypothetical protein
1443	W903_1568	3090.02	phosphoserine transaminase
1454	W903_1579	431.618	receptor ligand binding region family protein
1505	W903_1630	2619	branched-chain amino acid transport system II carrier protein
1562	W903_1687	291.257	glycerophosphoryl diester phosphodiesterase family protein
1563	W903_1688	930.898	hypothetical protein
1566	W903_1691	2.46459	hypothetical protein
1569	W903_1694	3673.4	aminopeptidase P
1572	W903_1697	1.74409	hypothetical protein
1582	W903_1707	2300.93	PAP2 superfamily protein
1610	W903_1735	193.109	hypothetical protein
1641	W903_1770	1064.31	glycerophosphoryl diester phosphodiesterase family protein
1644	W903_1773	5.60339	putative membrane protein
1659	W903_1788	10.5297	glycerophosphoryl diester phosphodiesterase family protein
1701	W903_1831	2740.27	major Facilitator Superfamily protein
1706	W903_1836	19.4359	PTS system mannose/fructose/sorbose IID component family protein
1707	W903_1837	16.1954	PTS system sorbose-specific iic component family protein
1708	W903_1838	3.5099	PTS system sorbose subIIB component family protein
1709	W903_1839	18.0412	unsaturated glucuronyl hydrolase
1710	W903_1840	34.6225	PTS system fructose IIA component family protein
1711	W903_1841	100.903	short chain dehydrogenase family protein
1712	W903_1842	19.3693	ribose/galactose isomerase
1713	W903_1843	25.8596	pfkB carbohydrate kinase family protein
1714	W903_1844	15.3855	2-dehydro-3-deoxyphosphogluconate aldolase/4-hydroxy-2-oxoglutarate aldolase family protein
1751	W903_1881	7.65488	putative membrane protein
1760	W903_1890	11.5576	hypothetical protein
1762	W903_1892	984.331	ABC transporter family protein
1763	W903_1893	222.447	sensor histidine kinase domain protein
1764	W903_1894	732.482	response regulator
1776	W903_1908	2709.86	viral (Super1) RNA helicase family protein
1778	W903_1910	1999.33	hypothetical protein
1779	W903_1911	638.919	helix-turn-helix family protein
1782	W903_1915	188.483	hypothetical protein
1783	W903_1916	523.48	hypothetical protein
1785	W903_1918	461.239	hypothetical protein
1786	W903_1919	48.0012	hypothetical protein
1787	W903_1920	199.474	hypothetical protein
1791	W903_1926	444.577	putative membrane protein
1792	W903_1927	12.2752	addiction module antitoxin%2C RelB/DinJ family protein
1798	W903_1933	106.618	glycerophosphoryl diester phosphodiesterase family protein
1799	W903_1934	6280.66	phosphoribulokinase / Uridine kinase family protein
1800	W903_1935	265.311	histidine phosphatase super family protein
1813	W903_1949	672.29	major Facilitator Superfamily protein
1814	W903_1950	1232.61	transcriptional regulator
1830	W903_1967	13172.1	LPXTG cell wall anchor domain protein
1878	W903_2017	16.3334	sigma-70%2C region 4 family protein
1883	W903_2022	0.327678	merR HTH regulatory family protein

## Sheet: A909 Unique Genes
Chromosome Order	Gene Locus	Read Count	Annotation
1940	SAK_0005	268.472	hypothetical protein
1941	SAK_0079	141.481	hypothetical protein
1942	SAK_0081	262.829	DNA-binding protein
1943	SAK_0138	64.0364	hypothetical protein
1944	SAK_0164	134.84	ISSag9%2C transposase
1945	SAK_0184	113.241	ISSag3%2C transposase
1946	SAK_0185	9486.76	hypothetical protein
1947	SAK_0186	478713	IgA-binding beta antigen
1948	SAK_0187	4.36963	isoprenylcysteine carboxyl methyltransferase (ICMT) family protein
1949	SAK_0188	2984.97	sensor histidine kinase
1950	SAK_0189	1044.86	DNA-binding response regulator
1951	SAK_0190	1351.27	IS1381 transposase B
1952	SAK_0191	1125.54	IS1381 transposase A
1953	SAK_0236	2.13369	hypothetical protein
1954	SAK_0278	1938.33	phage integrase site specific recombinase
1955	SAK_0279	1263.05	DNA-binding protein
1956	SAK_0280	54.1846	hypothetical protein
1957	SAK_0281	38.7045	hypothetical protein
1958	SAK_0282	13.2271	replication initiation factor
1959	SAK_0283	196.563	hypothetical protein
1960	SAK_0284	147.329	replication initiation factor family protein
1961	SAK_0285	146.564	hypothetical protein
1962	SAK_0286	599.701	plasmid recombination enzyme
1963	SAK_0287	348.922	hypothetical protein
1964	SAK_0288	1423.37	hypothetical protein
1965	SAK_0289	1512.37	hypothetical protein
1966	SAK_0296	190.248	hypothetical protein
1967	SAK_0320	20.3674	ISSag8%2C transposase
1968	SAK_0321	741.792	lipoprotein
1969	SAK_0322	3241.85	hypothetical protein
1970	SAK_0323	202.697	hypothetical protein
1971	SAK_0324	487.642	hypothetical protein
1972	SAK_0325	251.527	hypothetical protein
1973	SAK_0326	359.212	DNA-binding protein
1974	SAK_0504	45.2229	IS861%2C transposase orfA
1975	SAK_0505	263.184	IS861%2C transposase orfB
1976	SAK_0516	1225.37	AraC family transcriptional regulator
1977	SAK_0517	203096	C protein alpha-antigen
1978	SAK_0532	48.7845	sugar ABC transporter sugar-binding protein
1979	SAK_0546	1651.43	hypothetical protein
1980	SAK_0548	6294.17	hypothetical protein
1981	SAK_0564	2284.24	ISSag8%2C transposase
1982	SAK_0584	425.805	hypothetical protein
1983	SAK_0608	362.677	hypothetical protein
1984	SAK_0609	429.716	hypothetical protein
1985	SAK_0610	5249.27	prophage LambdaSa03%2C Cro/CI family transcriptional regulator
1986	SAK_0611	556.663	prophage LambdaSa03%2C Cro/CI family transcriptional regulator
1987	SAK_0612	682.829	hypothetical protein
1988	SAK_0613	3633.64	hypothetical protein
1989	SAK_0615	47.0036	hypothetical protein
1990	SAK_0616	339.939	hypothetical protein
1991	SAK_0617	554.257	prophage LambdaSa03%2C helicase
1992	SAK_0618	207.118	hypothetical protein
1993	SAK_0619	445.518	bacteriophage resistance protein
1994	SAK_0620	139.646	hypothetical protein
1995	SAK_0621	9.41108	hypothetical protein
1996	SAK_0622	33.982	hypothetical protein
1997	SAK_0623	35.4337	hypothetical protein
1998	SAK_0624	8.17529	hypothetical protein
1999	SAK_0625	81.6228	hypothetical protein
2000	SAK_0626	111.377	hypothetical protein
2001	SAK_0627	59.5063	hypothetical protein
2002	SAK_0628	52.5125	hypothetical protein
2003	SAK_0629	1845.63	hypothetical protein
2004	SAK_0630	116.975	prophage LambdaSa03%2C HNH endonuclease
2005	SAK_0631	101.907	hypothetical protein
2006	SAK_0632	262.232	hypothetical protein
2007	SAK_0633	4303.81	hypothetical protein
2008	SAK_0634	86.3982	hypothetical protein
2009	SAK_0635	2199.71	prophage LambdaSa03%2C terminase%2C large subunit
2010	SAK_0636	195.697	hypothetical protein
2011	SAK_0637	299.47	prophage LambdaSa03%2C structural protein
2012	SAK_0638	5.37457	hypothetical protein
2013	SAK_0639	46.6068	hypothetical protein
2014	SAK_0640	112.097	hypothetical protein
2015	SAK_0641	60.167	hypothetical protein
2016	SAK_0642	74.9949	prophage LambdaSa03%2C structural protein
2017	SAK_0643	6.45828	hypothetical protein
2018	SAK_0644	43.4851	hypothetical protein
2019	SAK_0645	261.254	prophage LambdaSa03%2C pblA protein%2C internal deletion
2020	SAK_0646	242.169	prophage LambdaSa03%2C tail component
2021	SAK_0647	580.053	prophage LambdaSa03%2C minor structural protein
2022	SAK_0648	263.478	prophage LambdaSa03%2C minor structural protein
2023	SAK_0649	22.2093	hypothetical protein
2024	SAK_0650	0	hypothetical protein
2025	SAK_0651	17.2918	hypothetical protein
2026	SAK_0652	82.5228	prophage LambdaSa03%2C holin
2027	SAK_0653	786.678	prophage LambdaSa03%2C peptidoglycan endolysin
2028	SAK_0671	1900.15	ISSag8%2C transposase
2029	SAK_0719	1188.56	hypothetical protein
2030	SAK_0720	0	hypothetical protein
2031	SAK_0721	1.38868	TetR family transcriptional regulator
2032	SAK_0722	84.2217	hypothetical protein
2033	SAK_0723	970.477	hypothetical protein
2034	SAK_0724	11.0812	hypothetical protein
2035	SAK_0725	8.66506	prophage LambdaSa04%2C DNA polymerase
2036	SAK_0726	0.366865	hypothetical protein
2037	SAK_0727	5.38016	hypothetical protein
2038	SAK_0728	11.6404	hypothetical protein
2039	SAK_0729	3.71468	hypothetical protein
2040	SAK_0730	15.8514	prophage LambdaSa04%2C DNA primase
2041	SAK_0731	0	hypothetical protein
2042	SAK_0732	0.321832	hypothetical protein
2043	SAK_0733	4.54976	prophage LambdaSa04%2C SNF2 family helicase
2044	SAK_0734	5.33512	hypothetical protein
2045	SAK_0736	16.0101	S-adenosylmethionine synthetase
2046	SAK_0737	3.71468	prophage LambdaSa04%2C HNH endonuclease
2047	SAK_0738	14.8916	prophage LambdaSa04%2C DNA methylase
2048	SAK_0739	8.47369	prophage LambdaSa04%2C methyltransferase C-5
2049	SAK_0740	25.4999	hypothetical protein
2050	SAK_0741	2.41608	prophage LambdaSa04%2C P27 family terminase small subunit
2051	SAK_0742	16.4782	prophage LambdaSa04%2C terminase%2C large subunit
2052	SAK_0743	1074.76	prophage LambdaSa04%2C RelB antitoxin family protein
2053	SAK_0744	583.658	prophage LambdaSa04%2C RelE/ParE family protein
2054	SAK_0745	931.118	hypothetical protein
2055	SAK_0746	28.8356	prophage LambdaSa04%2C HK97 family portal protein
2056	SAK_0747	4.44841	prophage LambdaSa04%2C ClpP endopeptidase
2057	SAK_0748	12.893	prophage LambdaSa04%2C HK97 family major capsid protein
2058	SAK_0749	0.321832	hypothetical protein
2059	SAK_0750	2.79423	prophage LambdaSa04%2C head-tail adaptor
2060	SAK_0751	0.699978	hypothetical protein
2061	SAK_0752	0	hypothetical protein
2062	SAK_0753	3.07102	prophage LambdaSa04%2C phi13 family major tail protein
2063	SAK_0754	1.03869	hypothetical protein
2064	SAK_0755	0.688697	hypothetical protein
2065	SAK_0756	29.9588	prophage LambdaSa04%2C TP901 family tail tape measure protein
2066	SAK_0757	2.04921	prophage LambdaSa04%2C tail protein
2067	SAK_0758	13.2102	prophage LambdaSa04%2C minor structural protein
2068	SAK_0759	13.9326	prophage LambdaSa04%2C minor structural protein
2069	SAK_0760	0	prophage LambdaSa04%2C holin
2070	SAK_0761	5.38016	prophage LambdaSa04%2C mannosyl-glycoprotein endo-beta-N-acetylglucosamidase
2071	SAK_0762	5.76392	prophage LambdaSa04 LysM domain-containing protein
2072	SAK_0763	11.3074	prophage LambdaSa04%2C site-specific recombinase resolvase
2073	SAK_0764	23.5792	prophage LambdaSa04%2C site-specific recombinase resolvase
2074	SAK_0765	2094.37	hypothetical protein
2075	SAK_0766	2466.07	serine/threonine protein kinase
2076	SAK_0767	593.091	hypothetical protein
2077	SAK_0768	4338.86	acid phosphatase/phosphotransferase
2078	SAK_0769	2370.54	hypothetical protein
2079	SAK_0770	74.6557	hypothetical protein
2080	SAK_0771	23.4891	cell wall surface anchor family protein%2C truncation
2081	SAK_0772	2105.87	ISSag5%2C transposase orfB
2082	SAK_0773	1128.04	ISSag5%2C transposase orfA
2083	SAK_0774	1590.32	chaperone protein HslO
2084	SAK_0775	6409.52	AraC family transcriptional regulator
2085	SAK_0776	178.679	cell wall surface anchor family protein
2086	SAK_0777	20.1535	cell wall surface anchor family protein
2087	SAK_0778	17.607	sortase
2088	SAK_0779	12.651	sortase
2089	SAK_0780	202.583	Cna B domain-containing protein
2090	SAK_0782	16.9352	Cna B domain-containing protein
2091	SAK_0788	455.615	hypothetical protein
2092	SAK_0802	99.251	hypothetical protein
2093	SAK_0803	94.0001	hypothetical protein
2094	SAK_0804	509.935	S8 family peptidase
2095	SAK_0805	710.332	hypothetical protein
2096	SAK_0807	28.2641	hypothetical protein
2097	SAK_0808	20.6893	hypothetical protein
2098	SAK_0809	42.2538	hypothetical protein
2099	SAK_0813	2628.82	hypothetical protein
2100	SAK_0896	2095.24	cell wall surface anchor family protein
2101	SAK_0941	1.06684	ISSag8%2C transposase
2102	SAK_0955	2351.56	hypothetical protein
2103	SAK_0957	6.39538	hypothetical protein
2104	SAK_1060	22.7949	IS1381 transposase A
2105	SAK_1061	40.276	IS1381 transposase B
2106	SAK_1114	20.8609	hypothetical protein
2107	SAK_1116	10.1103	hypothetical protein
2108	SAK_1118	61.7861	hypothetical protein
2109	SAK_1119	1.40555	hypothetical protein
2110	SAK_1120	1396.79	hypothetical protein
2111	SAK_1121	344.505	hypothetical protein
2112	SAK_1122	176.411	hypothetical protein
2113	SAK_1208	982.899	IS1381 transposase B
2114	SAK_1209	1779.31	IS1381 transposase A
2115	SAK_1227	5155.51	transglycosylase associated protein
2116	SAK_1253	4291.6	capsular polysaccharide biosynthesis protein CpsJ
2117	SAK_1254	4071.09	capsular polysaccharide biosynthesis protein
2118	SAK_1255	2208.88	capsular polysaccharide synthesis protein CpsH
2119	SAK_1256	767.248	polysaccharide biosynthesis protein CpsG
2120	SAK_1284	3460.1	hyaluronate lyase
2121	SAK_1303	1920.15	hypothetical protein
2122	SAK_1307	1797.16	glycerophosphoryl diester phosphodiesterase
2123	SAK_1316	5.18215	hypothetical protein
2124	SAK_1318	1106.2	streptococcal histidine triad family protein
2125	SAK_1319	227.929	laminin-binding surface protein
2126	SAK_1320	8465.03	C5a peptidase ScpB
2127	SAK_1321	501.057	hypothetical protein
2128	SAK_1322	26.6342	ISSag4%2C transposase orfA
2129	SAK_1323	96.5437	ISSag4%2C transposase orfB
2130	SAK_1324	784.881	DNA polymerase III subunit epsilon
2131	SAK_1326	122736	phage integrase site specific recombinase
2132	SAK_1327	16.5401	plasmid replication protein
2133	SAK_1330	15.084	hypothetical protein
2134	SAK_1331	4416.23	hypothetical protein
2135	SAK_1332	1263.58	hypothetical protein
2136	SAK_1333	12003.8	type IIG restriction enzyme and methyltransferase
2137	SAK_1361	1746.08	ABC transporter permease
2138	SAK_1362	651.987	ABC transporter permease
2139	SAK_1370	1211.85	acetyltransferase
2140	SAK_1437	4734.18	sortase
2141	SAK_1438	4758.2	hypothetical protein
2142	SAK_1439	7368.73	sortase
2143	SAK_1440	15372.9	surface protein Spb1
2144	SAK_1441	21521.6	Cna B domain-containing protein
2145	SAK_1442	3416.26	hypothetical protein
2146	SAK_1443	1833.39	signal peptidase I
2147	SAK_1444	1383.78	hypothetical protein
2148	SAK_1522	186.742	hypothetical protein
2149	SAK_1545	0.671822	ISSag9%2C transposase
2150	SAK_1549	92.4826	IS861%2C transposase orfA
2151	SAK_1550	304.53	IS861%2C transposase orfB
2152	SAK_1592	3.3647	ISSag9%2C transposase
2153	SAK_1661	10.7031	hypothetical protein
2154	SAK_1708	1070.15	hypothetical protein
2155	SAK_1711	1.72738	hypothetical protein
2156	SAK_1754	53.0639	type I restriction-modification system%2C M subunit
2157	SAK_1755	3739.16	hypothetical protein
2158	SAK_1756	181.712	transketolase
2159	SAK_1757	81.1309	translaldolase
2160	SAK_1758	63.1977	allulose-6-phosphate 3-epimerase
2161	SAK_1759	81.8454	PTS system fructose-specific transporter subunit IIC
2162	SAK_1760	21.8348	PTS system fructose-specific transporter subunit IIA
2163	SAK_1761	16.3085	PTS system fructose-specific transporter subunit IIB
2164	SAK_1762	341.19	PRD domain/PTS system IIA domain-containing protein
2165	SAK_1766	2235.53	hypothetical protein
2166	SAK_1767	2976.08	PhzF family phenazine biosynthesis protein
2167	SAK_1768	1321.9	acetyltransferase
2168	SAK_1769	5.19344	hypothetical protein
2169	SAK_1772	1112.2	MerR family transcriptional regulator
2170	SAK_1775	1861.31	hypothetical protein
2171	SAK_1802	724.584	HIT family protein
2172	SAK_1866	19.4471	hypothetical protein
2173	SAK_1877	2232.59	ISSag8%2C transposase
2174	SAK_1916	26.4926	ABC transporter ATP-binding protein
2175	SAK_1917	1389.36	histidine kinase
2176	SAK_1918	639.119	response regulator
2177	SAK_1928	475.44	hypothetical protein
2178	SAK_1931	269.429	hypothetical protein
2179	SAK_1932	412.331	MerR family transcriptional regulator
2180	SAK_1933	521.991	acetyltransferase
2181	SAK_1934	147.812	NUDIX family hydrolase
2182	SAK_1935	166.934	hypothetical protein
2183	SAK_1940	1342.68	hypothetical protein
2184	SAK_1941	175.114	hypothetical protein
2185	SAK_1942	160.169	hypothetical protein
2186	SAK_1943	83.061	phage integrase site specific recombinase
2187	SAK_1944	0	hypothetical protein
2188	SAK_1945	41.085	replication initiation factor family protein
2189	SAK_1946	23.8401	hypothetical protein
2190	SAK_1947	13.6503	hypothetical protein
2191	SAK_1948	701.238	transcriptional regulator
2192	SAK_1949	792.672	hypothetical protein
2193	SAK_1950	306.38	DJ-1/PfpI family protein
2194	SAK_1952	163.214	hypothetical protein
2195	SAK_1954	61.2947	hypothetical protein
2196	SAK_1957	103.199	hypothetical protein
2197	SAK_1958	3.87235	hypothetical protein
2198	SAK_1960	7.39469	hypothetical protein
2199	SAK_1961	1661.3	hypothetical protein
2200	SAK_1962	1348.74	hypothetical protein
2201	SAK_1968	992.168	hypothetical protein
2202	SAK_1969	1247.91	IS1381 transposase B
2203	SAK_1970	1000.72	IS1381 transposase A
2204	SAK_1971	123.31	hypothetical protein
2205	SAK_2000	36.0433	IS1381 transposase A
2206	SAK_2001	223.234	IS1381 transposase B
2207	SAK_2002	107.425	pathogenicity protein%2C interuption N-terminus
2208	SAK_2007	11429.7	hypothetical protein
2209	SAK_2038	5.58284	hypothetical protein
2210	SAK_2054	6.73968	hypothetical protein
2211	SAK_2076	4075.61	hypothetical protein
2212	SAK_2077	1958.59	hypothetical protein
2213	SAK_2078	6.29973	hypothetical protein
2214	SAK_2079	24.3645	prophage Sa05%2C ArpU family transcriptional regulator
2215	SAK_2080	23.3361	hypothetical protein
2216	SAK_2081	24.9003	hypothetical protein
2217	SAK_2082	31.9685	hypothetical protein
2218	SAK_2083	40.9903	prophage Sa05%2C P4 family DNA primase
2219	SAK_2084	13.0347	prophage Sa05%2C DNA replication protein
2220	SAK_2085	6.04072	hypothetical protein
2221	SAK_2086	3.43788	hypothetical protein
2222	SAK_2087	1.6542	hypothetical protein
2223	SAK_2088	425.791	prophage Sa05%2C CopG family transcriptional regulator
2224	SAK_2089	3.39846	prophage Sa05 BRO domain-containing protein
2225	SAK_2090	20.5868	prophage Sa05 BRO domain-containing protein
2226	SAK_2091	468.093	prophage Sa05%2C DNA-binding protein
2227	SAK_2092	14.6823	hypothetical protein
2228	SAK_2093	530.118	hypothetical protein
2229	SAK_2094	643.042	prophage Sa05%2C site-specific recombinase phage integrase
